# Supplementary material for: In silico and in vitro comparative analysis of 79 Acinetobacter baumannii clinical isolates
Source: Microbiol Spectr. 2025 May 16;13(7):e02849-24. doi: 10.1128/spectrum.02849-24 (PMC12210950; doi:10.1128/spectrum.02849-24)
Supplement: Supplemental tables — Tables S1 to S8. [file spectrum.02849-24-s0002.xlsx]

## Sheet: Supplementary Materials
Supplementary Materials
In silico and in vitro comparative analysis of 79 Acinetobacter baumannii clinical isolates
Tables
	Table S1	Information on A. baumannii isolates
	Table S2	Information on A. baumannii phages
	Table S3	Antibiotic resistance genes in A. baumannii isolates
	Table S4	Antiviral defence systems in A. baumannii isolates
	Table S5	Description of CRISPR-Cas arrays in CRISPR-Cas positive isolates
	Table S6	BLASTn raw results of CRISPR spacers against the NCBI viruses/bacteriophages database
	Table S7	BLASTn raw results of CRISPR spacers against the plasmid database (PLSDB)
	Table S8	BLASTn raw results of CRISPR spacers against the A. baumannii prophage database

## Sheet: Table S1
	Table S1. Information on A. baumannii isolates
															Antimicrobial resistance in vitro																		Phage susceptibility in vitro
Bacterial isolate	Other names	Country	Isolation date	BioProject	BioSample	Genome accession	Genome coverage	Completeness%	Contamination %	GC%	ST (Pasteur)	KL	CRISPR-Cas		Piperacillin	Ampicillin Sulbactam	Ceftazidime	Cefepime	Cefotaxime	Doripenem	Imipenem	Meropenem	Colistin Sulfate	Gentamicin	Tobramycin	Amikacin	Minocycline	Tetracycline	Ciprofloxacin	Levofloxacin	Sulfamethoxazol Trimethoprim		Bzh9	Bhz20	Bhz12	Bhz13	Bhz14	Bhz15	Bhz23	Bhz33	BS46	Freyr	Bhz16	Bhz21	Acibel007		Provided by	Original provider	Associated publications
070517/0072	-	Belgium	2007-05-17	PRJNA1081428	SAMN41177314	JBDGFE000000000	52x	100	0.12	39.0	1	17	I-F1		R	I	R	R	R	R	R	R	I	R	S	R	I	R	R	R	R		R	R	R	R	R	S	R	R	R	R	R	R	S		Queen Astrid Military Hospital, M. Merabishvili	-	Merabishvili et al (2014)
ANC 4097	-	Czech Republic	2011	PRJNA1081428	SAMN41177315	JBDGFD000000000	50x	100	2.47	38.9	1	40	I-F1		R	R	R	R	R	R	R	R	I	I	S	R	S	R	R	R	R		R	R	R	R	R	R	R	R	R	R	R	R	R		National Institute of Public Health, Alexandre Nemec	-	Krizova et al (2012), Nemec & Krizova (2012)
ANC 5190	-	Czech Republic	-	PRJNA1081428	SAMN41177316	JBDGFC000000000	46x	100	0.61	38.9	2	47	-		R	R	R	R	R	R	R	R	R	R	R	R	R	R	R	R	R		R	R	R	R	R	R	R	R	R	R	R	R	R		National Institute of Public Health, Alexandre Nemec	-	In Czech: https://apps.szu.cz/anemec/Radolfova-Krizova_et_al_2016_ZCEM.pdf
ATCC 17961	CDC 7788	-	-	PRJNA1081428	SAMN41177332	JBDGEM000000000	51x	100	0.18	39.0	438	3	I-F2		R	S	I	S	R	S	S	S	I	S	S	S	S	I	S	S	R		R	R	R	R	R	S	R	R	R	R	R	R	R		National Research Council Canada	ATCC	-
ATCC 17978	-	-	-	PRJNA1081428	SAMN41177326	JBDGES000000000	41x	100	0.3	38.9	437	3	-		I	S	S	S	I	S	S	S	I	S	S	S	S	I	S	S	R		S	S	S	S	S	S	R	R	R	R	R	R	R		American Type Culture Collection	J.M. Sutton, UK Health Security Agency	-
ATCC 19606	2208	-	-	PRJNA1081428	SAMN41177333	JBDGEL000000000	35x	100	5.55	39.0	52	3	I-F2		I	S	S	S	I	S	S	S	I	S	S	I	S	S	S	S	R		S	S	S	S	S	R	R	R	R	R	R	R	R		National Research Council Canada	ATCC	Tsubouchi et al (2020)
AYE	-	France	2001	PRJNA1081428	SAMN41177317	JBDGFB000000000	47x	99.99	0.14	39.0	1	1	I-F1		R	S	R	R	R	S	S	S	I	R	R	R	S	R	R	R	R		R	R	S	S	S	R	S	R	R	R	R	R	S		National Institute of Public Health, Alexandre Nemec	-	Fournier et al (2006), Diancourt et al (2010)
CCRI-1016	-	Argentina	-	PRJNA1081428	SAMN41177255	JBDGHL000000000	27x	92.9	0.43	39.0	79	235	I-F2		R	S	R	S	R	S	S	S	I	S	S	I	S	I	R	R	R		R	R	R	R	R	R	R	R	R	R	R	R	R		Infectious Disease Research Center (CRI)	-	-
CCRI-1017	R254	Argentina	-	PRJNA1081428	SAMN41177256	JBDGHK000000000	30x	100	0.79	39.1	109	49	-		R	S	R	I	R	S	S	S	I	S	S	R	S	R	R	R	R		R	R	R	R	R	R	R	R	R	R	R	R	R		Infectious Disease Research Center (CRI)	-	-
CCRI-1018	R255	Argentina	-	PRJNA1081428	SAMN41177257	JBDGHJ000000000	50x	100	0.69	39.1	109	49	-		R	S	R	S	R	S	S	S	I	I	I	R	S	R	R	R	R		R	R	R	R	R	R	R	R	R	R	R	R	R		Infectious Disease Research Center (CRI)	-	-
CCRI-1019	R256	Argentina	-	PRJNA1081428	SAMN41177258	JBDGHI000000000	59x	100	0.14	39.1	15	235	-		R	R	R	I	R	S	S	S	I	R	R	R	S	S	R	R	S		R	R	R	R	R	R	R	R	R	R	R	R	R		Infectious Disease Research Center (CRI)	-	-
CCRI-1020	R257	Argentina	-	PRJNA1081428	SAMN41177259	JBDGHH000000000	54x	100	0.9	39.0	15	22	-		R	R	R	S	R	I	I	I	I	R	R	R	S	I	R	R	R		R	R	S	R	S	R	R	R	R	R	R	R	R		Infectious Disease Research Center (CRI)	-	-
CCRI-1022	R259	Argentina	-	PRJNA1081428	SAMN41177260	JBDGHG000000000	28x	96.1	0.48	39.0	79	235*	I-F2		R	I	I	S	R	S	S	S	I	R	R	S	S	S	R	S	R		R	R	R	R	R	R	R	R	R	R	R	R	R		Infectious Disease Research Center (CRI)	-	-
CCRI-1023	R260	Argentina	-	PRJNA1081428	SAMN41177261	JBDGHF000000000	29x	100	0.37	38.9	79	235*	I-F2		R	S	R	I	R	S	S	S	I	S	I	I	S	I	R	R	R		R	R	R	R	R	R	R	R	R	R	R	R	R		Infectious Disease Research Center (CRI)	-	-
CCRI-1026	R263	Argentina	-	PRJNA1081428	SAMN41177262	JBDGHE000000000	30x	100	6.82	38.9	109	49	-		R	S	R	I	R	S	S	S	I	I	R	R	S	S	R	R	S		R	R	R	R	R	R	R	R	R	R	R	R	R		Infectious Disease Research Center (CRI)	-	-
CCRI-1027	R264	Argentina	-	PRJNA1081428	SAMN41177263	JBDGHD000000000	26x	100	0.13	39.2	109	49	-		R	S	R	I	R	S	S	S	I	I	R	R	S	I	R	R	S		R	R	R	R	R	R	R	R	R	R	R	R	R		Infectious Disease Research Center (CRI)	-	-
CCRI-1028	R265	Argentina	-	PRJNA1081428	SAMN41177264	JBDGHC000000000	30x	100	0.11	39.2	15	81	-		R	S	I	S	R	S	R	R	I	R	R	R	R	R	R	R	S		R	R	R	R	R	R	R	R	R	S	R	R	R		Infectious Disease Research Center (CRI)	-	-
CCRI-1030	R267	Argentina	-	PRJNA1081428	SAMN41177265	JBDGHB000000000	52x	99.99	8.82	38.9	79	49	I-F2		R	S	R	I	R	S	S	S	I	S	S	R	S	R	R	R	R		R	R	R	R	R	R	R	R	R	S	R	R	R		Infectious Disease Research Center (CRI)	-	-
CCRI-1031	R268	Argentina	-	PRJNA1081428	SAMN41177266	JBDGHA000000000	29x	100	0.27	39.1	15	22	-		R	I	R	I	R	S	S	S	I	R	R	R	S	I	R	R	S		R	R	R	R	R	R	R	R	R	S	R	R	R		Infectious Disease Research Center (CRI)	-	-
CCRI-1032	R269	Argentina	-	PRJNA1081428	SAMN41177267	JBDGGZ000000000	60x	100	0.76	39.0	79	235*	I-F2		R	S	I	I	R	S	S	S	I	S	I	R	S	I	R	R	R		R	R	R	R	R	R	R	R	R	R	R	R	R		Infectious Disease Research Center (CRI)	-	-
CCRI-1033	R270	Argentina	-	PRJNA1081428	SAMN41177268	JBDGGY000000000	47x	100	0.36	39.2	15	235	-		R	I	R	R	R	R	R	R	I	R	R	R	S	I	R	R	R		R	R	R	R	R	R	R	R	R	R	R	R	R		Infectious Disease Research Center (CRI)	-	-
CCRI-8841	-	-	-	PRJNA1081428	SAMN41177269	JBDGGX000000000	36x	99.96	0.09	38.9	2	9	-		R	I	R	R	R	R	R	R	I	R	I	R	R	R	R	R	R		R	R	R	R	R	S	R	R	R	S	S	S	R		Infectious Disease Research Center (CRI)	-	-
CCRI-8842	-	-	-	PRJNA1081428	SAMN41177270	JBDGGW000000000	45x	100	0.07	39.0	2	9	-		R	S	R	R	R	S	S	S	I	R	I	R	R	R	R	R	R		R	R	R	R	R	S	R	R	S	S	S	S	R		Infectious Disease Research Center (CRI)	-	-
CCRI-10907	ATCC 19680	-	1970-05-01	PRJNA1081428	SAMN41177271	JBDGGV000000000	30x	98.27	0.46	39.1	52	3	I-F2		R	S	I	I	I	S	S	S	I	S	I	S	S	I	I	S	R		S	S	S	S	S	R	R	R	R	R	R	R	R		Infectious Disease Research Center (CRI)	-	-
CCRI-10908	ATCC 19681	-	1970-01-01	PRJNA1081428	SAMN41177272	JBDGGU000000000	33x	99.94	9.3	39.1	52	3	I-F2		R	S	I	I	R	S	S	S	I	S	S	S	S	S	I	S	R		S	S	S	S	S	R	R	R	R	R	R	R	R		Infectious Disease Research Center (CRI)	-	-
CCRI-10950	ATCC 9956	-	1966-01-01	PRJNA1081428	SAMN41177273	JBDGGT000000000	100x	100	7.83	39.2	1	1	I-F1		R	S	S	S	I	S	S	S	I	S	S	S	S	S	S	S	R		R	R	R	R	R	S	R	R	R	R	R	R	R		Infectious Disease Research Center (CRI)	-	-
CCRI-14004	-	United Kingdom	-	PRJNA1081428	SAMN41177274	JBDGGS000000000	46x	100	5.6	38.7	29	19	-		R	S	S	S	I	S	S	S	I	S	I	I	S	R	I	S	R		R	R	R	R	R	R	R	R	R	R	R	R	R		Infectious Disease Research Center (CRI)	-	-
CCRI-14005	-	Netherlands	-	PRJNA1081428	SAMN41177275	JBDGGR000000000	57x	100	0.08	39.0	2	9	-		R	I	I	I	I	S	S	S	I	R	I	I	R	R	I	S	R		R	R	R	R	R	S	R	R	S	S	S	S	R		Infectious Disease Research Center (CRI)	-	-
CCRI-14006	-	Netherlands	-	PRJNA1081428	SAMN41177276	JBDGGQ000000000	53x	100	1.09	39.1	1	1	I-F1		R	I	I	S	I	S	S	S	I	R	R	R	S	R	I	S	R		R	R	S	R	S	R	S	R	R	R	R	R	R		Infectious Disease Research Center (CRI)	-	-
CCRI-14007	-	Netherlands	-	PRJNA1081428	SAMN41177277	JBDGGP000000000	46x	100	2.96	39.1	1	1	I-F1		R	I	R	R	R	S	S	S	I	R	R	I	R	R	R	R	R		R	R	S	S	S	R	S	R	R	R	R	R	R		Infectious Disease Research Center (CRI)	-	-
CCRI-14009	-	Canada	-	PRJNA1081428	SAMN41177278	JBDGGO000000000	28x	100	0.19	39.1	2631	14	-		S	S	S	S	I	S	S	S	I	S	S	S	S	I	S	S	S		R	R	R	R	R	R	R	R	R	R	R	R	R		Infectious Disease Research Center (CRI)	-	-
CCRI-14028	-	-	-	PRJNA1081428	SAMN41177279	JBDGGN000000000	44x	100	0.22	39.0	53	57	-		I	S	S	S	I	S	S	S	I	S	S	S	S	S	S	S	S		R	R	R	R	R	R	R	R	R	R	R	R	R		Infectious Disease Research Center (CRI)	-	-
CCRI-14029	-	-	-	PRJNA1081428	SAMN41177280	JBDGGM000000000	53x	100	1.9	39.0	28	7	-		I	S	S	S	I	S	S	S	I	S	R	S	S	I	S	S	S		R	R	R	R	R	R	R	R	R	R	R	R	R		Infectious Disease Research Center (CRI)	-	-
CCRI-14030	-	-	-	PRJNA1081428	SAMN41177281	JBDGGL000000000	48x	100	0.15	39.0	28	7	-		I	S	I	S	I	S	S	S	I	S	S	S	S	S	S	S	S		R	R	R	R	R	R	R	R	R	R	R	R	R		Infectious Disease Research Center (CRI)	-	-
CCRI-14062	-	-	-	PRJNA1081428	SAMN41177282	JBDGGK000000000	51x	99.96	5.39	39.0	341	52	-		I	S	I	S	I	S	S	S	I	S	S	S	S	S	S	S	S		R	R	R	R	R	R	R	R	R	R	R	R	R		Infectious Disease Research Center (CRI)	-	-
CCRI-14063	-	-	-	PRJNA1081428	SAMN41177283	JBDGGJ000000000	70x	99.99	0.18	39.0	690	58	-		I	S	S	S	I	S	S	S	I	S	S	S	S	S	S	S	S		R	R	R	R	R	R	S	R	R	R	R	R	R		Infectious Disease Research Center (CRI)	-	-
CCRI-14064	-	Italy	-	PRJNA1081428	SAMN41177284	JBDGGI000000000	30x	99.99	11.03	39.0	2	9	-		R	I	R	R	I	S	S	S	I	S	I	I	R	R	I	S	S		R	R	R	R	R	S	R	R	S	S	S	S	R		Infectious Disease Research Center (CRI)	-	-
CCRI-14065	-	Italy	-	PRJNA1081428	SAMN41177285	JBDGGH000000000	46x	100	0.1	39.0	22	72	-		S	S	I	I	I	S	S	S	I	S	S	S	S	S	S	S	S		R	R	R	R	R	R	R	R	R	R	R	R	R		Infectious Disease Research Center (CRI)	-	-
CCRI-14117	-	Germany	-	PRJNA1081428	SAMN41177286	JBDGGG000000000	32x	100	6.86	38.9	2708	138	-		S	S	S	I	I	S	S	S	I	S	I	I	S	I	I	S	S		R	R	R	R	R	S	R	R	R	R	R	R	R		Infectious Disease Research Center (CRI)	-	-
CCRI-14140	-	Canada	-	PRJNA1081428	SAMN41177287	JBDGGF000000000	28x	99.97	0.11	39.1	52	3	I-F2		I	S	S	S	I	S	S	S	I	S	I	I	S	S	S	S	R		S	S	S	S	S	R	R	R	R	S	R	R	R		Infectious Disease Research Center (CRI)	-	-
CCRI-14158	-	France	-	PRJNA1081428	SAMN41177288	JBDGGE000000000	46x	99.99	1.05	39.0	1	1	I-F1		R	S	S	S	R	S	S	S	I	S	S	S	S	I	S	S	R		R	R	S	S	S	R	S	R	R	R	R	R	R		Infectious Disease Research Center (CRI)	-	-
CCRI-14160	-	France	-	PRJNA1081428	SAMN41177289	JBDGGD000000000	52x	99.99	0.1	39.1	271	19	-		I	S	S	S	S	S	S	S	I	S	S	S	S	R	I	S	S		R	R	R	R	R	S	R	R	R	R	R	R	R		Infectious Disease Research Center (CRI)	-	-
CCRI-14161	-	France	-	PRJNA1081428	SAMN41177290	JBDGGC000000000	46x	100	0.09	39.2	271	19	-		I	S	I	R	I	S	S	S	I	R	R	S	S	R	I	S	R		R	R	R	R	R	S	R	R	R	R	R	R	R		Infectious Disease Research Center (CRI)	-	-
CCRI-14162	-	France	-	PRJNA1081428	SAMN41177291	JBDGGB000000000	46x	100	3.48	39.3	271	19	-		I	S	S	S	S	S	S	S	I	R	I	S	S	I	S	S	S		R	R	R	R	R	R	R	R	R	R	R	R	R		Infectious Disease Research Center (CRI)	-	-
CCRI-14163	-	France	-	PRJNA1081428	SAMN41177292	JBDGGA000000000	57x	99.99	0.11	39.1	271	19	-		R	S	S	S	S	S	S	S	I	R	R	I	S	R	S	S	I		R	R	R	R	R	R	R	R	R	R	R	R	R		Infectious Disease Research Center (CRI)	-	-
CCRI-14164	-	France	-	PRJNA1081428	SAMN41177293	JBDGFZ000000000	55x	100	4.35	39.1	271	19	-		I	S	I	S	I	S	S	S	I	S	R	S	S	R	S	S	R		R	R	R	R	R	S	R	R	R	R	R	R	R		Infectious Disease Research Center (CRI)	-	-
CCRI-14165	-	France	-	PRJNA1081428	SAMN41177294	JBDGFY000000000	38x	100	3.56	39.2	271	19	-		I	S	S	S	S	S	S	S	R	R	R	S	S	R	S	S	R		R	R	R	R	R	R	R	R	R	R	R	R	R		Infectious Disease Research Center (CRI)	-	-
CCRI-14166	-	France	-	PRJNA1081428	SAMN41177295	JBDGFX000000000	49x	100	0.26	39.1	271	19	-		R	S	S	S	I	S	S	S	I	R	R	R	S	R	S	S	R		R	R	R	R	R	R	R	R	R	R	R	R	R		Infectious Disease Research Center (CRI)	-	-
CCRI-19669	-	Canada	2007-08-30	PRJNA1081428	SAMN41177296	JBDGFW000000000	35x	100	0.24	39.0	94	125	I-F1		R	S	R	R	R	S	S	I	I	R	R	R	S	R	R	R	R		R	R	R	R	R	R	R	R	R	R	R	R	R		Infectious Disease Research Center (CRI)	-	-
CCRI-19670	-	Canada	2007-11-25	PRJNA1081428	SAMN41177297	JBDGFV000000000	46x	100	0.23	38.8	81	12	I-F1		R	S	R	R	R	R	R	R	I	S	R	S	S	S	R	R	R		R	R	R	R	R	R	R	R	R	R	R	R	R		Infectious Disease Research Center (CRI)	-	-
CCRI-19671	-	Canada	2007-11-27	PRJNA1081428	SAMN41177298	JBDGFU000000000	47x	100	2.87	38.8	81	12	I-F1		R	S	R	I	R	R	R	R	I	I	R	S	S	I	R	R	R		R	R	R	R	R	R	R	R	R	R	R	R	R		Infectious Disease Research Center (CRI)	-	-
CCRI-19672	-	Canada	2007-12-03	PRJNA1081428	SAMN41177299	JBDGFT000000000	50x	100	5.27	38.8	81	12	I-F1		R	S	R	I	R	R	R	R	I	S	R	S	S	S	R	R	R		R	R	R	R	R	R	R	R	R	R	R	R	R		Infectious Disease Research Center (CRI)	-	-
CCRI-19673	-	Canada	2007-12-06	PRJNA1081428	SAMN41177300	JBDGFS000000000	52x	100	4.71	39.1	1	4	I-F1		R	R	R	R	R	R	R	R	I	R	S	S	I	R	R	R	R		R	R	R	R	R	R	R	R	R	R	R	R	R		Infectious Disease Research Center (CRI)	-	-
CCRI-19674	-	Canada	2007-12-07	PRJNA1081428	SAMN41177301	JBDGFR000000000	50x	99.99	2.11	38.8	81	12	I-F1		R	S	R	I	R	R	R	R	I	I	R	S	S	I	R	R	R		R	R	R	R	R	R	R	R	R	R	R	R	R		Infectious Disease Research Center (CRI)	-	-
CCRI-19675	-	Canada	2007-12-06	PRJNA1081428	SAMN41177302	JBDGFQ000000000	28x	100	0.19	38.8	81	12	I-F1		R	S	R	R	R	R	R	R	I	I	R	S	S	I	R	R	R		R	R	R	R	R	R	R	R	R	R	R	R	R		Infectious Disease Research Center (CRI)	-	-
CCRI-19677	-	Canada	2009-04-21	PRJNA1081428	SAMN41177303	JBDGFP000000000	28x	100	0.12	38.9	81	12	I-F1		R	S	R	I	R	R	R	R	I	R	R	S	S	R	R	R	R		R	R	R	R	R	R	R	R	R	R	R	R	R		Infectious Disease Research Center (CRI)	-	-
CCRI-22725	-	Argentina	2014-11-26	PRJNA1081428	SAMN41177304	JBDGFO000000000	47x	99.99	0.37	39.0	1	1	I-F1		R	S	I	S	R	S	S	S	I	R	R	I	I	R	R	R	R		R	R	R	R	R	R	R	R	R	R	R	R	R		Infectious Disease Research Center (CRI)	-	-
CCRI-23315	-	Canada	2016-04-09	PRJNA1081428	SAMN41177305	JBDGFN000000000	52x	100	0.56	39.0	78	27	-		R	R	R	R	R	R	R	R	I	R	R	R	S	R	R	R	R		R	R	R	R	R	R	R	R	R	R	R	R	R		Infectious Disease Research Center (CRI)	-	-
CCRI-23316	-	Canada	2016-04-09	PRJNA1081428	SAMN41177306	JBDGFM000000000	30x	100	0.06	38.9	78	27	-		R	I	R	R	R	R	R	R	I	R	R	R	S	I	R	R	R		R	R	R	R	R	R	R	R	R	R	R	R	R		Infectious Disease Research Center (CRI)	-	-
CCRI-24078	-	Canada	2018-01-28	PRJNA1081428	SAMN41177307	JBDGFL000000000	57x	99.98	0.41	38.8	2	49	-		R	R	R	R	R	R	R	R	I	R	R	R	R	R	R	R	I		R	R	R	R	R	R	R	R	R	R	R	R	R		Infectious Disease Research Center (CRI)	-	-
CCRI-24611	-	Canada	2013-07-26	PRJNA1081428	SAMN41177308	JBDGFK000000000	28x	100	0.71	39.1	2707	None	-		I	S	S	S	I	S	S	S	I	S	S	S	S	S	S	S	S		R	R	R	R	R	R	R	R	R	R	R	R	R		Infectious Disease Research Center (CRI)	-	-
DSM 25645	G7	Georgia	2008-09-04	PRJNA1081428	SAMN41177310	JBDGFI000000000	31x	100	14.71	39.0	2	9	-		R	S	R	R	R	R	R	R	I	R	R	R	R	R	R	I	R		R	R	R	R	R	S	R	R	S	S	S	S	R		German Collection of Microorganisms and Cell Cultures	Marina Goderdzishvili, Eliava Institute of Bacteriophages, Microbiology and Virology, Tbilisi, Georgia	-
DSM 101650	UKK-172	Germany	2015-08-01	PRJNA1081428	SAMN41177311	JBDGFH000000000	56x	100	0.08	38.8	2	152	-		R	I	R	R	R	R	R	R	I	S	S	R	R	R	R	R	R		R	R	R	R	R	S	R	S	R	S	R	R	R		German Collection of Microorganisms and Cell Cultures	Institute for Medical Microbiology, Immunology and Hygiene, University of Cologne	-
DSM 101993	RUH 2037	Netherlands	1986	PRJNA1081428	SAMN41177312	JBDGFG000000000	31x	100	0.62	39.1	1	1	I-F1		R	S	I	I	R	S	I	I	I	R	I	I	R	R	R	R	R		R	R	S	S	S	R	S	R	R	R	R	R	R		German Collection of Microorganisms and Cell Cultures	A. F. de Vos and T. van der Poll, Amsterdam UMC	Diancourt et al (2010)
DSM 106838	-	Germany	2017-11	PRJNA1081428	SAMN41177313	JBDGFF000000000	40x	100	0.21	39.0	2	3	-		R	R	R	R	R	R	R	R	I	R	R	R	R	R	R	R	R		S	S	S	S	S	R	R	R	R	R	R	R	R		German Collection of Microorganisms and Cell Cultures	B. Opitz, Charité-Universitätsmedizin, Berlin	-
HER 1401	AC54	-	1993-01-14	PRJNA1081428	SAMN41177309	JBDGFJ000000000	50x	99.99	0.28	38.8	1111	109	-		S	S	S	S	I	S	S	S	I	S	S	S	S	S	S	S	S		R	R	R	R	R	R	R	R	S	R	R	S	R		Felix d'Herelle Reference Center for bacterial viruses	J.S. Soothill. Dept. of Medical Microbiology and Infectious Diseases, University of Manchester	Obana et al (1985)
LAC-4	-	USA	-	PRJNA1081428	SAMN41177331	JBDGEN000000000	55x	99.99	0.32	39.0	10	49	-		R	S	R	R	R	R	R	R	I	I	R	R	S	S	R	R	R		R	R	R	R	R	R	R	R	R	R	R	R	R		National Research Council Canada	LAC, Los Angeles County Public Health Laboratory	Hong-Yu Ou et al (2015)
LUH 5875	-	Netherlands	1997	PRJNA1081428	SAMN41177318	JBDGFA000000000	54x	100	5.6	39.0	3	1	-		R	S	R	R	R	S	S	S	I	R	R	R	I	R	R	R	R		R	R	S	S	S	R	S	R	R	R	R	R	S		National Institute of Public Health, Alexandre Nemec	-	van Dessel et al (2004), Diancourt et al (2010)
NCTC 13302	-	Spain	-	PRJNA1081428	SAMN41177327	JBDGER000000000	48x	99.99	0.46	39.0	2	9	-		R	I	R	R	R	R	R	R	R	R	R	R	R	R	R	R	R		S	S	R	S	S	S	R	R	S	S	S	S	R		National Collection of Type Cultures, UK	NCTC, UK	-
NIPH 24	-	Czech Republic	1991	PRJNA1081428	SAMN41177319	JBDGEZ000000000	35x	100	0.51	39.1	2	42	-		R	I	I	I	I	S	S	S	I	R	R	I	R	R	I	S	R		R	R	R	R	R	R	S	R	R	R	R	R	R		National Institute of Public Health, Alexandre Nemec	-	Nemec et al (1999), Diancourt et al (2010)
NIPH 335	-	Czech Republic	1994	PRJNA1081428	SAMN41177320	JBDGEY000000000	31x	100	0.34	38.9	10	49	-		R	S	I	S	I	S	S	S	I	S	R	S	R	R	R	R	R		R	R	R	R	R	R	R	R	R	R	R	R	R		National Institute of Public Health, Alexandre Nemec	-	Nemec et al (1999), Diancourt et al (2010)
NIPH 1362	-	Czech Republic	2000	PRJNA1081428	SAMN41177321	JBDGEX000000000	52x	100	0.16	39.0	47	2	-		R	S	R	R	R	R	R	R	R	S	S	S	I	R	R	R	S		R	R	R	R	R	R	S	R	R	R	R	R	R		National Institute of Public Health, Alexandre Nemec	-	Diancourt et al (2010)
RUH 134	-	Netherlands	1982	PRJNA1081428	SAMN41177322	JBDGEW000000000	47x	100	0.2	39.0	2	9	-		R	I	I	S	I	S	S	S	I	R	I	I	R	R	I	S	R		R	R	R	R	R	S	R	R	S	S	S	S	R		National Institute of Public Health, Alexandre Nemec	-	Dijkshoorn et al (1996)
RUH 875	-	Netherlands	1984	PRJNA1081428	SAMN41177323	JBDGEV000000000	45x	100	0.1	39.0	1	1	I-F1		R	R	I	I	I	I	S	S	I	R	R	R	S	R	I	S	R		R	R	S	S	S	R	S	R	R	R	R	R	R		National Institute of Public Health, Alexandre Nemec	-	Dijkshoorn et al (1996)
SM 37212	-	United Kingdom	-	PRJNA1081428	SAMN41177330	JBDGEO000000000	35x	100	0.23	39.0	2	45	-		R	S	R	S	R	I	S	I	I	R	R	I	R	R	R	R	I		R	R	R	R	R	R	R	R	R	R	R	R	R		Southmead Hospital, Bristol	D. Turner, University of the West of England, Bristol	-
SMQ-1504	-	Canada	-	PRJNA1081428	SAMN41177324	JBDGEU000000000	53x	100	0.87	38.6	765	47	I-F2		I	S	S	S	I	S	S	S	I	S	S	S	S	S	S	S	S		R	R	R	R	R	R	R	R	R	R	R	R	R		Hotel-Dieu Hospital of Levis	-	-
SMQ-1505	-	Canada	-	PRJNA1081428	SAMN41177325	JBDGET000000000	25x	100	4.83	38.9	238	2	-		S	S	S	S	I	S	S	S	I	S	S	S	S	S	S	S	S		R	R	R	R	R	R	S	R	R	R	R	R	R		Hotel-Dieu Hospital of Levis	-	-
UKA17	-	United Kingdom	-	PRJNA1081428	SAMN41177328	JBDGEQ000000000	29x	100	0.02	39.0	3	18	-		R	S	R	I	R	R	I	I	I	R	R	R	I	R	R	R	R		R	R	R	R	R	R	R	R	R	R	R	R	S		UK Health Security Agency	J. F. Turton (via J.M. Sutton), UK Health Security Agency	-
UKA9	-	United Kingdom	-	PRJNA1081428	SAMN41177329	JBDGEP000000000	50x	100	0.17	39.0	32	2	-		I	S	S	S	I	S	S	S	I	S	S	S	S	R	S	S	S		R	R	R	R	R	R	S	R	R	R	R	R	R		UK Health Security Agency	J. F. Turton (via J.M. Sutton), UK Health Security Agency	-
	*= Low match confidence
	None= "none" match confidence
	S= Sensitive
	R= Resistant
	I= Intermediate

## Sheet: Table S2
Table S2. Information on A. baumannii phages
				Propagation conditions
Phage name	Other name	Morphology	Isolation host	Host	Temperature (°C)	Time (h)	CaCl2 (10 mM)	Source
vB_AbaM-Bhz12	Bhz12	Myovirus	DSM 101993	DSM 101993	30	6	No	German Collection of Microorganisms and Cell Cultures
vB_AbaM-Bhz13	Bhz13	Myovirus	DSM 106838	DSM 106838	37	6	No	German Collection of Microorganisms and Cell Cultures
vB_AbaM-Bhz14	Bhz14	Myovirus	DSM 106838	DSM 106838	37	6	No	German Collection of Microorganisms and Cell Cultures
vB_AbaM-Bhz15	Bhz15	Myovirus	DSM 25645	DSM 25645	30	16	Yes	German Collection of Microorganisms and Cell Cultures
vB_AbaM-Bhz23	Bhz23	Myovirus	DSM 101993	DSM 101993	37	6	No	German Collection of Microorganisms and Cell Cultures
vB_AbaM-Bhz33	Bhz33	Myovirus	DSM 101650	DSM 101650	30	6	No	German Collection of Microorganisms and Cell Cultures
vB_AbaP-Bhz16	Bhz16	Podovirus	DSM 25645	DSM 25645	37	6	No	German Collection of Microorganisms and Cell Cultures
vB_AbaP-Bhz21	Bhz21	Podovirus	DSM 25645	DSM 25645	30	16	Yes	German Collection of Microorganisms and Cell Cultures
vB_AbaP-Acibel007	Acibel007	Podovirus	070517/0072	070517/0072	30	16	No	Queen Astrid Military Hospital, M. Merabishvili
vB_AbaS-Bzh9	Bhz9	Siphovirus	DSM 106838	DSM 106838	30	16	Yes	German Collection of Microorganisms and Cell Cultures
vB_AbaS-Bhz20	Bhz20	Siphovirus	DSM 106838	ATCC 17978	37	16	No	German Collection of Microorganisms and Cell Cultures
BS46	BS46	Myovirus	HER 1401	HER 1401	37	6	No	Felix d'Herelle Reference Center for bacterial viruses
Freyr	Freyr	Myovirus	NCTC 13302	NCTC 13302	30	16	Yes	D. Turner, University of the West of England, Bristol

## Sheet: Table S3
Table S3. Resistance genes in A. baumannii isolates
Isolate ID	Total number of resistance genes	Resistance gene	Identity	Alignment length / Gene length	Coverage	Phenotype	Accession number
CCRI14006	13	aph(3'')-Ib	99.88	804/804	100.0	Streptomycin	AF321550
		aph(6)-Id	100.00	762/837	91.03	Streptomycin	AF024602
		ant(2'')-Ia	99.06	534/534	100.0	Gentamicin, Tobramycin	AY139599
		aph(3')-Ia	100.00	816/816	100.0	Unknown Aminoglycoside, Neomycin, Kanamycin, Lividomycin, Paromomycin, Ribostamycin	X62115
		blaOXA-69	100.00	825/825	100.0	Amoxicillin, Ampicillin	AY859527
		blaTEM-116	100.00	630/861	73.17	Amoxicillin, Ampicillin, Cephalothin, Piperacillin, Ticarcillin	AY425988
		blaADC-25	96.96	1153/1152	99.91	Unknown Beta-lactam	EF016355
		blaTEM-1D	100.00	861/861	100.0	Amoxicillin, Ampicillin, Cephalothin, Piperacillin, Ticarcillin	AF188200
		catA1	99.85	660/660	100.0	Chloramphenicol	V00622
		sul1	100.00	589/828	71.13	Sulfamethoxazole	AY522923
		sul2	100.00	816/816	100.0	Sulfamethoxazole	AY034138
		tet(A)	100.00	1200/1200	100.0	Doxycycline, Tetracycline	AJ517790
		dfrA5	100.00	474/474	100.0	Trimethoprim	X12868
NIPH24	12	aph(6)-Id	100.00	837/837	100.0	Streptomycin	M28829
		aph(3'')-Ib	99.88	804/804	100.0	Streptomycin	AF321550
		aadA1	99.75	792/792	100.0	Spectinomycin, Streptomycin	JX185132
		aac(3)-Ia	99.06	534/534	100.0	Gentamicin, Astromicin, Fortimicin	X15852
		aph(3')-Ia	100.00	816/816	100.0	Unknown Aminoglycoside, Neomycin, Kanamycin, Lividomycin, Paromomycin, Ribostamycin	X62115
		blaOXA-66	100.00	825/825	100.0	Unknown Beta-lactam	AY750909
		blaADC-25	100.00	1152/1152	100.0	Unknown Beta-lactam	EF016355
		blaTEM-1D	100.00	861/861	100.0	Amoxicillin, Ampicillin, Cephalothin, Piperacillin, Ticarcillin	AF188200
		catA1	99.85	660/660	100.0	Chloramphenicol	V00622
		sul1	100.00	840/840	100.0	Sulfamethoxazole	U12338
		sul2	100.00	816/816	100.0	Sulfamethoxazole	AY034138
		tet(B)	100.00	1200/1206	99.50	Doxycycline, Tetracycline, Minocycline	AP000342
CCRI1017	11	aph(3'')-Ib	99.84	614/804	76.37	Streptomycin	AF321551
		aph(3')-VIa	100.00	780/780	100.0	Kanamycin, Neomycin, Paromomycin, Ribostamycin, Butirosin, Gentamicin, Amikacin	X07753
		aac(3)-IIa	100.00	861/861	100.0	Gentamicin, Apramycin, Tobramycin, Dibekacin, Netilmicin, Sisomicin	X51534
		aph(6)-Id	100.00	674/831	81.10	Streptomycin	CP000971
		blaADC-25	96.96	1152/1152	100.0	Unknown Beta-lactam	EF016355
		blaOXA-67	100.00	825/825	100.0	Unknown Beta-lactam	DQ491200
		blaSCO-1	100.00	867/867	100.0	Amoxicillin, Ampicillin, Piperacillin, Ticarcillin, Amoxicillin+Clavulanic acid, Ampicillin+Clavulanic acid, Piperacillin+Clavulanic acid, Ticarcillin+Clavulanic acid	EF063111
		blaTEM-1B	100.00	861/861	100.0	Amoxicillin, Ampicillin, Cephalothin, Piperacillin, Ticarcillin	AY458016
		floR	98.35	1214/1215	99.91	Chloramphenicol, Florfenicol	AF118107
		sul2	100.00	816/816	100.0	Sulfamethoxazole	AY034138
		tet(X3)	100.00	1167/1167	100.0	Doxycycline, Tetracycline, Minocycline, Tigecycline	MK134375
CCRI23316	11	aph(3')-Ia	100.00	816/816	100.0	Unknown Aminoglycoside, Neomycin, Kanamycin, Lividomycin, Paromomycin, Ribostamycin	X62115
		ant(2'')-Ia	100.00	534/534	100.0	Gentamicin, Tobramycin	X04555
		aac(6')-Ian	100.00	573/573	100.0	Tobramycin, Dibekacin, Amikacin, Sisomicin, Netilmicin	AP014611
		blaOXA-90	100.00	825/825	100.0	Unknown Beta-lactam	EU547443
		blaOXA-23	100.00	822/822	100.0	Imipenem, Meropenem	AY795964
		blaADC-25	96.27	1153/1152	99.91	Unknown Beta-lactam	EF016355
		blaCARB-14	99.89	897/897	100.0	Ampicillin, Amoxicillin, Piperacillin	JQ364968
		msr(E)	100.00	1476/1476	100.0	Erythromycin, Azithromycin, Quinupristin, Pristinamycin IA, Virginiamycin S	FR751518
		mph(E)	100.00	885/885	100.0	Erythromycin	DQ839391
		floR	98.35	1214/1215	99.91	Chloramphenicol, Florfenicol	AF118107
		sul2	100.00	816/816	100.0	Sulfamethoxazole	AY034138
DSM106838	11	aph(6)-Id	100.00	837/837	100.0	Streptomycin	M28829
		aph(3'')-Ib	99.88	804/804	100.0	Streptomycin	AF321550
		armA	100.00	774/774	100.0	Amikacin, Gentamicin, Tobramycin, Isepamicin, Netilmicin	AY220558
		blaTEM-1D	100.00	861/861	100.0	Amoxicillin, Ampicillin, Cephalothin, Piperacillin, Ticarcillin	AF188200
		blaOXA-66	100.00	825/825	100.0	Unknown Beta-lactam	AY750909
		blaADC-25	99.83	1152/1152	100.0	Unknown Beta-lactam	EF016355
		blaOXA-23	100.00	822/822	100.0	Imipenem, Meropenem	AY795964
		msr(E)	100.00	1476/1476	100.0	Erythromycin, Azithromycin, Quinupristin, Pristinamycin IA, Virginiamycin S	FR751518
		mph(E)	100.00	885/885	100.0	Erythromycin	DQ839391
		sul2	100.00	816/816	100.0	Sulfamethoxazole	AY034138
		tet(B)	100.00	1200/1206	99.50	Doxycycline, Tetracycline, Minocycline	AP000342
CCRI23315	10	aph(3')-Ia	100.00	816/816	100.0	Unknown Aminoglycoside, Neomycin, Kanamycin, Lividomycin, Paromomycin, Ribostamycin	X62115
		ant(2'')-Ia	100.00	534/534	100.0	Gentamicin, Tobramycin	X04555
		aac(6')-Ian	100.00	573/573	100.0	Tobramycin, Dibekacin, Amikacin, Sisomicin, Netilmicin	AP014611
		blaADC-25	96.27	1153/1152	99.91	Unknown Beta-lactam	EF016355
		blaOXA-23	100.00	822/822	100.0	Imipenem, Meropenem	AY795964
		blaOXA-90	100.00	825/825	100.0	Unknown Beta-lactam	EU547443
		blaCARB-14	99.89	897/897	100.0	Ampicillin, Amoxicillin, Piperacillin	JQ364968
		msr(E)	100.00	1476/1476	100.0	Erythromycin, Azithromycin, Quinupristin, Pristinamycin IA, Virginiamycin S	FR751518
		mph(E)	100.00	885/885	100.0	Erythromycin	DQ839391
		sul2	100.00	816/816	100.0	Sulfamethoxazole	AY034138
CCRI1022	9	aadA1	100.00	789/789	100.0	Spectinomycin, Streptomycin	JQ480156
		aph(6)-Id	100.00	837/837	100.0	Streptomycin	M28829
		aph(3'')-Ib	99.88	804/804	100.0	Streptomycin	AF321550
		aac(3)-IIa	100.00	802/861	93.14	Gentamicin, Apramycin, Tobramycin, Dibekacin, Netilmicin, Sisomicin	X51534
		blaOXA-65	100.00	825/825	100.0	Unknown Beta-lactam	AY750908
		blaADC-25	96.18	1153/1152	99.91	Unknown Beta-lactam	EF016355
		blaTEM-1B	100.00	861/861	100.0	Amoxicillin, Ampicillin, Cephalothin, Piperacillin, Ticarcillin	AY458016
		sul2	100.00	816/816	100.0	Sulfamethoxazole	AY034138
		dfrA1	100.00	474/474	100.0	Trimethoprim	X00926
DSM25645	9	aph(6)-Id	100.00	837/837	100.0	Streptomycin	M28829
		aph(3'')-Ib	99.88	804/804	100.0	Streptomycin	AF321550
		aac(3)-Ia	99.06	534/534	100.0	Gentamicin, Astromicin, Fortimicin	X15852
		aac(6')-Im	99.62	523/522	100.0	Amikacin, Tobramycin, Netilmicin, Kanamycin	Z54241
		blaADC-25	99.91	1152/1152	100.0	Unknown Beta-lactam	EF016355
		blaOXA-66	100.00	825/825	100.0	Unknown Beta-lactam	AY750909
		blaOXA-72	100.00	705/828	85.14	Unknown Beta-lactam	AY739646
		sul2	100.00	816/816	100.0	Sulfamethoxazole	AY034138
		tet(B)	100.00	1200/1206	99.50	Doxycycline, Tetracycline, Minocycline	AP000342
070517_0072	8	aph(3')-Ia	100.00	816/816	100.0	Unknown Aminoglycoside, Neomycin, Kanamycin, Lividomycin, Paromomycin, Ribostamycin	X62115
		aadA1	99.75	792/792	100.0	Spectinomycin, Streptomycin	JQ414041
		aac(3)-Ia	99.06	534/534	100.0	Gentamicin, Astromicin, Fortimicin	X15852
		blaOXA-69	100.00	825/825	100.0	Amoxicillin, Ampicillin	AY859527
		blaADC-25	97.14	1153/1152	99.91	Unknown Beta-lactam	EF016355
		catA1	99.85	660/660	100.0	Chloramphenicol	V00622
		sul1	99.82	547/867	63.09	Sulfamethoxazole	EU780013
		tet(A)	100.00	1200/1200	100.0	Doxycycline, Tetracycline	AJ517790
CCRI24078	8	aph(6)-Id	100.00	837/837	100.0	Streptomycin	M28829
		aph(3'')-Ib	99.88	804/804	100.0	Streptomycin	AF321550
		armA	100.00	774/774	100.0	Amikacin, Gentamicin, Tobramycin, Isepamicin, Netilmicin	AY220558
		blaOXA-66	100.00	825/825	100.0	Unknown Beta-lactam	AY750909
		blaADC-25	99.83	1152/1152	100.0	Unknown Beta-lactam	EF016355
		msr(E)	100.00	1476/1476	100.0	Erythromycin, Azithromycin, Quinupristin, Pristinamycin IA, Virginiamycin S	FR751518
		mph(E)	100.00	885/885	100.0	Erythromycin	DQ839391
		tet(B)	100.00	1200/1206	99.50	Doxycycline, Tetracycline, Minocycline	AP000342
RUH875	8	aph(6)-Id	100.00	837/837	100.0	Streptomycin	M28829
		aph(3'')-Ib	99.88	804/804	100.0	Streptomycin	AF321550
		blaOXA-69	100.00	825/825	100.0	Amoxicillin, Ampicillin	AY859527
		blaADC-25	96.96	1153/1152	99.91	Unknown Beta-lactam	EF016355
		blaTEM-1D	100.00	861/861	100.0	Amoxicillin, Ampicillin, Cephalothin, Piperacillin, Ticarcillin	AF188200
		catA1	99.85	660/660	100.0	Chloramphenicol	V00622
		sul2	100.00	816/816	100.0	Sulfamethoxazole	AY034138
		tet(A)	100.00	1200/1200	100.0	Doxycycline, Tetracycline	AJ517790
CCRI1016	8	aadA1	100.00	789/789	100.0	Spectinomycin, Streptomycin	JQ480156
		aph(6)-Id	100.00	837/837	100.0	Streptomycin	M28829
		aph(3'')-Ib	99.88	804/804	100.0	Streptomycin	AF321550
		blaADC-25	96.18	1153/1152	99.91	Unknown Beta-lactam	EF016355
		blaTEM-1A	100.00	861/861	100.0	Amoxicillin, Ampicillin, Cephalothin, Piperacillin, Ticarcillin	HM749966
		blaOXA-65	100.00	825/825	100.0	Unknown Beta-lactam	AY750908
		sul2	100.00	816/816	100.0	Sulfamethoxazole	AY034138
		dfrA1	100.00	474/474	100.0	Trimethoprim	X00926
CCRI1023	8	aadA1	100.00	789/789	100.0	Spectinomycin, Streptomycin	JQ480156
		aph(6)-Id	100.00	837/837	100.0	Streptomycin	M28829
		aph(3'')-Ib	99.88	804/804	100.0	Streptomycin	AF321550
		blaOXA-65	100.00	825/825	100.0	Unknown Beta-lactam	AY750908
		blaTEM-1A	100.00	861/861	100.0	Amoxicillin, Ampicillin, Cephalothin, Piperacillin, Ticarcillin	HM749966
		blaADC-25	96.18	1153/1152	99.91	Unknown Beta-lactam	EF016355
		sul2	100.00	816/816	100.0	Sulfamethoxazole	AY034138
		dfrA1	100.00	474/474	100.0	Trimethoprim	X00926
ANC4097	7	blaTEM-1D	100.00	861/861	100.0	Amoxicillin, Ampicillin, Cephalothin, Piperacillin, Ticarcillin	AF188200
		blaADC-25	96.96	1153/1152	99.91	Unknown Beta-lactam	EF016355
		blaOXA-23	100.00	822/822	100.0	Imipenem, Meropenem	AY795964
		blaOXA-69	100.00	825/825	100.0	Amoxicillin, Ampicillin	AY859527
		catA1	99.85	660/660	100.0	Chloramphenicol	V00622
		sul1	99.88	839/840	99.88	Sulfamethoxazole	U12338
		tet(A)	100.00	1200/1200	100.0	Doxycycline, Tetracycline	AJ517790
CCRI14007	7	aph(3')-Ia	100.00	816/816	100.0	Unknown Aminoglycoside, Neomycin, Kanamycin, Lividomycin, Paromomycin, Ribostamycin	X62115
		blaADC-25	96.96	1153/1152	99.91	Unknown Beta-lactam	EF016355
		blaTEM-1D	100.00	861/861	100.0	Amoxicillin, Ampicillin, Cephalothin, Piperacillin, Ticarcillin	AF188200
		blaOXA-69	100.00	825/825	100.0	Amoxicillin, Ampicillin	AY859527
		catA1	99.85	660/660	100.0	Chloramphenicol	V00622
		sul1	100.00	840/840	100.0	Sulfamethoxazole	U12338
		tet(A)	100.00	1200/1200	100.0	Doxycycline, Tetracycline	AJ517790
DMS101650	7	aph(6)-Id	100.00	837/837	100.0	Streptomycin	M28829
		aph(3'')-Ib	99.88	804/804	100.0	Streptomycin	AF321550
		blaOXA-66	100.00	825/825	100.0	Unknown Beta-lactam	AY750909
		blaADC-25	99.91	1152/1152	100.0	Unknown Beta-lactam	EF016355
		msr(E)	100.00	1476/1476	100.0	Erythromycin, Azithromycin, Quinupristin, Pristinamycin IA, Virginiamycin S	FR751518
		mph(E)	100.00	885/885	100.0	Erythromycin	DQ839391
		tet(B)	100.00	1200/1206	99.50	Doxycycline, Tetracycline, Minocycline	AP000342
CCRI1026	7	aph(3')-VIa	100.00	780/780	100.0	Kanamycin, Neomycin, Paromomycin, Ribostamycin, Butirosin, Gentamicin, Amikacin	X07753
		aadA1	100.00	789/789	100.0	Spectinomycin, Streptomycin	JQ480156
		ant(2'')-Ia	100.00	534/534	100.0	Gentamicin, Tobramycin	JF826500
		blaOXA-67	100.00	825/825	100.0	Unknown Beta-lactam	DQ491200
		blaADC-25	96.96	1152/1152	100.0	Unknown Beta-lactam	EF016355
		catB2	100.00	633/633	100.0	Chloramphenicol	AF047479
		dfrA1	100.00	474/474	100.0	Trimethoprim	X00926
CCRI1027	7	aadA1	100.00	789/789	100.0	Spectinomycin, Streptomycin	JQ480156
		ant(2'')-Ia	100.00	534/534	100.0	Gentamicin, Tobramycin	JF826500
		aph(3')-VIa	100.00	780/780	100.0	Kanamycin, Neomycin, Paromomycin, Ribostamycin, Butirosin, Gentamicin, Amikacin	X07753
		blaOXA-67	100.00	825/825	100.0	Unknown Beta-lactam	DQ491200
		blaADC-25	96.96	1152/1152	100.0	Unknown Beta-lactam	EF016355
		catB2	100.00	633/633	100.0	Chloramphenicol	AF047479
		dfrA1	100.00	474/474	100.0	Trimethoprim	X00926
CCRI14064	7	aph(6)-Id	100.00	837/837	100.0	Streptomycin	M28829
		aph(3'')-Ib	99.88	804/804	100.0	Streptomycin	AF321550
		aph(3')-Ia	100.00	816/816	100.0	Unknown Aminoglycoside, Neomycin, Kanamycin, Lividomycin, Paromomycin, Ribostamycin	X62115
		blaTEM-1D	100.00	861/861	100.0	Amoxicillin, Ampicillin, Cephalothin, Piperacillin, Ticarcillin	AF188200
		blaOXA-66	100.00	825/825	100.0	Unknown Beta-lactam	AY750909
		blaADC-25	100.00	1152/1152	100.0	Unknown Beta-lactam	EF016355
		tet(B)	100.00	1200/1206	99.50	Doxycycline, Tetracycline, Minocycline	AP000342
ANC5190	6	aph(6)-Id	100.00	837/837	100.0	Streptomycin	M28829
		aph(3'')-Ib	99.88	804/804	100.0	Streptomycin	AF321550
		blaOXA-66	100.00	825/825	100.0	Unknown Beta-lactam	AY750909
		blaADC-25	99.83	1152/1152	100.0	Unknown Beta-lactam	EF016355
		sul2	100.00	816/816	100.0	Sulfamethoxazole	AY034138
		tet(B)	100.00	1200/1206	99.50	Doxycycline, Tetracycline, Minocycline	AP000342
CCRI1018	6	aac(3)-IIa	100.00	861/861	100.0	Gentamicin, Apramycin, Tobramycin, Dibekacin, Netilmicin, Sisomicin	X51534
		blaOXA-67	100.00	825/825	100.0	Unknown Beta-lactam	DQ491200
		blaADC-25	96.96	1152/1152	100.0	Unknown Beta-lactam	EF016355
		blaSCO-1	100.00	867/867	100.0	Amoxicillin, Ampicillin, Piperacillin, Ticarcillin, Amoxicillin+Clavulanic acid, Ampicillin+Clavulanic acid, Piperacillin+Clavulanic acid, Ticarcillin+Clavulanic acid	EF063111
		blaTEM-1B	100.00	861/861	100.0	Amoxicillin, Ampicillin, Cephalothin, Piperacillin, Ticarcillin	AY458016
		floR	98.35	1214/1215	99.91	Chloramphenicol, Florfenicol	AF118107
CCRI8841	6	aph(6)-Id	100.00	837/837	100.0	Streptomycin	M28829
		aph(3'')-Ib	99.88	804/804	100.0	Streptomycin	AF321550
		blaADC-25	99.83	1152/1152	100.0	Unknown Beta-lactam	EF016355
		blaOXA-66	100.00	825/825	100.0	Unknown Beta-lactam	AY750909
		blaOXA-24	100.00	828/828	100.0	Amoxicillin, Amoxicillin+Clavulanic acid, Ampicillin, Ampicillin+Clavulanic acid, Cefepime, Ceftazidime, Imipenem, Meropenem, Piperacillin, Piperacillin+Tazobactam	AJ239129
		tet(B)	100.00	1200/1206	99.50	Doxycycline, Tetracycline, Minocycline	AP000342
CCRI14165	6	aph(3')-Ia	99.26	816/816	100.0	Unknown Aminoglycoside, Neomycin, Kanamycin, Lividomycin, Paromomycin, Ribostamycin	EU855787
		ant(2'')-Ia	99.81	534/534	100.0	Gentamicin, Tobramycin	AJ871915
		blaOXA-314	99.76	825/825	100.0	Unknown Beta-lactam	KF057031
		blaADC-25	96.88	1152/1152	100.0	Unknown Beta-lactam	EF016355
		blaOXA-21	100.00	828/828	100.0	Unknown Beta-lactam	AB626885
		sul1	100.00	840/840	100.0	Sulfamethoxazole	U12338
CCRI1028	6	aac(3)-IIa	100.00	802/861	93.14	Gentamicin, Apramycin, Tobramycin, Dibekacin, Netilmicin, Sisomicin	X51534
		aph(3')-VIa	100.00	780/780	100.0	Kanamycin, Neomycin, Paromomycin, Ribostamycin, Butirosin, Gentamicin, Amikacin	X07753
		blaOXA-51	100.00	825/825	100.0	Amoxicillin, Ampicillin, Imipenem	DQ385606
		blaADC-25	96.96	1152/1152	100.0	Unknown Beta-lactam	EF016355
		blaOXA-58	100.00	843/843	100.0	Amoxicillin, Amoxicillin+Clavulanic acid, Ampicillin, Ampicillin+Clavulanic acid, Imipenem, Meropenem	AY665723
		tet(B)	100.00	1206/1206	100.0	Doxycycline, Tetracycline, Minocycline	AP000342
CCRI19669	6	aph(3')-Ia	100.00	816/816	100.0	Unknown Aminoglycoside, Neomycin, Kanamycin, Lividomycin, Paromomycin, Ribostamycin	X62115
		blaADC-25	97.14	1153/1152	99.91	Unknown Beta-lactam	EF016355
		blaOXA-69	100.00	825/825	100.0	Amoxicillin, Ampicillin	AY859527
		msr(E)	100.00	1476/1476	100.0	Erythromycin, Azithromycin, Quinupristin, Pristinamycin IA, Virginiamycin S	FR751518
		mph(E)	100.00	885/885	100.0	Erythromycin	DQ839391
		sul2	100.00	816/816	100.0	Sulfamethoxazole	AY034138
DSM101993	6	aph(3')-Ia	100.00	816/816	100.0	Unknown Aminoglycoside, Neomycin, Kanamycin, Lividomycin, Paromomycin, Ribostamycin	X62115
		blaOXA-69	100.00	825/825	100.0	Amoxicillin, Ampicillin	AY859527
		blaADC-25	96.96	1153/1152	99.91	Unknown Beta-lactam	EF016355
		blaTEM-1D	100.00	861/861	100.0	Amoxicillin, Ampicillin, Cephalothin, Piperacillin, Ticarcillin	AF188200
		catA1	99.85	660/660	100.0	Chloramphenicol	V00622
		tet(A)	100.00	1200/1200	100.0	Doxycycline, Tetracycline	AJ517790
NIPH335	6	ant(2'')-Ia	99.06	534/534	100.0	Gentamicin, Tobramycin	AY139599
		aph(6)-Id	100.00	837/837	100.0	Streptomycin	M28829
		aph(3'')-Ib	99.88	804/804	100.0	Streptomycin	AF321550
		blaOXA-128	100.00	825/825	100.0	Unknown Beta-lactam	EU375515
		blaADC-25	96.53	1152/1152	100.0	Unknown Beta-lactam	EF016355
		sul2	100.00	816/816	100.0	Sulfamethoxazole	AY034138
AYE	5	blaOXA-69	100.00	825/825	100.0	Amoxicillin, Ampicillin	AY859527
		blaADC-25	96.96	1153/1152	99.91	Unknown Beta-lactam	EF016355
		catA1	99.85	660/660	100.0	Chloramphenicol	V00622
		sul1	100.00	650/840	77.38	Sulfamethoxazole	AM040449
		tet(A)	100.00	1200/1200	100.0	Doxycycline, Tetracycline	AJ517790
CCRI1030	5	aadA1	100.00	789/789	100.0	Spectinomycin, Streptomycin	JQ480156
		blaTEM-1A	100.00	861/861	100.0	Amoxicillin, Ampicillin, Cephalothin, Piperacillin, Ticarcillin	HM749966
		blaOXA-65	100.00	825/825	100.0	Unknown Beta-lactam	AY750908
		blaADC-25	96.18	1153/1152	99.91	Unknown Beta-lactam	EF016355
		dfrA1	100.00	474/474	100.0	Trimethoprim	X00926
CCRI1032	5	aadA1	100.00	789/789	100.0	Spectinomycin, Streptomycin	JQ480156
		blaADC-25	96.18	1153/1152	99.91	Unknown Beta-lactam	EF016355
		blaTEM-1A	100.00	861/861	100.0	Amoxicillin, Ampicillin, Cephalothin, Piperacillin, Ticarcillin	HM749966
		blaOXA-65	100.00	825/825	100.0	Unknown Beta-lactam	AY750908
		dfrA1	100.00	474/474	100.0	Trimethoprim	X00926
CCRI8842	5	aph(6)-Id	100.00	837/837	100.0	Streptomycin	M28829
		aph(3'')-Ib	99.88	804/804	100.0	Streptomycin	AF321550
		blaADC-25	99.83	1152/1152	100.0	Unknown Beta-lactam	EF016355
		blaOXA-66	100.00	825/825	100.0	Unknown Beta-lactam	AY750909
		tet(B)	100.00	1200/1206	99.50	Doxycycline, Tetracycline, Minocycline	AP000342
CCRI14005	5	aph(6)-Id	100.00	837/837	100.0	Streptomycin	M28829
		aph(3'')-Ib	99.88	804/804	100.0	Streptomycin	AF321550
		blaOXA-66	100.00	825/825	100.0	Unknown Beta-lactam	AY750909
		blaADC-25	100.00	1152/1152	100.0	Unknown Beta-lactam	EF016355
		tet(B)	100.00	1200/1206	99.50	Doxycycline, Tetracycline, Minocycline	AP000342
CCRI14161	5	ant(2'')-Ia	99.81	534/534	100.0	Gentamicin, Tobramycin	JTTZ01000034
		blaOXA-314	99.76	825/825	100.0	Unknown Beta-lactam	KF057031
		blaADC-25	96.88	1152/1152	100.0	Unknown Beta-lactam	EF016355
		blaOXA-21	100.00	828/828	100.0	Unknown Beta-lactam	AB626885
		sul1	100.00	840/840	100.0	Sulfamethoxazole	U12338
CCRI14162	5	ant(2'')-Ia	99.81	534/534	100.0	Gentamicin, Tobramycin	JTTZ01000034
		blaOXA-21	100.00	828/828	100.0	Unknown Beta-lactam	AB626885
		blaOXA-314	99.76	825/825	100.0	Unknown Beta-lactam	KF057031
		blaADC-25	96.88	1152/1152	100.0	Unknown Beta-lactam	EF016355
		sul1	100.00	840/840	100.0	Sulfamethoxazole	U12338
CCRI19671	5	ant(2'')-Ia	99.06	534/534	100.0	Gentamicin, Tobramycin	AY139599
		aph(3')-Ia	100.00	816/816	100.0	Unknown Aminoglycoside, Neomycin, Kanamycin, Lividomycin, Paromomycin, Ribostamycin	V00359
		blaADC-25	96.88	1153/1152	99.91	Unknown Beta-lactam	EF016355
		blaOXA-69	100.00	825/825	100.0	Amoxicillin, Ampicillin	AY859527
		sul2	100.00	816/816	100.0	Sulfamethoxazole	AY034138
CCRI19673	5	blaTEM-1D	100.00	861/861	100.0	Amoxicillin, Ampicillin, Cephalothin, Piperacillin, Ticarcillin	AF188200
		blaOXA-69	100.00	825/825	100.0	Amoxicillin, Ampicillin	AY859527
		blaADC-25	96.96	1153/1152	99.91	Unknown Beta-lactam	EF016355
		catA1	99.85	660/660	100.0	Chloramphenicol	V00622
		tet(A)	100.00	1200/1200	100.0	Doxycycline, Tetracycline	AJ517790
LAC_4	5	aph(6)-Id	100.00	837/837	100.0	Streptomycin	M28829
		aph(3'')-Ib	99.88	804/804	100.0	Streptomycin	AF321550
		blaOXA-68	100.00	825/825	100.0	Unknown Beta-lactam	AY750910
		blaADC-25	95.78	1161/1152	100.0	Unknown Beta-lactam	EF016355
		sul2	100.00	816/816	100.0	Sulfamethoxazole	AY034138
RUH134	5	aph(6)-Id	100.00	837/837	100.0	Streptomycin	M28829
		aph(3'')-Ib	99.88	804/804	100.0	Streptomycin	AF321550
		blaOXA-66	100.00	825/825	100.0	Unknown Beta-lactam	AY750909
		blaADC-25	100.00	1152/1152	100.0	Unknown Beta-lactam	EF016355
		tet(B)	100.00	1200/1206	99.50	Doxycycline, Tetracycline, Minocycline	AP000342
SM37312	5	aph(6)-Id	100.00	837/837	100.0	Streptomycin	M28829
		aph(3'')-Ib	99.88	804/804	100.0	Streptomycin	AF321550
		blaOXA-66	100.00	825/825	100.0	Unknown Beta-lactam	AY750909
		blaADC-25	100.00	1152/1152	100.0	Unknown Beta-lactam	EF016355
		tet(B)	100.00	1200/1206	99.50	Doxycycline, Tetracycline, Minocycline	AP000342
CCRI1019	5	aph(3')-VIa	100.00	780/780	100.0	Kanamycin, Neomycin, Paromomycin, Ribostamycin, Butirosin, Gentamicin, Amikacin	X07753
		aac(3)-IIa	100.00	802/861	93.14	Gentamicin, Apramycin, Tobramycin, Dibekacin, Netilmicin, Sisomicin	X51534
		blaADC-25	97.05	1152/1152	100.0	Unknown Beta-lactam	EF016355
		blaTEM-1B	100.00	861/861	100.0	Amoxicillin, Ampicillin, Cephalothin, Piperacillin, Ticarcillin	AY458016
		blaOXA-51	100.00	825/825	100.0	Amoxicillin, Ampicillin, Imipenem	DQ385606
CCRI19675	5	aph(3')-Ia	100.00	816/816	100.0	Unknown Aminoglycoside, Neomycin, Kanamycin, Lividomycin, Paromomycin, Ribostamycin	V00359
		blaADC-25	96.88	1153/1152	99.91	Unknown Beta-lactam	EF016355
		blaOXA-69	100.00	825/825	100.0	Amoxicillin, Ampicillin	AY859527
		blaOXA-23	100.00	822/822	100.0	Imipenem, Meropenem	AY795964
		sul2	100.00	816/816	100.0	Sulfamethoxazole	AY034138
CCRI19677	5	aph(3')-Ia	100.00	816/816	100.0	Unknown Aminoglycoside, Neomycin, Kanamycin, Lividomycin, Paromomycin, Ribostamycin	V00359
		blaADC-25	96.88	1153/1152	99.91	Unknown Beta-lactam	EF016355
		blaOXA-23	100.00	822/822	100.0	Imipenem, Meropenem	AY795964
		blaOXA-69	100.00	825/825	100.0	Amoxicillin, Ampicillin	AY859527
		sul2	100.00	816/816	100.0	Sulfamethoxazole	AY034138
LUH5875	5	ant(2'')-Ia	99.81	534/534	100.0	Gentamicin, Tobramycin	GQ466184
		aph(3')-VIa	100.00	780/780	100.0	Kanamycin, Neomycin, Paromomycin, Ribostamycin, Butirosin, Gentamicin, Amikacin	X07753
		blaADC-25	96.44	1152/1152	100.0	Unknown Beta-lactam	EF016355
		blaOXA-71	100.00	825/825	100.0	Unknown Beta-lactam	AY750913
		sul1	100.00	840/840	100.0	Sulfamethoxazole	U12338
UKA17	5	ant(2'')-Ia	99.81	534/534	100.0	Gentamicin, Tobramycin	GQ466184
		blaADC-25	97.31	1153/1152	99.91	Unknown Beta-lactam	EF016355
		blaOXA-71	100.00	825/825	100.0	Unknown Beta-lactam	AY750913
		sul1	100.00	840/840	100.0	Sulfamethoxazole	U12338
		tet(A)	99.83	1200/1200	100.0	Doxycycline, Tetracycline	AY196695
CCRI14158	4	aadA1	99.75	792/792	100.0	Spectinomycin, Streptomycin	JX185132
		blaADC-25	90.04	1155/1152	99.73	Unknown Beta-lactam	EF016355
		blaOXA-69	100.00	825/825	100.0	Amoxicillin, Ampicillin	AY859527
		sul1	100.00	840/840	100.0	Sulfamethoxazole	U12338
CCRI14163	4	blaOXA-314	99.76	825/825	100.0	Unknown Beta-lactam	KF057031
		blaADC-25	96.88	1152/1152	100.0	Unknown Beta-lactam	EF016355
		catA1	99.85	660/660	100.0	Chloramphenicol	V00622
		sul1	100.00	840/840	100.0	Sulfamethoxazole	JF262165
CCRI19674	4	ant(2'')-Ia	99.06	534/534	100.0	Gentamicin, Tobramycin	AY139599
		blaOXA-69	100.00	825/825	100.0	Amoxicillin, Ampicillin	AY859527
		blaADC-25	96.88	1153/1152	99.91	Unknown Beta-lactam	EF016355
		sul2	100.00	816/816	100.0	Sulfamethoxazole	AY034138
NCTC13302	4	aph(6)-Id	100.00	837/837	100.0	Streptomycin	M28829
		aph(3'')-Ib	99.88	804/804	100.0	Streptomycin	AF321550
		blaOXA-66	100.00	825/825	100.0	Unknown Beta-lactam	AY750909
		tet(B)	100.00	1200/1206	99.50	Doxycycline, Tetracycline, Minocycline	AP000342
CCRI1031	4	aac(3)-IIa	100.00	802/861	93.14	Gentamicin, Apramycin, Tobramycin, Dibekacin, Netilmicin, Sisomicin	X51534
		blaOXA-51	100.00	825/825	100.0	Amoxicillin, Ampicillin, Imipenem	DQ385606
		blaADC-25	97.05	1152/1152	100.0	Unknown Beta-lactam	EF016355
		blaTEM-1B	100.00	861/861	100.0	Amoxicillin, Ampicillin, Cephalothin, Piperacillin, Ticarcillin	AY458016
CCRI14009	4	blaOXA-88	99.64	825/825	100.0	Unknown Beta-lactam	DQ392963
		blaOXA-65	99.64	825/825	100.0	Unknown Beta-lactam	AY750908
		blaOXA-343	99.64	825/825	100.0	Unknown Beta-lactam	KF048916
		blaADC-25	90.82	1155/1152	99.73	Unknown Beta-lactam	EF016355
SMQ-1504	3	blaADC-25	96.53	1153/1152	99.91	Unknown Beta-lactam	EF016355
		blaOXA-99	100.00	825/825	100.0	Unknown Beta-lactam	DQ888718
		blaOXA-99	100.00	825/825	100.0	Unknown Beta-lactam	DQ888718
ATCC17961	3	blaADC-25	97.05	1152/1152	100.0	Unknown Beta-lactam	EF016355
		blaOXA-98	99.88	825/825	100.0	Unknown Beta-lactam	EU255288
		sul2	99.88	816/816	100.0	Sulfamethoxazole	AY034138
ATCC17978	3	blaOXA-259	100.00	825/825	100.0	Unknown Beta-lactam	KF057028
		blaADC-25	96.88	1153/1152	99.91	Unknown Beta-lactam	EF016355
		sul2	100.00	816/816	100.0	Sulfamethoxazole	AY034138
CCRI14004	3	blaOXA-67	100.00	825/825	100.0	Unknown Beta-lactam	DQ491200
		blaADC-25	96.53	1152/1152	100.0	Unknown Beta-lactam	EF016355
		tet(A)	100.00	1200/1200	100.0	Doxycycline, Tetracycline	AJ517790
CCRI10950	3	blaOXA-69	100.00	825/825	100.0	Amoxicillin, Ampicillin	AY859527
		blaADC-25	96.96	1153/1152	99.91	Unknown Beta-lactam	EF016355
		sul2	100.00	816/816	100.0	Sulfamethoxazole	AY034138
CCRI19670	3	blaOXA-69	100.00	825/825	100.0	Amoxicillin, Ampicillin	AY859527
		blaADC-25	96.88	1153/1152	99.91	Unknown Beta-lactam	EF016355
		sul2	100.00	816/816	100.0	Sulfamethoxazole	AY034138
CCRI19672	3	blaADC-25	96.88	1153/1152	99.91	Unknown Beta-lactam	EF016355
		blaOXA-69	100.00	825/825	100.0	Amoxicillin, Ampicillin	AY859527
		sul2	100.00	816/816	100.0	Sulfamethoxazole	AY034138
CCRI22725	3	blaOXA-69	100.00	825/825	100.0	Amoxicillin, Ampicillin	AY859527
		blaADC-25	96.88	1153/1152	99.91	Unknown Beta-lactam	EF016355
		sul1	100.00	840/840	100.0	Sulfamethoxazole	U12338
NIPH1362	3	blaOXA-58	100.00	843/843	100.0	Amoxicillin, Amoxicillin+Clavulanic acid, Ampicillin, Ampicillin+Clavulanic acid, Imipenem, Meropenem	AY665723
		blaADC-25	99.83	1152/1152	100.0	Unknown Beta-lactam	EF016355
		blaOXA-260	100.00	825/825	100.0	Unknown Beta-lactam	APOR01000009
ATCC19606	3	blaADC-25	97.14	1152/1152	100.0	Unknown Beta-lactam	EF016355
		blaOXA-98	99.88	825/825	100.0	Unknown Beta-lactam	EU255288
		sul2	100.00	816/816	100.0	Sulfamethoxazole	AY034138
CCRI10907	3	blaOXA-98	99.88	825/825	100.0	Unknown Beta-lactam	EU255288
		blaADC-25	97.14	1152/1152	100.0	Unknown Beta-lactam	EF016355
		sul2	100.00	816/816	100.0	Sulfamethoxazole	AY034138
CCRI10908	3	blaOXA-98	99.88	825/825	100.0	Unknown Beta-lactam	EU255288
		blaADC-25	97.14	1152/1152	100.0	Unknown Beta-lactam	EF016355
		sul2	100.00	816/816	100.0	Sulfamethoxazole	AY034138
CCRI14140	3	blaADC-25	97.14	1152/1152	100.0	Unknown Beta-lactam	EF016355
		blaOXA-98	99.88	825/825	100.0	Unknown Beta-lactam	EU255288
		sul2	100.00	816/816	100.0	Sulfamethoxazole	AY034138
CCRI1020	2	blaOXA-51	100.00	825/825	100.0	Amoxicillin, Ampicillin, Imipenem	DQ385606
		blaADC-25	96.96	1152/1152	100.0	Unknown Beta-lactam	EF016355
CCRI1033	2	blaOXA-51	100.00	825/825	100.0	Amoxicillin, Ampicillin, Imipenem	DQ385606
		blaADC-25	96.96	1152/1152	100.0	Unknown Beta-lactam	EF016355
CCRI14028	2	blaADC-25	97.31	1153/1152	99.91	Unknown Beta-lactam	EF016355
		blaOXA-100	100.00	825/825	100.0	Unknown Beta-lactam	AM231720
CCRI14029	2	blaOXA-100	100.00	825/825	100.0	Unknown Beta-lactam	AM231720
		blaADC-25	97.31	1153/1152	99.91	Unknown Beta-lactam	EF016355
CCRI14030	2	blaADC-25	97.31	1153/1152	99.91	Unknown Beta-lactam	EF016355
		blaOXA-100	100.00	825/825	100.0	Unknown Beta-lactam	AM231720
CCRI14062	2	blaOXA-344	100.00	825/825	100.0	Unknown Beta-lactam	KF048917
		blaADC-25	96.53	1152/1152	100.0	Unknown Beta-lactam	EF016355
CCRI14065	2	blaOXA-430	99.64	825/825	100.0	Unknown Beta-lactam	KM979377
		blaADC-25	96.88	1153/1152	99.91	Unknown Beta-lactam	EF016355
CCRI14160	2	blaOXA-314	99.76	825/825	100.0	Unknown Beta-lactam	KF057031
		blaADC-25	96.88	1152/1152	100.0	Unknown Beta-lactam	EF016355
CCRI14164	2	blaADC-25	96.88	1152/1152	100.0	Unknown Beta-lactam	EF016355
		blaOXA-314	99.76	825/825	100.0	Unknown Beta-lactam	KF057031
CCRI14166	2	blaOXA-314	99.76	825/825	100.0	Unknown Beta-lactam	KF057031
		blaADC-25	96.88	1152/1152	100.0	Unknown Beta-lactam	EF016355
HER1401	2	blaADC-25	96.18	1152/1152	100.0	Unknown Beta-lactam	EF016355
		blaOXA-91	99.88	825/825	100.0	Unknown Beta-lactam	DQ519086
UKA9	2	blaOXA-100	100.00	825/825	100.0	Unknown Beta-lactam	AM231720
		blaADC-25	97.22	1153/1152	99.91	Unknown Beta-lactam	EF016355
SMQ-1505	2	blaADC-25	96.96	1152/1152	100.0	Unknown Beta-lactam	EF016355
		blaOXA-51	100.00	825/825	100.0	Amoxicillin, Ampicillin, Imipenem	DQ385606
CCRI14063	2	blaADC-25	96.53	1153/1152	99.91	Unknown Beta-lactam	EF016355
		blaOXA-374	100.00	825/825	100.0	Unknown Beta-lactam	KF986255
CCRI14117	2	blaOXA-71	100.00	825/825	100.0	Unknown Beta-lactam	AY750913
		blaADC-25	96.27	1152/1152	100.0	Unknown Beta-lactam	EF016355
CCRI24611	2	blaOXA-98	100.00	825/825	100.0	Unknown Beta-lactam	EU255288
		blaADC-25	97.89	1139/1152	98.87	Unknown Beta-lactam	EF016355

## Sheet: Table S4
	Table S4. Antiviral defence systems in A. baumannii isolates
		Antiviral defence systems
Bacterial isolate	Total number of antiviral defence systems	3HP	AVAST type_III	AbiD	AbiE	AbiL	DMS other	DRT class III	DRT other	DRT type III	GAO19	HEC-05	HEC-06	Lamassu	Menshen	Mokosh Type I	Mokosh Type II	PD-Lambda-2	PD-Lambda-5	PD-T4-5	PD-T7-1or5	PD-T7-3	PT SspABCD	PT_SspE	Paris	PrrC	PsyrTA	RM type I	RM type II	RM type IIG	RM type III	RosmerTA	SEFIR	SoFic	Tin	Uzume	VSPR	Brex type I	CRISPR-Cas type I-F1	CRISPR-Cas type other	CBASS type II	dXTPase	darTG	Druantia type III	Gabija	qatABCD	Retron I-A	Retron II-A	Retron III-A
070517_0072	5	0	0	0	0	0	1	0	0	0	0	0	0	0	0	0	1	0	0	0	0	0	0	0	0	0	0	0	0	0	0	1	0	0	0	0	0	0	1	0	0	0	0	0	1	0	0	0	0
ANC4097	8	0	0	0	0	0	1	0	0	0	0	0	0	0	0	0	1	0	0	0	0	0	0	0	0	0	0	1	0	0	0	1	0	0	0	0	0	0	1	0	0	0	0	0	2	1	0	0	0
ANC5190	2	0	0	0	0	0	0	0	0	0	0	0	0	0	0	0	0	0	0	0	0	0	1	0	0	0	0	0	0	0	0	0	0	0	0	0	0	0	0	0	0	0	0	0	0	1	0	0	0
ATCC17961	8	0	0	0	0	0	1	0	0	1	0	0	0	0	1	0	0	1	0	0	0	0	0	0	0	0	0	0	0	0	0	1	0	0	0	0	1	0	1	0	1	0	0	0	0	0	0	0	0
ATCC17978	2	0	0	0	0	0	0	0	0	0	0	0	0	0	0	0	0	0	0	0	0	0	0	0	0	0	0	0	0	0	0	1	0	0	0	0	0	0	0	0	0	0	0	0	0	0	0	0	0
ATCC19606	11	0	0	0	0	1	2	0	0	2	1	0	0	0	1	0	0	0	0	0	0	0	0	0	0	0	0	1	0	1	0	0	0	0	0	0	1	0	1	0	0	0	0	0	0	0	0	0	0
AYE	6	0	0	0	0	0	1	0	0	0	0	0	0	0	0	0	0	0	0	0	0	0	0	0	0	0	0	0	0	0	0	1	0	0	0	0	0	1	1	0	0	0	0	0	1	1	0	0	0
CCRI1016	4	0	0	0	0	0	0	0	0	0	0	0	0	0	0	0	1	0	0	0	0	0	0	0	0	0	0	0	0	0	0	0	0	0	0	0	0	0	1	0	0	0	0	0	0	0	1	0	1
CCRI1017	7	0	0	0	0	0	1	0	1	0	0	0	0	1	0	0	0	0	0	0	0	0	0	0	0	0	0	0	0	0	0	1	0	0	0	1	0	0	0	0	2	0	0	0	0	0	0	0	0
CCRI1018	8	0	0	0	0	0	1	0	1	0	0	0	0	1	0	0	0	0	0	0	0	0	0	0	0	0	0	0	0	0	0	1	0	0	0	1	0	0	0	0	3	0	0	0	0	0	0	0	0
CCRI1019	7	0	0	0	0	0	0	0	0	0	0	0	0	1	0	0	2	1	0	0	0	0	0	0	0	0	0	2	0	0	0	1	0	0	0	0	0	0	0	0	0	0	0	0	0	0	0	0	0
CCRI1020	8	0	0	0	1	0	0	0	0	0	0	0	0	1	0	0	2	0	0	0	0	0	0	0	0	0	0	2	0	0	0	1	0	0	0	0	0	0	0	0	0	0	0	0	1	0	0	0	0
CCRI1022	4	0	0	0	0	0	0	0	0	0	0	0	0	0	0	0	1	0	0	0	0	0	0	0	0	0	0	0	0	0	0	0	0	0	0	0	0	0	1	0	0	0	0	0	0	0	1	0	1
CCRI1023	4	0	0	0	0	0	0	0	0	0	0	0	0	0	0	0	1	0	0	0	0	0	0	0	0	0	0	0	0	0	0	0	0	0	0	0	0	0	1	0	0	0	0	0	0	0	1	0	1
CCRI1026	5	0	0	0	0	0	2	0	1	0	0	0	0	1	0	0	0	0	0	0	0	0	0	0	0	0	0	0	0	0	0	0	0	0	0	0	0	0	0	0	1	0	0	0	0	0	0	0	0
CCRI1027	4	0	0	0	0	0	1	0	1	0	0	0	0	1	0	0	0	0	0	0	0	0	0	0	0	0	0	0	0	0	0	0	0	0	0	0	0	0	0	0	1	0	0	0	0	0	0	0	0
CCRI1028	6	0	0	0	0	0	0	0	0	0	0	0	0	1	0	0	2	0	0	0	0	0	0	0	0	0	0	2	0	0	0	1	0	0	0	0	0	0	0	0	0	0	0	0	0	0	0	0	0
CCRI1030	6	0	0	0	0	0	1	0	0	0	0	0	0	0	0	0	1	0	0	0	0	0	0	0	0	0	0	0	0	0	0	0	0	0	0	0	0	0	1	0	0	0	0	0	0	0	1	0	2
CCRI1031	7	0	0	0	0	0	0	0	0	0	0	0	0	1	0	0	2	1	0	0	0	0	0	0	0	0	0	2	0	0	0	1	0	0	0	0	0	0	0	0	0	0	0	0	0	0	0	0	0
CCRI1032	5	0	0	0	0	0	1	0	0	0	0	0	0	0	0	0	1	0	0	0	0	0	0	0	0	0	0	0	0	0	0	0	0	0	0	0	0	0	1	0	0	0	0	0	0	0	1	0	1
CCRI1033	6	0	0	0	0	0	0	0	0	0	0	0	0	1	0	0	2	0	0	0	0	0	0	0	0	0	0	2	0	0	0	1	0	0	0	0	0	0	0	0	0	0	0	0	0	0	0	0	0
CCRI10907	10	0	0	0	0	1	2	0	0	1	1	0	0	0	1	0	0	0	0	0	0	0	0	0	0	0	0	1	0	1	0	0	0	0	0	0	1	0	1	0	0	0	0	0	0	0	0	0	0
CCRI10908	10	0	0	0	0	1	2	0	0	1	1	0	0	0	1	0	0	0	0	0	0	0	0	0	0	0	0	1	0	1	0	0	0	0	0	0	1	0	1	0	0	0	0	0	0	0	0	0	0
CCRI10950	5	0	0	0	0	0	0	0	1	0	0	0	0	0	0	0	1	0	0	0	0	0	0	0	0	0	0	0	0	0	0	1	0	0	0	0	0	0	1	0	0	0	0	0	0	1	0	0	0
CCRI14004	3	1	0	0	0	0	0	0	0	0	0	0	0	0	0	0	0	0	0	0	0	0	1	1	0	0	0	0	0	0	0	0	0	0	0	0	0	0	0	0	0	0	0	0	0	0	0	0	0
CCRI14005	2	0	0	0	0	0	0	0	0	0	0	0	0	0	0	0	0	0	0	0	0	0	1	0	0	0	0	0	0	0	0	0	0	0	0	0	0	0	0	0	0	0	0	0	0	0	0	0	0
CCRI14006	11	0	0	0	1	0	1	0	0	0	0	0	1	0	0	1	1	0	0	0	0	0	0	0	0	0	0	0	0	0	0	1	0	0	0	0	0	1	1	0	0	0	0	0	1	2	0	0	0
CCRI14007	5	0	0	0	0	0	0	0	0	0	0	0	0	0	0	0	1	0	0	0	0	0	0	0	0	0	0	0	0	0	0	1	0	0	0	0	0	0	1	0	0	0	0	0	1	1	0	0	0
CCRI14009	11	0	0	0	0	0	3	0	0	0	0	1	0	0	0	0	0	1	0	0	0	0	0	0	0	1	0	1	0	0	1	0	0	2	0	0	0	0	0	1	0	0	0	0	0	0	0	0	0
CCRI14028	4	0	0	0	0	0	0	0	0	0	0	0	0	1	0	0	1	0	0	0	0	0	0	0	0	0	0	0	0	0	0	1	0	0	0	1	0	0	0	0	0	0	0	0	0	0	0	0	0
CCRI14029	5	0	0	0	0	0	1	0	0	0	0	0	0	1	0	0	1	1	0	0	0	0	0	0	0	0	0	1	0	0	0	0	0	0	0	0	0	0	0	0	0	0	0	0	0	0	0	0	0
CCRI14030	5	0	0	0	0	0	1	0	0	0	0	0	0	1	0	0	1	1	0	0	0	0	0	0	0	0	0	1	0	0	0	0	0	0	0	0	0	0	0	0	0	0	0	0	0	0	0	0	0
CCRI14062	6	0	0	0	0	0	1	0	0	0	0	0	0	0	0	0	1	0	1	0	0	0	0	0	0	0	0	1	0	0	0	0	0	0	0	0	0	0	0	0	0	0	0	0	2	0	0	0	0
CCRI14063	4	0	0	0	0	0	1	0	0	0	0	0	0	0	0	0	0	0	0	0	0	0	0	0	0	0	0	1	0	0	0	0	1	0	0	0	0	0	0	0	0	0	0	0	0	0	0	1	0
CCRI14064	3	0	0	0	0	0	0	0	0	0	0	0	0	0	0	0	0	0	0	0	0	0	2	0	0	0	0	0	0	0	0	0	0	0	0	0	0	0	0	0	0	0	0	0	0	0	0	0	0
CCRI14065	6	0	0	0	0	0	1	0	0	0	0	0	0	0	0	0	0	0	0	1	0	0	0	0	0	0	0	0	1	0	0	0	1	0	0	0	1	0	0	0	1	0	0	0	0	0	0	0	0
CCRI14117	3	0	0	0	0	0	0	0	0	0	0	0	0	0	0	0	0	0	1	0	0	0	0	0	0	0	0	0	0	0	0	1	0	0	1	0	0	0	0	0	0	0	0	0	0	0	0	0	0
CCRI14140	10	0	0	0	0	1	2	0	0	1	1	0	0	0	1	0	0	0	0	0	0	0	0	0	0	0	0	1	0	1	0	0	0	0	0	0	1	0	1	0	0	0	0	0	0	0	0	0	0
CCRI14158	7	0	0	0	0	0	1	0	2	0	0	0	0	0	0	0	1	1	0	0	1	0	0	0	0	0	0	0	0	0	0	0	0	0	0	0	0	0	1	0	0	0	0	0	0	0	0	0	0
CCRI14160	3	0	0	0	0	0	1	0	0	0	0	0	0	0	0	0	0	0	0	0	0	0	0	0	0	0	0	1	0	0	0	1	0	0	0	0	0	0	0	0	0	0	0	0	0	0	0	0	0
CCRI14161	4	0	0	0	0	0	2	0	0	0	0	0	0	0	0	0	0	0	0	0	0	0	0	0	0	0	0	1	0	0	0	1	0	0	0	0	0	0	0	0	0	0	0	0	0	0	0	0	0
CCRI14162	3	0	0	0	0	0	1	0	0	0	0	0	0	0	0	0	0	0	0	0	0	0	0	0	0	0	0	1	0	0	0	1	0	0	0	0	0	0	0	0	0	0	0	0	0	0	0	0	0
CCRI14163	3	0	0	0	0	0	1	0	0	0	0	0	0	0	0	0	0	0	0	0	0	0	0	0	0	0	0	1	0	0	0	1	0	0	0	0	0	0	0	0	0	0	0	0	0	0	0	0	0
CCRI14164	4	0	0	0	0	0	2	0	0	0	0	0	0	0	0	0	0	0	0	0	0	0	0	0	0	0	0	1	0	0	0	1	0	0	0	0	0	0	0	0	0	0	0	0	0	0	0	0	0
CCRI14165	4	0	0	0	0	0	2	0	0	0	0	0	0	0	0	0	0	0	0	0	0	0	0	0	0	0	0	1	0	0	0	1	0	0	0	0	0	0	0	0	0	0	0	0	0	0	0	0	0
CCRI14166	4	0	0	0	0	0	2	0	0	0	0	0	0	0	0	0	0	0	0	0	0	0	0	0	0	0	0	1	0	0	0	1	0	0	0	0	0	0	0	0	0	0	0	0	0	0	0	0	0
CCRI19669	7	0	0	0	0	0	0	0	1	0	0	0	0	0	0	0	1	1	0	0	0	0	0	0	0	0	0	0	0	0	0	0	0	0	0	0	0	0	1	0	1	0	0	0	0	2	0	0	0
CCRI19670	7	0	0	0	0	0	0	0	1	0	0	0	0	0	0	0	1	1	0	0	0	0	0	0	0	0	0	0	0	0	0	1	0	0	0	0	0	0	1	0	0	0	0	0	0	2	0	0	0
CCRI19671	7	0	0	0	0	0	0	0	1	0	0	0	0	0	0	0	1	1	0	0	0	0	0	0	0	0	0	0	0	0	0	1	0	0	0	0	0	0	1	0	0	0	0	0	0	2	0	0	0
CCRI19672	7	0	0	0	0	0	0	0	1	0	0	0	0	0	0	0	1	1	0	0	0	0	0	0	0	0	0	0	0	0	0	1	0	0	0	0	0	0	1	0	0	0	0	0	0	2	0	0	0
CCRI19673	5	0	0	0	0	0	0	0	0	0	0	0	0	0	0	0	1	0	0	0	0	0	0	0	0	0	0	0	0	0	0	1	0	0	0	0	0	0	1	0	0	0	0	0	1	1	0	0	0
CCRI19674	6	0	0	0	0	0	0	0	1	0	0	0	0	0	0	0	1	1	0	0	0	0	0	0	0	0	0	0	0	0	0	0	0	0	0	0	0	0	1	0	0	0	0	0	0	2	0	0	0
CCRI19675	6	0	0	0	0	0	0	0	1	0	0	0	0	0	0	0	1	1	0	0	0	0	0	0	0	0	0	0	0	0	0	0	0	0	0	0	0	0	1	0	0	0	0	0	0	2	0	0	0
CCRI19677	7	0	0	0	0	0	0	0	1	0	0	0	0	0	0	0	1	1	0	0	0	0	0	0	0	0	0	0	0	0	0	1	0	0	0	0	0	0	1	0	0	0	0	0	0	2	0	0	0
CCRI22725	5	0	0	0	0	0	0	0	0	0	0	0	0	0	0	0	1	0	0	0	0	0	0	0	0	0	0	0	0	0	0	1	0	0	0	0	0	0	1	0	0	0	0	0	1	1	0	0	0
CCRI23315	5	0	0	0	0	0	2	0	0	0	0	0	0	0	0	0	0	0	0	0	0	0	0	0	0	0	0	1	0	0	0	0	0	0	0	0	0	0	0	0	1	1	0	0	0	0	0	0	0
CCRI23316	5	0	0	0	0	0	2	0	0	0	0	0	0	0	0	0	0	0	0	0	0	0	0	0	0	0	0	1	0	0	0	0	0	0	0	0	0	0	0	0	1	1	0	0	0	0	0	0	0
CCRI24078	2	0	0	0	0	0	0	0	0	0	0	0	0	0	0	0	0	0	0	0	0	0	1	0	0	0	0	0	0	0	0	0	0	0	0	0	0	0	0	0	0	0	0	0	0	1	0	0	0
CCRI24611	2	0	0	0	0	0	0	0	0	0	0	0	0	0	0	0	0	1	0	0	0	0	0	0	0	0	0	0	0	0	0	0	0	0	0	1	0	0	0	0	0	0	0	0	0	0	0	0	0
CCRI8841	3	0	0	0	0	0	0	0	0	0	0	0	0	0	0	0	0	0	0	0	1	0	1	0	0	0	0	0	0	0	0	0	0	0	0	0	0	0	0	0	0	0	0	0	0	0	0	0	0
CCRI8842	2	0	0	0	0	0	0	0	0	0	0	0	0	0	0	0	0	0	0	0	0	0	1	0	0	0	0	0	0	0	0	0	0	0	0	0	0	0	0	0	0	0	0	0	0	0	0	0	0
DMS101650	7	0	0	0	0	0	0	0	0	0	0	0	0	0	0	0	0	0	0	0	3	0	1	0	0	0	0	0	0	0	0	0	0	0	0	0	0	0	0	0	0	0	0	0	0	3	0	0	0
DSM101993	5	0	0	0	0	0	0	0	0	0	0	0	0	0	0	0	1	0	0	0	0	0	0	0	0	0	0	0	0	0	0	1	0	0	0	0	0	0	1	0	0	0	0	0	1	1	0	0	0
DSM106838	4	0	0	0	0	0	1	0	0	0	0	0	0	0	0	0	0	0	0	0	0	0	2	0	0	0	0	0	0	0	0	0	0	0	0	0	0	0	0	0	0	0	0	0	0	1	0	0	0
DSM25645	2	0	0	0	0	0	0	0	0	0	0	0	0	0	0	0	0	0	0	0	0	0	1	0	0	0	0	0	0	0	0	1	0	0	0	0	0	0	0	0	0	0	0	0	0	0	0	0	0
HER1401	7	0	1	0	0	0	1	0	0	0	0	0	0	0	0	0	0	0	0	0	0	1	0	0	0	0	0	2	0	0	0	0	0	0	0	0	0	0	0	0	1	0	0	0	1	0	0	0	0
LAC_4	8	0	0	0	0	0	1	0	0	0	0	0	1	0	0	0	0	0	0	0	0	0	0	0	1	0	1	0	0	0	0	0	0	0	0	0	0	1	0	0	0	0	1	1	0	0	0	0	0
LUH5875	6	0	0	0	0	0	0	1	0	0	0	0	0	0	0	0	2	1	1	0	0	0	0	0	0	0	0	1	0	0	0	0	0	0	0	0	0	0	0	0	0	0	0	0	0	0	0	0	0
NCTC13302	2	0	0	0	0	0	0	0	0	0	0	0	0	0	0	0	0	0	0	0	0	0	1	0	0	0	0	0	0	0	0	0	0	0	0	0	0	0	0	0	0	0	0	0	0	0	0	0	0
NIPH1362	4	0	0	0	0	0	1	0	0	0	0	0	0	0	0	0	0	0	0	0	0	0	1	0	0	0	0	1	0	0	0	0	0	0	0	0	0	0	0	0	0	0	0	0	0	0	0	0	0
NIPH24	2	0	0	0	0	0	0	0	0	0	0	0	0	0	0	0	0	0	0	0	0	0	1	0	0	0	0	0	0	0	0	0	0	0	0	0	0	0	0	0	0	0	0	0	0	0	0	0	0
NIPH335	10	0	0	0	0	0	2	0	0	0	0	0	1	0	0	0	2	0	0	0	0	0	0	0	1	0	1	0	0	0	0	0	0	0	0	0	0	1	0	0	0	0	1	1	0	0	0	0	0
RUH134	2	0	0	0	0	0	0	0	0	0	0	0	0	0	0	0	0	0	0	0	0	0	1	0	0	0	0	0	0	0	0	0	0	0	0	0	0	0	0	0	0	0	0	0	0	0	0	0	0
RUH875	10	0	0	0	1	0	1	0	0	0	0	0	1	0	0	1	1	0	0	0	0	0	0	0	0	0	0	0	0	0	0	1	0	0	0	0	0	1	1	0	0	0	0	0	1	1	0	0	0
SM37312	2	0	0	0	0	0	0	0	0	0	0	0	0	0	0	0	0	0	0	0	0	0	1	0	0	0	0	0	0	0	0	0	0	0	0	0	0	0	0	0	0	0	0	0	0	0	0	0	0
SMQ-1504	10	0	0	0	0	0	0	0	0	0	0	0	0	0	0	1	1	0	0	0	0	0	0	0	0	0	0	0	1	0	0	0	0	0	0	0	1	0	1	1	1	0	1	0	0	0	0	0	0
SMQ-1505	7	0	0	1	0	0	0	0	0	0	0	0	0	1	0	0	2	1	0	0	1	0	0	0	0	0	0	1	0	0	0	0	0	0	0	0	0	0	0	0	0	0	0	0	0	0	0	0	0
UKA17	4	0	0	0	0	0	0	1	0	0	0	0	0	0	0	0	1	1	0	0	0	0	0	0	0	0	0	1	0	0	0	0	0	0	0	0	0	0	0	0	0	0	0	0	0	0	0	0	0
UKA9	7	0	0	0	0	0	2	0	0	0	0	0	0	1	0	0	1	1	0	0	0	0	0	0	0	0	0	1	1	0	0	0	0	0	0	0	0	0	0	0	0	0	0	0	0	0	0	0	0
	Total	1	1	1	3	4	53	2	14	6	4	1	4	14	5	3	45	19	3	1	6	1	17	1	2	1	2	36	3	4	1	33	2	2	1	4	7	5	29	2	14	2	3	2	14	30	5	1	6
[truncated: 4 more columns]

## Sheet: Table S5
Table S5. Description of CRISPR-Cas arrays in CRISPR-Cas positive isolates
Bacterial isolate	CRISPR-Cas system		Array length (bp)	Number of spacers	Spacers length (bp)	DR length (bp)	Potential orientation	DR consensus	DR Conservation (%)
070517_0072	IF-1		5070	84	32 (one 33)	28	+	GTTCATGGCGGCATACGCCATTTAGAAA	94.08
ANC4097	IF-1		3150	52	32 (one 33)	28	-	TTTCTAAATGGCGTATGCCGCCATGAAC	91.50
AYE	IF-1		3570	59	32 (one 33)	28	+	GTTCATGGCGGCATACGCCATTTAGAAA	92.26
CCRI10950	IF-1		2490	41	32 (one 33)	28	-	TTTCTAAATGGCGTATGCCGCCATGAAC	90.15
CCRI14006	IF-1		3210	53	32 (one 33)	28	+	GTTCATGGCGGCATACGCCATTTAGAAA	91.62
CCRI14007	IF-1		3390	56	32 (one 33)	28	-	TTTCTAAATGGCGTATGCCGCCATGAAC	91.95
CCRI14158	IF-1		1650	27	32 (one 33)	28	-	TTTCTAAATGGCGTATGCCGCCATGAAC	86.77
CCRI19669	IF-1		4590	76	32 (one 33)	28	+	GTTCATGGCGGCATACGCCATTTAGAAA	93.80
CCRI19670	IF-1		4891	81	32 (one 33)	28	-	TTTCTAAATGGCGTATGCCGCCATGAAC	93.76
CCRI19671	IF-1		1110	18	32 (one 33)	28	-	TTTCTAAATGGCGTATGCCGCCATGAAC	82.73
CCRI19672	IF-1		4891	81	32 (one 33)	28	-	TTTCTAAATGGCGTATGCCGCCATGAAC	93.76
CCRI19673	IF-1		3150	52	32 (one 33)	28	-	TTTCTAAATGGCGTATGCCGCCATGAAC	91.50
CCRI19674	IF-1		4891	81	32 (one 33)	28	-	TTTCTAAATGGCGTATGCCGCCATGAAC	91.50
CCRI19675	IF-1		4891	81	32 (one 33)	28	-	TTTCTAAATGGCGTATGCCGCCATGAAC	93.76
CCRI19677	IF-1		4891	81	32 (one 33)	28	-	TTTCTAAATGGCGTATGCCGCCATGAAC	93.76
CCRI22725	IF-1		3150	52	32 (one 33)	28	+	GTTCATGGCGGCATACGCCATTTAGAAA	91.50
DSM101993	IF-1		3390	56	32 (one 33)	28	-	TTTCTAAATGGCGTATGCCGCCATGAAC	91.95
RUH875	IF-1		3210	53	32 (one 33)	28	-	TTTCTAAATGGCGTATGCCGCCATGAAC	91.62
ATCC17961		IF-2	2721	45	32 (one 24)	28	+	GTTCTTCATCGCATAGATGATTTAGAAA	95.14
ATCC19606		IF-2	2721	45	32 (one 24)	28	+	GTTCTTCATCGCATAGATGATTTAGAAA	95.68
CCRI10907		IF-2	2689	44	32 (one 24)	28	+	GTTCTTCATCGCATAGATGATTTAGAAA	97.40
CCRI10908		IF-2	2489	41	32	28	+	GTTCTTCATCGCATAGATGATTTAGAAA	95.34
CCRI14140		IF-2	2360	39	32 (one 24)	28	-	TTTCTAAATCATCTATGCGATGAAGAAC	95.20
SMQ-1504		IF-2	2307	36	32	28	+	GTTCTTCATCGCATAGATGATTTAGAAA	97.04
CCRI1016-.array 1		IF-2	2124	35	32 (one 27, one 33)	28	-	TTTCTAAATCATCTATGCGATGAACAAC	89.79
CCRI1016-.array 2		IF-2	1710	28	32 (one 34)	28	+	GTTCGTCATCGCCCAGATGATTTAGAAA	92.16
CCRI1022- array 1		IF-2	2064	34	32 (one 27/one 33)	28	+	GTTGTTCATCGCATAGATGATTTAGAAA	89.57
CCRI1022- array 2		IF-2	3450	57	32 (one 34)	28	-	TTTCTAAATCATCTATGCGATGAAGAAC	86.5
CCRI1023- array 1		IF-2	2064	34	32 (one 27/one 33)	28	-	TTTCTAAATCATCTATGCGATGAACAAC	89.57
CCRI1023- array 2		IF-2	3450	57	32 (one 34)	28	+	GTTCTTCATCGCATAGATGATTTAGAAA	86.50
CCRI1030- array 1		IF-2	2184	36	32 (one 27, one 33)	28	+	GTTGTTCATCGCATAGATGATTTAGAAA	90.00
CCRI1030- array 2		IF-2	3870	64	32 (one 33)	28	-	TTTCTAAATCATCTATGCGATGAAGAAC	86.66
CCRI1032- array 1		IF-2	2370	39	32 (one 34)	28	+	GTTGTTCATCGCATAGATGATTTAGAAA	84.46
CCRI1032- array 2		IF-2	2124	35	32 (one 27/one 33)	28	-	TTTCTAAATCATCTATGCGATGAACAAC	89.79
DR= Direct Repeat

## Sheet: Table S6
Table S6. BLASTn raw results of CRISPR spacers against the NCBI Virus/bacteriophages database
Query seq ID	Subject seq ID	Percentage of identical matches	Alignment length	Number of mismatches	Number of gap openings	Start of aligment in query	End of aligment in query	Start of aligment in subject	End of aligment in subject	e-value	bit score
spacer68_CCRI19670	KJ740403.1	87.5	32	4	0	1	32	501	532	0.002	41.0
spacer68_CCRI19672	KJ740403.1	87.5	32	4	0	1	32	501	532	0.002	41.0
spacer68_CCRI19674	KJ740403.1	87.5	32	4	0	1	32	501	532	0.002	41.0
spacer68_CCRI19675	KJ740403.1	87.5	32	4	0	1	32	501	532	0.002	41.0
spacer68_CCRI19677	KJ740403.1	87.5	32	4	0	1	32	501	532	0.002	41.0
spacer65_070517_0072	MH617292.1	90.63	32	3	0	1	32	1112	1081	1.46e-04	45.5
spacer20_ANC4097	MH617292.1	90.63	32	3	0	1	32	1081	1112	1.46e-04	45.5
spacer40_AYE	MH617292.1	90.63	32	3	0	1	32	1112	1081	1.46e-04	45.5
spacer1_CCRI1016_array2	MH617292.1	87.5	32	4	0	1	32	700	669	0.002	41.0
spacer57_CCRI1022_array2	MH617292.1	87.5	32	4	0	1	32	669	700	0.002	41.0
spacer1_CCRI1023_array2	MH617292.1	87.5	32	4	0	1	32	700	669	0.002	41.0
spacer64_CCRI1030_array2	MH617292.1	87.5	32	4	0	1	32	669	700	0.002	41.0
spacer1_CCRI1032_array1	MH617292.1	87.5	32	4	0	1	32	700	669	0.002	41.0
spacer21_CCRI10950	MH617292.1	90.63	32	3	0	1	32	1081	1112	1.46e-04	45.5
spacer34_CCRI14006	MH617292.1	90.63	32	3	0	1	32	1112	1081	1.46e-04	45.5
spacer20_CCRI14007	MH617292.1	90.63	32	3	0	1	32	1081	1112	1.46e-04	45.5
spacer15_CCRI14158	MH617292.1	90.63	32	3	0	1	32	1081	1112	1.46e-04	45.5
spacer56_CCRI19669	MH617292.1	90.63	32	3	0	1	32	1112	1081	1.46e-04	45.5
spacer17_CCRI19670	MH617292.1	90.63	32	3	0	1	32	1081	1112	1.46e-04	45.5
spacer17_CCRI19672	MH617292.1	90.63	32	3	0	1	32	1081	1112	1.46e-04	45.5
spacer20_CCRI19673	MH617292.1	90.63	32	3	0	1	32	1081	1112	1.46e-04	45.5
spacer17_CCRI19674	MH617292.1	90.63	32	3	0	1	32	1081	1112	1.46e-04	45.5
spacer17_CCRI19675	MH617292.1	90.63	32	3	0	1	32	1081	1112	1.46e-04	45.5
spacer17_CCRI19677	MH617292.1	90.63	32	3	0	1	32	1081	1112	1.46e-04	45.5
spacer34_CCRI22725	MH617292.1	90.63	32	3	0	1	32	1112	1081	1.46e-04	45.5
spacer20_DSM101993	MH617292.1	90.63	32	3	0	1	32	1081	1112	1.46e-04	45.5
spacer20_RUH875	MH617292.1	90.63	32	3	0	1	32	1081	1112	1.46e-04	45.5
spacer41_ATCC17961	OR192057.1	93.55	31	2	0	2	32	26384	26414	1.20e-05	48.2
spacer41_ATCC19606	OR192057.1	93.55	31	2	0	2	32	26384	26414	1.20e-05	48.2
spacer11_CCRI1016_array1	OR192057.1	100	32	0	0	1	32	11005	10974	6.65e-09	59.0
spacer24_CCRI1022_array1	OR192057.1	100	32	0	0	1	32	10974	11005	6.65e-09	59.0
spacer13_CCRI1022_array2	OR192057.1	96.88	32	1	0	1	32	35904	35935	2.83e-07	54.5
spacer11_CCRI1023_array1	OR192057.1	100	32	0	0	1	32	11005	10974	6.65e-09	59.0
spacer45_CCRI1023_array2	OR192057.1	96.88	32	1	0	1	32	35935	35904	2.83e-07	54.5
spacer26_CCRI1030_array1	OR192057.1	100	32	0	0	1	32	10974	11005	6.65e-09	59.0
spacer20_CCRI1030_array2	OR192057.1	96.88	32	1	0	1	32	35904	35935	2.83e-07	54.5
spacer11_CCRI1032_array2	OR192057.1	100	32	0	0	1	32	11005	10974	6.65e-09	59.0
spacer31_CCRI10907	OR192057.1	93.55	31	2	0	2	32	26384	26414	1.20e-05	48.2
spacer37_CCRI10908	OR192057.1	93.55	31	2	0	2	32	26384	26414	1.20e-05	48.2
spacer5_CCRI14140	OR192057.1	93.55	31	2	0	1	31	26414	26384	1.20e-05	48.2
spacer13_SMQ-1504	OR999322.1	93.75	32	2	0	1	32	71	40	3.44e-06	50.0
spacer42_ATCC17961	PP236949.1	100	32	0	0	1	32	740	709	6.65e-09	59.0
spacer42_ATCC19606	PP236949.1	100	32	0	0	1	32	740	709	6.65e-09	59.0
spacer13_CCRI1016_array1	PP236949.1	96.88	32	1	0	1	32	47741	47710	2.83e-07	54.5
spacer22_CCRI1022_array1	PP236949.1	96.88	32	1	0	1	32	47710	47741	2.83e-07	54.5
spacer13_CCRI1023_array1	PP236949.1	96.88	32	1	0	1	32	47741	47710	2.83e-07	54.5
spacer24_CCRI1030_array1	PP236949.1	96.88	32	1	0	1	32	47710	47741	2.83e-07	54.5
spacer13_CCRI1032_array2	PP236949.1	96.88	32	1	0	1	32	47741	47710	2.83e-07	54.5
spacer32_CCRI10907	PP236949.1	100	32	0	0	1	32	740	709	6.65e-09	59.0
spacer38_CCRI10908	PP236949.1	100	32	0	0	1	32	740	709	6.65e-09	59.0
spacer4_CCRI14140	PP236949.1	100	32	0	0	1	32	709	740	6.65e-09	59.0
spacer12_SMQ-1504	PP236949.1	100	28	0	0	1	28	46958	46985	9.87e-07	51.8
spacer29_SMQ-1504	PP236949.1	90.32	31	3	0	2	32	31890	31920	5.11e-04	43.7
spacer42_ATCC17961	PP236950.1	100	32	0	0	1	32	739	708	6.65e-09	59.0
spacer42_ATCC19606	PP236950.1	100	32	0	0	1	32	739	708	6.65e-09	59.0
spacer13_CCRI1022_array2	PP236950.1	87.5	32	4	0	1	32	45169	45200	0.002	41.0
spacer45_CCRI1023_array2	PP236950.1	87.5	32	4	0	1	32	45200	45169	0.002	41.0
spacer20_CCRI1030_array2	PP236950.1	87.5	32	4	0	1	32	45169	45200	0.002	41.0
spacer32_CCRI10907	PP236950.1	100	32	0	0	1	32	739	708	6.65e-09	59.0
spacer38_CCRI10908	PP236950.1	100	32	0	0	1	32	739	708	6.65e-09	59.0
spacer4_CCRI14140	PP236950.1	100	32	0	0	1	32	708	739	6.65e-09	59.0
spacer29_SMQ-1504	PP236950.1	90.3	31	3	0	2	32	29472	29502	5.11e-04	43.7
spacer42_ATCC17961	PP236951.1	100	32	0	0	1	32	740	709	6.65e-09	59.0
spacer42_ATCC19606	PP236951.1	100	32	0	0	1	32	740	709	6.65e-09	59.0
spacer13_CCRI1016_array1	PP236951.1	96.88	32	1	0	1	32	47807	47776	2.83e-07	54.5
spacer22_CCRI1022_array1	PP236951.1	96.88	32	1	0	1	32	47776	47807	2.83e-07	54.5
spacer13_CCRI1023_array1	PP236951.1	96.88	32	1	0	1	32	47807	47776	2.83e-07	54.5
spacer24_CCRI1030_array1	PP236951.1	96.88	32	1	0	1	32	47776	47807	2.83e-07	54.5
spacer13_CCRI1032_array2	PP236951.1	96.88	32	1	0	1	32	47807	47776	2.83e-07	54.5
spacer32_CCRI10907	PP236951.1	100	32	0	0	1	32	740	709	6.65e-09	59.0
spacer38_CCRI10908	PP236951.1	100	32	0	0	1	32	740	709	6.65e-09	59.0
spacer4_CCRI14140	PP236951.1	100	32	0	0	1	32	709	740	6.65e-09	59.0
spacer29_SMQ-1504	PP236951.1	90.33	31	3	0	2	32	31890	31920	5.11e-04	43.7
spacer12_SMQ-1504	PP236951.1	100	28	0	0	1	28	47024	47051	9.87e-07	51.8
spacer42_ATCC17961	PP294865.1	100	32	0	0	1	32	740	709	6.65e-09	59.0
spacer42_ATCC19606	PP294865.1	100	32	0	0	1	32	740	709	6.65e-09	59.0
spacer13_CCRI1016_array1	PP294865.1	96.88	32	1	0	1	32	47676	47645	2.83e-07	54.5
spacer22_CCRI1022_array1	PP294865.1	96.88	32	1	0	1	32	47645	47676	2.83e-07	54.5
spacer13_CCRI1023_array1	PP294865.1	96.88	32	1	0	1	32	47676	47645	2.83e-07	54.5
spacer24_CCRI1030_array1	PP294865.1	96.88	32	1	0	1	32	47645	47676	2.83e-07	54.5
spacer13_CCRI1032_array2	PP294865.1	96.88	32	1	0	1	32	47676	47645	2.83e-07	54.5
spacer32_CCRI10907	PP294865.1	100	32	0	0	1	32	740	709	6.65e-09	59.0
spacer38_CCRI10908	PP294865.1	100	32	0	0	1	32	740	709	6.65e-09	59.0
spacer4_CCRI14140	PP294865.1	100	32	0	0	1	32	709	740	6.65e-09	59.0
spacer29_SMQ-1504	PP294865.1	90.32	31	3	0	2	32	31890	31920	5.11e-04	43.7
spacer12_SMQ-1504	PP294865.1	100	28	0	0	1	28	46893	46920	9.87e-07	51.8
spacer41_ATCC17961	PP532882.1	96.77	31	1	0	1	31	8277	8307	9.87e-07	52.7
spacer42_ATCC17961	PP532882.1	96.88	32	1	0	1	32	26333	26302	2.83e-07	54.5
spacer41_ATCC19606	PP532882.1	96.77	31	1	0	1	31	8277	8307	9.87e-07	52.7
spacer42_ATCC19606	PP532882.1	96.88	32	1	0	1	32	26333	26302	2.83e-07	54.5
spacer2_AYE	PP532882.1	100	32	0	0	1	32	9981	10012	6.65e-09	59.0
spacer5_AYE	PP532882.1	100	32	0	0	1	32	10452	10483	6.65e-09	59.0
spacer13_CCRI1022_array2	PP532882.1	96.88	32	1	0	1	32	22631	22662	2.83e-07	54.5
spacer45_CCRI1023_array2	PP532882.1	96.88	32	1	0	1	32	22662	22631	2.83e-07	54.5
spacer20_CCRI1030_array2	PP532882.1	96.88	32	1	0	1	32	22631	22662	2.83e-07	54.5
spacer31_CCRI10907	PP532882.1	96.77	31	1	0	1	31	8277	8307	9.87e-07	52.7
spacer32_CCRI10907	PP532882.1	96.88	32	1	0	1	32	26333	26302	2.83e-07	54.5
spacer37_CCRI10908	PP532882.1	96.77	31	1	0	1	31	8277	8307	9.87e-07	52.7
spacer38_CCRI10908	PP532882.1	96.88	32	1	0	1	32	26333	26302	2.83e-07	54.5
spacer4_CCRI14140	PP532882.1	96.88	32	1	0	1	32	26302	26333	2.83e-07	54.5
spacer5_CCRI14140	PP532882.1	96.77	31	1	0	2	32	8307	8277	9.87e-07	52.7
spacer7_CCRI19669	PP532882.1	100	32	0	0	1	32	19394	19425	6.65e-09	59.0
spacer23_CCRI19669	PP532882.1	10	32	0	0	1	32	7587	7556	6.65e-09	59.0
spacer68_CCRI19670	PP532882.1	93.75	32	2	0	1	32	6174	6205	3.44e-06	50.0
spacer68_CCRI19672	PP532882.1	93.75	32	2	0	1	32	6174	6205	3.44e-06	50.0
spacer68_CCRI19674	PP532882.1	93.75	32	2	0	1	32	6174	6205	3.44e-06	50.0
spacer68_CCRI19675	PP532882.1	93.75	32	2	0	1	32	6174	6205	3.44e-06	50.0
spacer68_CCRI19677	PP532882.1	93.75	32	2	0	1	32	6174	6205	3.44e-06	50.0
spacer12_SMQ-1504	PP532882.1	100	32	0	0	1	32	19997	20028	6.65e-09	59.0
spacer9_070517_0072	OP030876.1	87.5	32	4	0	1	32	94516	94547	0.002	41.0
spacer9_070517_0072	OP031018.1	87.5	32	4	0	1	32	20752	20783	0.002	41.0
spacer9_070517_0072	OP072710.1	87.5	32	4	0	1	32	77609	77640	0.002	41.0
spacer9_070517_0072	OP076068.1	87.5	32	4	0	1	32	75139	75108	0.002	41.0
spacer20_CCRI1022_array2	JN585957.1	90.63	32	3	0	1	32	8534	8565	5.20e-05	45.5
spacer38_CCRI1023_array2	JN585957.1	90.63	32	3	0	1	32	8565	8534	5.20e-05	45.5
spacer27_CCRI1030_array2	JN585957.1	90.63	32	3	0	1	32	8534	8565	5.20e-05	45.5
spacer41_ATCC17961	JX403940.1	93.55	31	2	0	2	32	41636	41666	4.27e-06	48.2
spacer42_ATCC17961	JX403940.1	96.88	32	1	0	1	32	12177	12146	1.00e-07	54.5
spacer41_ATCC19606	JX403940.1	93.55	31	2	0	2	32	41636	41666	4.27e-06	48.2
spacer42_ATCC19606	JX403940.1	96.88	32	1	0	1	32	12177	12146	1.00e-07	54.5
spacer13_CCRI1022_array2	JX403940.1	96.88	32	1	0	1	32	8708	8739	1.00e-07	54.5
spacer45_CCRI1023_array2	JX403940.1	96.88	32	1	0	1	32	8739	8708	1.00e-07	54.5
spacer20_CCRI1030_array2	JX403940.1	96.88	32	1	0	1	32	8708	8739	1.00e-07	54.5
spacer31_CCRI10907	JX403940.1	93.55	31	2	0	2	32	41636	41666	4.27e-06	48.2
spacer32_CCRI10907	JX403940.1	96.88	32	1	0	1	32	12177	12146	1.00e-07	54.5
spacer37_CCRI10908	JX403940.1	93.55	31	2	0	2	32	41636	41666	4.27e-06	48.2
spacer38_CCRI10908	JX403940.1	96.88	32	1	0	1	32	12177	12146	1.00e-07	54.5
spacer4_CCRI14140	JX403940.1	96.88	32	1	0	1	32	12146	12177	1.00e-07	54.5
spacer5_CCRI14140	JX403940.1	93.55	31	2	0	1	31	41666	41636	4.27e-06	48.2
spacer42_ATCC17961	NC_041866.1	100	32	0	0	1	32	27544	27513	2.35e-07	52.3
spacer42_ATCC19606	NC_041866.1	100	32	0	0	1	32	27544	27513	2.35e-07	52.3
spacer32_CCRI10907	NC_041866.1	100	32	0	0	1	32	27544	27513	2.35e-07	52.3
spacer38_CCRI10908	NC_041866.1	100	32	0	0	1	32	27544	27513	2.35e-07	52.3
spacer4_CCRI14140	NC_041866.1	100	32	0	0	1	32	27513	27544	2.35e-07	52.3
spacer10_CCRI19669	NC_041866.1	100	32	0	0	1	32	25565	25534	2.35e-07	52.3
spacer18_CCRI19669	NC_041866.1	96.88	32	1	0	1	32	23038	23069	2.12e-06	49.1
spacer21_CCRI19669	NC_041866.1	100	32	0	0	1	32	24121	24152	2.35e-07	52.3
spacer12_SMQ-1504	NC_041998.1	100	28	0	0	1	28	27551	27524	1.91e-05	46.0
spacer12_SMQ-1504	NC_041857.1	100	28	0	0	1	28	10314	10287	1.91e-05	46.0
spacer12_SMQ-1504	NC_031117.1	100	28	0	0	1	28	44798	44825	1.91e-05	46.0
spacer12_SMQ-1504	NC_028855.1	100	28	0	0	1	28	16910	16883	1.91e-05	46.0
spacer12_SMQ-1504	NC_024785.1	100	28	0	0	1	28	38594	38567	1.91e-05	46.0

## Sheet: Table S7
Table S7. BLASTn raw results of CRISPR spacers against the plasmid database (PLSDB)
Query seq ID	Subject seq ID	Percentage of identical matches	Alignment length	Number of mismatches	Number of gap openings	Start of aligment in query	End of aligment in query	Start of aligment in subject	End of aligment in subject	e-value	bit score
spacer37_ATCC17961	AP025537.1	100	32	0	0	1	32	22884	22853	4.57e-08	59.0
spacer37_ATCC19606	AP025537.1	100	32	0	0	1	32	22884	22853	4.57e-08	59.0
spacer27_CCRI10907	AP025537.1	100	32	0	0	1	32	22884	22853	4.57e-08	59.0
spacer33_CCRI10908	AP025537.1	100	32	0	0	1	32	22884	22853	4.57e-08	59.0
spacer9_CCRI14140	AP025537.1	100	32	0	0	1	32	22853	22884	4.57e-08	59.0
spacer26_070517_0072	CP019144.2	87.50	32	4	0	1	32	83132	83163	0.012	41.0
spacer26_070517_0072	CP019144.2	87.50	32	4	0	1	32	164272	164241	0.012	41.0
spacer24_SMQ-1504	CP033533.1	93.33	30	2	0	1	30	14894	14865	2.88e-04	46.4
spacer24_SMQ-1504	CP033546.1	93.33	30	2	0	1	30	92170	92199	2.88e-04	46.4
spacer15_CCRI1022_array2	CP033547.1	87.50	32	4	0	1	32	3520	3551	0.012	41.0
spacer43_CCRI1023_array2	CP033547.1	87.50	32	4	0	1	32	3551	3520	0.012	41.0
spacer22_CCRI1030_array2	CP033547.1	87.50	32	4	0	1	32	3520	3551	0.012	41.0
spacer7_SMQ-1504	CP033548.1	90.63	32	3	0	1	32	38367	38398	0.001	45.5
spacer2_SMQ-1504	CP033548.1	96.88	32	1	0	1	32	32557	32526	1.94e-06	54.5
spacer27_CCRI1016_array1	CP033548.1	100	32	0	0	1	32	3162	3193	4.57e-08	59.0
spacer28_CCRI1016_array1	CP033548.1	100	32	0	0	1	32	35207	35238	4.57e-08	59.0
spacer8_CCRI1022_array1	CP033548.1	100	32	0	0	1	32	35238	35207	4.57e-08	59.0
spacer9_CCRI1022_array1	CP033548.1	100	32	0	0	1	32	3193	3162	4.57e-08	59.0
spacer26_CCRI1023_array1	CP033548.1	100	32	0	0	1	32	3162	3193	4.57e-08	59.0
spacer27_CCRI1023_array1	CP033548.1	100	32	0	0	1	32	35207	35238	4.57e-08	59.0
spacer8_CCRI1030_array1	CP033548.1	100	32	0	0	1	32	35238	35207	4.57e-08	59.0
spacer9_CCRI1030_array1	CP033548.1	100	32	0	0	1	32	3193	3162	4.57e-08	59.0
spacer27_CCRI1032_array2	CP033548.1	100	32	0	0	1	32	3162	3193	4.57e-08	59.0
spacer28_CCRI1032_array2	CP033548.1	100	32	0	0	1	32	35207	35238	4.57e-08	59.0
spacer24_SMQ-1504	CP033551.1	93.33	30	2	0	1	30	101546	101575	2.88e-04	46.4
spacer1_CCRI1016_array1	CP033552.1	96.77	31	1	0	1	31	6586	6556	8.14e-06	52.7
spacer34_CCRI1022_array1	CP033552.1	96.77	31	1	0	3	33	6556	6586	8.14e-06	52.7
spacer1_CCRI1023_array1	CP033552.1	96.77	31	1	0	1	31	6586	6556	8.14e-06	52.7
spacer36_CCRI1030_array1	CP033552.1	96.77	31	1	0	3	33	6556	6586	8.14e-06	52.7
spacer1_CCRI1032_array2	CP033552.1	96.77	31	1	0	1	31	6586	6556	8.14e-06	52.7
spacer60_CCRI19670	CP033552.1	93.75	32	2	0	1	32	18954	18985	2.37e-05	50.0
spacer60_CCRI19672	CP033552.1	93.75	32	2	0	1	32	18954	18985	2.37e-05	50.0
spacer60_CCRI19674	CP033552.1	93.75	32	2	0	1	32	18954	18985	2.37e-05	50.0
spacer60_CCRI19675	CP033552.1	93.75	32	2	0	1	32	18954	18985	2.37e-05	50.0
spacer60_CCRI19677	CP033552.1	93.75	32	2	0	1	32	18954	18985	2.37e-05	50.0
spacer24_ATCC17961	CP033552.1	96.88	32	1	0	1	32	102488	102457	1.94e-06	54.5
spacer24_ATCC19606	CP033552.1	96.88	32	1	0	1	32	102488	102457	1.94e-06	54.5
spacer14_CCRI10907	CP033552.1	96.88	32	1	0	1	32	102488	102457	1.94e-06	54.5
spacer20_CCRI10908	CP033552.1	96.88	32	1	0	1	32	102488	102457	1.94e-06	54.5
spacer22_CCRI14140	CP033552.1	96.88	32	1	0	1	32	102457	102488	1.94e-06	54.5
spacer15_CCRI1022_array2	CP033558.1	87.50	32	4	0	1	32	1492	1461	0.012	41.0
spacer43_CCRI1023_array2	CP033558.1	87.50	32	4	0	1	32	1461	1492	0.012	41.0
spacer22_CCRI1030_array2	CP033558.1	87.50	32	4	0	1	32	1492	1461	0.012	41.0
spacer63_070517_0072	CP033562.1	100	32	0	0	1	32	131628	131597	4.57e-08	59.0
spacer22_ANC4097	CP033562.1	100	32	0	0	1	32	131597	131628	4.57e-08	59.0
spacer37_ATCC17961	CP033562.1	100	32	0	0	1	32	27698	27729	4.57e-08	59.0
spacer37_ATCC19606	CP033562.1	100	32	0	0	1	32	27698	27729	4.57e-08	59.0
spacer38_AYE	CP033562.1	100	32	0	0	1	32	131628	131597	4.57e-08	59.0
spacer27_CCRI10907	CP033562.1	100	32	0	0	1	32	27698	27729	4.57e-08	59.0
spacer33_CCRI10908	CP033562.1	100	32	0	0	1	32	27698	27729	4.57e-08	59.0
spacer23_CCRI10950	CP033562.1	100	32	0	0	1	32	131597	131628	4.57e-08	59.0
spacer32_CCRI14006	CP033562.1	100	32	0	0	1	32	131628	131597	4.57e-08	59.0
spacer22_CCRI14007	CP033562.1	100	32	0	0	1	32	131597	131628	4.57e-08	59.0
spacer9_CCRI14140	CP033562.1	100	32	0	0	1	32	27729	27698	4.57e-08	59.0
spacer17_CCRI14158	CP033562.1	100	32	0	0	1	32	131597	131628	4.57e-08	59.0
spacer54_CCRI19669	CP033562.1	100	32	0	0	1	32	131628	131597	4.57e-08	59.0
spacer19_CCRI19670	CP033562.1	100	32	0	0	1	32	131597	131628	4.57e-08	59.0
spacer19_CCRI19672	CP033562.1	100	32	0	0	1	32	131597	131628	4.57e-08	59.0
spacer22_CCRI19673	CP033562.1	100	32	0	0	1	32	131597	131628	4.57e-08	59.0
spacer19_CCRI19674	CP033562.1	100	32	0	0	1	32	131597	131628	4.57e-08	59.0
spacer19_CCRI19675	CP033562.1	100	32	0	0	1	32	131597	131628	4.57e-08	59.0
spacer19_CCRI19677	CP033562.1	100	32	0	0	1	32	131597	131628	4.57e-08	59.0
spacer32_CCRI22725	CP033562.1	100	32	0	0	1	32	131628	131597	4.57e-08	59.0
spacer22_DSM101993	CP033562.1	100	32	0	0	1	32	131597	131628	4.57e-08	59.0
spacer22_RUH875	CP033562.1	100	32	0	0	1	32	131597	131628	4.57e-08	59.0
spacer37_ATCC17961	CP035932.1	100	32	0	0	1	32	6398	6367	4.57e-08	59.0
spacer37_ATCC17961	CP035932.1	100	32	0	0	1	32	32225	32194	4.57e-08	59.0
spacer37_ATCC19606	CP035932.1	100	32	0	0	1	32	6398	6367	4.57e-08	59.0
spacer37_ATCC19606	CP035932.1	100	32	0	0	1	32	32225	32194	4.57e-08	59.0
spacer27_CCRI10907	CP035932.1	100	32	0	0	1	32	6398	6367	4.57e-08	59.0
spacer27_CCRI10907	CP035932.1	100	32	0	0	1	32	32225	32194	4.57e-08	59.0
spacer33_CCRI10908	CP035932.1	100	32	0	0	1	32	6398	6367	4.57e-08	59.0
spacer33_CCRI10908	CP035932.1	100	32	0	0	1	32	32225	32194	4.57e-08	59.0
spacer9_CCRI14140	CP035932.1	100	32	0	0	1	32	6367	6398	4.57e-08	59.0
spacer9_CCRI14140	CP035932.1	100	32	0	0	1	32	32194	32225	4.57e-08	59.0
spacer1_CCRI1016_array1	CP040041.1	96.77	31	1	0	1	31	551936	551966	8.14e-06	52.7
spacer34_CCRI1022_array1	CP040041.1	96.77	31	1	0	3	33	551966	551936	8.14e-06	52.7
spacer1_CCRI1023_array1	CP040041.1	96.77	31	1	0	1	31	551936	551966	8.14e-06	52.7
spacer36_CCRI1030_array1	CP040041.1	96.77	31	1	0	3	33	551966	551936	8.14e-06	52.7
spacer1_CCRI1032_array2	CP040041.1	96.77	31	1	0	1	31	551936	551966	8.14e-06	52.7
spacer42_ATCC17961	CP040041.1	96.88	32	1	0	1	32	554545	554514	1.94e-06	54.5
spacer42_ATCC19606	CP040041.1	96.88	32	1	0	1	32	554545	554514	1.94e-06	54.5
spacer32_CCRI10907	CP040041.1	96.88	32	1	0	1	32	554545	554514	1.94e-06	54.5
spacer38_CCRI10908	CP040041.1	96.88	32	1	0	1	32	554545	554514	1.94e-06	54.5
spacer4_CCRI14140	CP040041.1	96.88	32	1	0	1	32	554514	554545	1.94e-06	54.5
spacer16_SMQ-1504	CP040041.1	96.88	32	1	0	1	32	550693	550724	1.94e-06	54.5
spacer7_CCRI19669	CP040041.1	100	32	0	0	1	32	548360	548391	4.57e-08	59.0
spacer12_SMQ-1504	CP040041.1	100	32	0	0	1	32	548965	548996	4.57e-08	59.0
spacer7_CCRI19669	CP040044.1	100	28	0	0	5	32	35297	35270	6.78e-06	51.8
spacer6_AYE	CP040044.1	90.32	31	3	0	2	32	649	679	0.004	43.7
spacer1_CCRI1016_array1	CP040044.1	96.77	31	1	0	1	31	31723	31693	8.14e-06	52.7
spacer34_CCRI1022_array1	CP040044.1	96.77	31	1	0	3	33	31693	31723	8.14e-06	52.7
spacer1_CCRI1023_array1	CP040044.1	96.77	31	1	0	1	31	31723	31693	8.14e-06	52.7
spacer36_CCRI1030_array1	CP040044.1	96.77	31	1	0	3	33	31693	31723	8.14e-06	52.7
spacer1_CCRI1032_array2	CP040044.1	96.77	31	1	0	1	31	31723	31693	8.14e-06	52.7
spacer42_ATCC17961	CP040044.1	96.88	32	1	0	1	32	29107	29138	1.94e-06	54.5
spacer42_ATCC19606	CP040044.1	96.88	32	1	0	1	32	29107	29138	1.94e-06	54.5
spacer32_CCRI10907	CP040044.1	96.88	32	1	0	1	32	29107	29138	1.94e-06	54.5
spacer38_CCRI10908	CP040044.1	96.88	32	1	0	1	32	29107	29138	1.94e-06	54.5
spacer4_CCRI14140	CP040044.1	96.88	32	1	0	1	32	29138	29107	1.94e-06	54.5
spacer16_SMQ-1504	CP040044.1	96.88	32	1	0	1	32	32970	32939	1.94e-06	54.5
spacer12_SMQ-1504	CP040044.1	100	32	0	0	1	32	34698	34667	4.57e-08	59.0
spacer63_070517_0072	CP040054.1	100	32	0	0	1	32	217072	217103	4.57e-08	59.0
spacer22_ANC4097	CP040054.1	100	32	0	0	1	32	217103	217072	4.57e-08	59.0
spacer37_ATCC17961	CP040054.1	100	32	0	0	1	32	194642	194611	4.57e-08	59.0
spacer37_ATCC19606	CP040054.1	100	32	0	0	1	32	194642	194611	4.57e-08	59.0
spacer38_AYE	CP040054.1	100	32	0	0	1	32	217072	217103	4.57e-08	59.0
spacer27_CCRI10907	CP040054.1	100	32	0	0	1	32	194642	194611	4.57e-08	59.0
spacer33_CCRI10908	CP040054.1	100	32	0	0	1	32	194642	194611	4.57e-08	59.0
spacer23_CCRI10950	CP040054.1	100	32	0	0	1	32	217103	217072	4.57e-08	59.0
spacer32_CCRI14006	CP040054.1	100	32	0	0	1	32	217072	217103	4.57e-08	59.0
spacer22_CCRI14007	CP040054.1	100	32	0	0	1	32	217103	217072	4.57e-08	59.0
spacer9_CCRI14140	CP040054.1	100	32	0	0	1	32	194611	194642	4.57e-08	59.0
spacer17_CCRI14158	CP040054.1	100	32	0	0	1	32	217103	217072	4.57e-08	59.0
spacer54_CCRI19669	CP040054.1	100	32	0	0	1	32	217072	217103	4.57e-08	59.0
spacer19_CCRI19670	CP040054.1	100	32	0	0	1	32	217103	217072	4.57e-08	59.0
spacer19_CCRI19672	CP040054.1	100	32	0	0	1	32	217103	217072	4.57e-08	59.0
spacer22_CCRI19673	CP040054.1	100	32	0	0	1	32	217103	217072	4.57e-08	59.0
spacer19_CCRI19674	CP040054.1	100	32	0	0	1	32	217103	217072	4.57e-08	59.0
spacer19_CCRI19675	CP040054.1	100	32	0	0	1	32	217103	217072	4.57e-08	59.0
spacer19_CCRI19677	CP040054.1	100	32	0	0	1	32	217103	217072	4.57e-08	59.0
spacer32_CCRI22725	CP040054.1	100	32	0	0	1	32	217072	217103	4.57e-08	59.0
spacer22_DSM101993	CP040054.1	100	32	0	0	1	32	217103	217072	4.57e-08	59.0
spacer22_RUH875	CP040054.1	100	32	0	0	1	32	217103	217072	4.57e-08	59.0
spacer15_CCRI1022_array2	CP059478.1	87.50	32	4	0	1	32	92739	92770	0.012	41.0
spacer43_CCRI1023_array2	CP059478.1	87.50	32	4	0	1	32	92770	92739	0.012	41.0
spacer22_CCRI1030_array2	CP059478.1	87.50	32	4	0	1	32	92739	92770	0.012	41.0
spacer6_AYE	CP061693.1	96.55	29	1	0	2	30	21104	21132	8.26e-05	49.1
spacer1_CCRI1016_array1	CP061693.1	96.55	29	1	0	1	29	4378	4350	9.91e-05	49.1
spacer34_CCRI1022_array1	CP061693.1	96.55	29	1	0	5	33	4350	4378	9.91e-05	49.1
spacer1_CCRI1023_array1	CP061693.1	96.55	29	1	0	1	29	4378	4350	9.91e-05	49.1
spacer36_CCRI1030_array1	CP061693.1	96.55	29	1	0	5	33	4350	4378	9.91e-05	49.1
spacer1_CCRI1032_array2	CP061693.1	96.55	29	1	0	1	29	4378	4350	9.91e-05	49.1
spacer1_CCRI1022_array2	CP061693.1	90.32	31	3	0	2	32	14391	14421	0.004	43.7
spacer57_CCRI1023_array2	CP061693.1	90.32	31	3	0	1	31	14421	14391	0.004	43.7
spacer1_CCRI1030_array2	CP061693.1	90.32	31	3	0	2	32	14391	14421	0.004	43.7
spacer39_CCRI1032_array1	CP061693.1	90.32	31	3	0	1	31	14421	14391	0.004	43.7
spacer55_CCRI19670	CP061693.1	96.77	31	1	0	1	31	18103	18073	6.78e-06	52.7
spacer55_CCRI19672	CP061693.1	96.77	31	1	0	1	31	18103	18073	6.78e-06	52.7
spacer55_CCRI19674	CP061693.1	96.77	31	1	0	1	31	18103	18073	6.78e-06	52.7
spacer55_CCRI19675	CP061693.1	96.77	31	1	0	1	31	18103	18073	6.78e-06	52.7
spacer55_CCRI19677	CP061693.1	96.77	31	1	0	1	31	18103	18073	6.78e-06	52.7
spacer16_SMQ-1504	CP061693.1	90.63	32	3	0	1	32	5531	5500	0.001	45.5
spacer60_CCRI19670	CP061693.1	93.75	32	2	0	1	32	17861	17892	2.37e-05	50.0
spacer60_CCRI19672	CP061693.1	93.75	32	2	0	1	32	17861	17892	2.37e-05	50.0
spacer60_CCRI19674	CP061693.1	93.75	32	2	0	1	32	17861	17892	2.37e-05	50.0
spacer60_CCRI19675	CP061693.1	93.75	32	2	0	1	32	17861	17892	2.37e-05	50.0
spacer60_CCRI19677	CP061693.1	93.75	32	2	0	1	32	17861	17892	2.37e-05	50.0
spacer2_CCRI19669	CP061693.1	96.88	32	1	0	1	32	10800	10831	1.94e-06	54.5
spacer13_CCRI19669	CP061693.1	96.88	32	1	0	1	32	10911	10942	1.94e-06	54.5
spacer16_ATCC17961	CP061693.1	100	32	0	0	1	32	4498	4529	4.57e-08	59.0
spacer16_ATCC19606	CP061693.1	100	32	0	0	1	32	4498	4529	4.57e-08	59.0
spacer6_CCRI10907	CP061693.1	100	32	0	0	1	32	4498	4529	4.57e-08	59.0
spacer12_CCRI10908	CP061693.1	100	32	0	0	1	32	4498	4529	4.57e-08	59.0
spacer30_CCRI14140	CP061693.1	100	32	0	0	1	32	4529	4498	4.57e-08	59.0
spacer68_070517_0072	CP061693.1	87.88	33	4	0	1	33	16050	16018	0.004	42.8
spacer17_ANC4097	CP061693.1	87.88	33	4	0	1	33	16018	16050	0.004	42.8
spacer43_AYE	CP061693.1	87.88	33	4	0	1	33	16050	16018	0.004	42.8
spacer18_CCRI10950	CP061693.1	87.88	33	4	0	1	33	16018	16050	0.004	42.8
spacer37_CCRI14006	CP061693.1	87.88	33	4	0	1	33	16050	16018	0.004	42.8
spacer17_CCRI14007	CP061693.1	87.88	33	4	0	1	33	16018	16050	0.004	42.8
spacer12_CCRI14158	CP061693.1	87.88	33	4	0	1	33	16018	16050	0.004	42.8
spacer59_CCRI19669	CP061693.1	87.88	33	4	0	1	33	16050	16018	0.004	42.8
spacer14_CCRI19670	CP061693.1	87.88	33	4	0	1	33	16018	16050	0.004	42.8
spacer14_CCRI19672	CP061693.1	87.88	33	4	0	1	33	16018	16050	0.004	42.8
spacer17_CCRI19673	CP061693.1	87.88	33	4	0	1	33	16018	16050	0.004	42.8
spacer14_CCRI19674	CP061693.1	87.88	33	4	0	1	33	16018	16050	0.004	42.8
spacer14_CCRI19675	CP061693.1	87.88	33	4	0	1	33	16018	16050	0.004	42.8
spacer14_CCRI19677	CP061693.1	87.88	33	4	0	1	33	16018	16050	0.004	42.8
spacer37_CCRI22725	CP061693.1	87.88	33	4	0	1	33	16050	16018	0.004	42.8
spacer17_DSM101993	CP061693.1	87.88	33	4	0	1	33	16018	16050	0.004	42.8
spacer17_RUH875	CP061693.1	87.88	33	4	0	1	33	16018	16050	0.004	42.8
spacer63_070517_0072	CP076397.1	100	32	0	0	1	32	13791	13822	4.57e-08	59.0
spacer22_ANC4097	CP076397.1	100	32	0	0	1	32	13822	13791	4.57e-08	59.0
spacer37_ATCC17961	CP076397.1	100	32	0	0	1	32	213951	213920	4.57e-08	59.0
spacer37_ATCC19606	CP076397.1	100	32	0	0	1	32	213951	213920	4.57e-08	59.0
spacer38_AYE	CP076397.1	100	32	0	0	1	32	13791	13822	4.57e-08	59.0
spacer27_CCRI10907	CP076397.1	100	32	0	0	1	32	213951	213920	4.57e-08	59.0
spacer33_CCRI10908	CP076397.1	100	32	0	0	1	32	213951	213920	4.57e-08	59.0
spacer23_CCRI10950	CP076397.1	100	32	0	0	1	32	13822	13791	4.57e-08	59.0
spacer32_CCRI14006	CP076397.1	100	32	0	0	1	32	13791	13822	4.57e-08	59.0
spacer22_CCRI14007	CP076397.1	100	32	0	0	1	32	13822	13791	4.57e-08	59.0
spacer9_CCRI14140	CP076397.1	100	32	0	0	1	32	213920	213951	4.57e-08	59.0
spacer17_CCRI14158	CP076397.1	100	32	0	0	1	32	13822	13791	4.57e-08	59.0
spacer54_CCRI19669	CP076397.1	100	32	0	0	1	32	13791	13822	4.57e-08	59.0
spacer19_CCRI19670	CP076397.1	100	32	0	0	1	32	13822	13791	4.57e-08	59.0
spacer19_CCRI19672	CP076397.1	100	32	0	0	1	32	13822	13791	4.57e-08	59.0
spacer22_CCRI19673	CP076397.1	100	32	0	0	1	32	13822	13791	4.57e-08	59.0
spacer19_CCRI19674	CP076397.1	100	32	0	0	1	32	13822	13791	4.57e-08	59.0
spacer19_CCRI19675	CP076397.1	100	32	0	0	1	32	13822	13791	4.57e-08	59.0
spacer19_CCRI19677	CP076397.1	100	32	0	0	1	32	13822	13791	4.57e-08	59.0
spacer32_CCRI22725	CP076397.1	100	32	0	0	1	32	13791	13822	4.57e-08	59.0
spacer22_DSM101993	CP076397.1	100	32	0	0	1	32	13822	13791	4.57e-08	59.0
spacer22_RUH875	CP076397.1	100	32	0	0	1	32	13822	13791	4.57e-08	59.0
spacer35_ANC4097	NC_019985.2	87.50	32	4	0	1	32	31786	31755	0.012	41.0
spacer25_AYE	NC_019985.2	87.50	32	4	0	1	32	31755	31786	0.012	41.0
spacer19_CCRI14006	NC_019985.2	87.50	32	4	0	1	32	31755	31786	0.012	41.0
spacer35_CCRI14007	NC_019985.2	87.50	32	4	0	1	32	31786	31755	0.012	41.0
spacer41_CCRI19669	NC_019985.2	87.50	32	4	0	1	32	31755	31786	0.012	41.0
spacer31_CCRI19670	NC_019985.2	87.50	32	4	0	1	32	31786	31755	0.012	41.0
spacer31_CCRI19672	NC_019985.2	87.50	32	4	0	1	32	31786	31755	0.012	41.0
spacer35_CCRI19673	NC_019985.2	87.50	32	4	0	1	32	31786	31755	0.012	41.0
spacer31_CCRI19674	NC_019985.2	87.50	32	4	0	1	32	31786	31755	0.012	41.0
spacer31_CCRI19675	NC_019985.2	87.50	32	4	0	1	32	31786	31755	0.012	41.0
spacer31_CCRI19677	NC_019985.2	87.50	32	4	0	1	32	31786	31755	0.012	41.0
spacer19_CCRI22725	NC_019985.2	87.50	32	4	0	1	32	31755	31786	0.012	41.0
spacer35_DSM101993	NC_019985.2	87.50	32	4	0	1	32	31786	31755	0.012	41.0
spacer35_RUH875	NC_019985.2	87.50	32	4	0	1	32	31786	31755	0.012	41.0
spacer15_CCRI1022_array2	NC_021734.1	87.50	32	4	0	1	32	44362	44393	0.012	41.0
spacer43_CCRI1023_array2	NC_021734.1	87.50	32	4	0	1	32	44393	44362	0.012	41.0
spacer22_CCRI1030_array2	NC_021734.1	87.50	32	4	0	1	32	44362	44393	0.012	41.0
spacer63_070517_0072	NZ_AP014650.1	100	32	0	0	1	32	164508	164477	4.57e-08	59.0
spacer22_ANC4097	NZ_AP014650.1	100	32	0	0	1	32	164477	164508	4.57e-08	59.0
spacer37_ATCC17961	NZ_AP014650.1	100	32	0	0	1	32	185748	185779	4.57e-08	59.0
spacer37_ATCC19606	NZ_AP014650.1	100	32	0	0	1	32	185748	185779	4.57e-08	59.0
spacer38_AYE	NZ_AP014650.1	100	32	0	0	1	32	164508	164477	4.57e-08	59.0
spacer27_CCRI10907	NZ_AP014650.1	100	32	0	0	1	32	185748	185779	4.57e-08	59.0
spacer33_CCRI10908	NZ_AP014650.1	100	32	0	0	1	32	185748	185779	4.57e-08	59.0
spacer23_CCRI10950	NZ_AP014650.1	100	32	0	0	1	32	164477	164508	4.57e-08	59.0
spacer32_CCRI14006	NZ_AP014650.1	100	32	0	0	1	32	164508	164477	4.57e-08	59.0
spacer22_CCRI14007	NZ_AP014650.1	100	32	0	0	1	32	164477	164508	4.57e-08	59.0
spacer9_CCRI14140	NZ_AP014650.1	100	32	0	0	1	32	185779	185748	4.57e-08	59.0
spacer17_CCRI14158	NZ_AP014650.1	100	32	0	0	1	32	164477	164508	4.57e-08	59.0
spacer54_CCRI19669	NZ_AP014650.1	100	32	0	0	1	32	164508	164477	4.57e-08	59.0
spacer19_CCRI19670	NZ_AP014650.1	100	32	0	0	1	32	164477	164508	4.57e-08	59.0
spacer19_CCRI19672	NZ_AP014650.1	100	32	0	0	1	32	164477	164508	4.57e-08	59.0
spacer22_CCRI19673	NZ_AP014650.1	100	32	0	0	1	32	164477	164508	4.57e-08	59.0
spacer19_CCRI19674	NZ_AP014650.1	100	32	0	0	1	32	164477	164508	4.57e-08	59.0
spacer19_CCRI19675	NZ_AP014650.1	100	32	0	0	1	32	164477	164508	4.57e-08	59.0
spacer19_CCRI19677	NZ_AP014650.1	100	32	0	0	1	32	164477	164508	4.57e-08	59.0
spacer32_CCRI22725	NZ_AP014650.1	100	32	0	0	1	32	164508	164477	4.57e-08	59.0
spacer22_DSM101993	NZ_AP014650.1	100	32	0	0	1	32	164477	164508	4.57e-08	59.0
spacer22_RUH875	NZ_AP014650.1	100	32	0	0	1	32	164477	164508	4.57e-08	59.0
spacer82_070517_0072	NZ_AP019741.1	93.55	31	2	0	1	31	172234	172204	8.26e-05	48.2
spacer3_ANC4097	NZ_AP019741.1	93.55	31	2	0	2	32	172204	172234	8.26e-05	48.2
spacer57_AYE	NZ_AP019741.1	93.55	31	2	0	1	31	172234	172204	8.26e-05	48.2
spacer3_CCRI10950	NZ_AP019741.1	93.55	31	2	0	2	32	172204	172234	8.26e-05	48.2
spacer51_CCRI14006	NZ_AP019741.1	93.55	31	2	0	1	31	172234	172204	8.26e-05	48.2
spacer3_CCRI14007	NZ_AP019741.1	93.55	31	2	0	2	32	172204	172234	8.26e-05	48.2
spacer3_CCRI14158	NZ_AP019741.1	93.55	31	2	0	2	32	172204	172234	8.26e-05	48.2
spacer74_CCRI19669	NZ_AP019741.1	93.55	31	2	0	1	31	172234	172204	8.26e-05	48.2
spacer3_CCRI19670	NZ_AP019741.1	93.55	31	2	0	2	32	172204	172234	8.26e-05	48.2
spacer3_CCRI19671	NZ_AP019741.1	93.55	31	2	0	2	32	172204	172234	8.26e-05	48.2
spacer3_CCRI19672	NZ_AP019741.1	93.55	31	2	0	2	32	172204	172234	8.26e-05	48.2
spacer3_CCRI19673	NZ_AP019741.1	93.55	31	2	0	2	32	172204	172234	8.26e-05	48.2
spacer3_CCRI19674	NZ_AP019741.1	93.55	31	2	0	2	32	172204	172234	8.26e-05	48.2
spacer3_CCRI19675	NZ_AP019741.1	93.55	31	2	0	2	32	172204	172234	8.26e-05	48.2
spacer3_CCRI19677	NZ_AP019741.1	93.55	31	2	0	2	32	172204	172234	8.26e-05	48.2
spacer50_CCRI22725	NZ_AP019741.1	93.55	31	2	0	1	31	172234	172204	8.26e-05	48.2
spacer3_DSM101993	NZ_AP019741.1	93.55	31	2	0	2	32	172204	172234	8.26e-05	48.2
spacer3_RUH875	NZ_AP019741.1	93.55	31	2	0	2	32	172204	172234	8.26e-05	48.2
spacer82_070517_0072	NZ_AP019741.1	93.75	32	2	0	1	32	27563	27532	2.37e-05	50.0
spacer3_ANC4097	NZ_AP019741.1	93.75	32	2	0	1	32	27532	27563	2.37e-05	50.0
spacer57_AYE	NZ_AP019741.1	93.75	32	2	0	1	32	27563	27532	2.37e-05	50.0
spacer3_CCRI10950	NZ_AP019741.1	93.75	32	2	0	1	32	27532	27563	2.37e-05	50.0
spacer51_CCRI14006	NZ_AP019741.1	93.75	32	2	0	1	32	27563	27532	2.37e-05	50.0
spacer3_CCRI14007	NZ_AP019741.1	93.75	32	2	0	1	32	27532	27563	2.37e-05	50.0
spacer3_CCRI14158	NZ_AP019741.1	93.75	32	2	0	1	32	27532	27563	2.37e-05	50.0
spacer74_CCRI19669	NZ_AP019741.1	93.75	32	2	0	1	32	27563	27532	2.37e-05	50.0
spacer3_CCRI19670	NZ_AP019741.1	93.75	32	2	0	1	32	27532	27563	2.37e-05	50.0
spacer3_CCRI19671	NZ_AP019741.1	93.75	32	2	0	1	32	27532	27563	2.37e-05	50.0
spacer3_CCRI19672	NZ_AP019741.1	93.75	32	2	0	1	32	27532	27563	2.37e-05	50.0
spacer3_CCRI19673	NZ_AP019741.1	93.75	32	2	0	1	32	27532	27563	2.37e-05	50.0
spacer3_CCRI19674	NZ_AP019741.1	93.75	32	2	0	1	32	27532	27563	2.37e-05	50.0
spacer3_CCRI19675	NZ_AP019741.1	93.75	32	2	0	1	32	27532	27563	2.37e-05	50.0
spacer3_CCRI19677	NZ_AP019741.1	93.75	32	2	0	1	32	27532	27563	2.37e-05	50.0
spacer50_CCRI22725	NZ_AP019741.1	93.75	32	2	0	1	32	27563	27532	2.37e-05	50.0
spacer3_DSM101993	NZ_AP019741.1	93.75	32	2	0	1	32	27532	27563	2.37e-05	50.0
spacer3_RUH875	NZ_AP019741.1	93.75	32	2	0	1	32	27532	27563	2.37e-05	50.0
spacer35_ANC4097	NZ_AP023079.1	87.50	32	4	0	1	32	33122	33091	0.012	41.0
spacer25_AYE	NZ_AP023079.1	87.50	32	4	0	1	32	33091	33122	0.012	41.0
spacer19_CCRI14006	NZ_AP023079.1	87.50	32	4	0	1	32	33091	33122	0.012	41.0
spacer35_CCRI14007	NZ_AP023079.1	87.50	32	4	0	1	32	33122	33091	0.012	41.0
spacer41_CCRI19669	NZ_AP023079.1	87.50	32	4	0	1	32	33091	33122	0.012	41.0
spacer31_CCRI19670	NZ_AP023079.1	87.50	32	4	0	1	32	33122	33091	0.012	41.0
spacer31_CCRI19672	NZ_AP023079.1	87.50	32	4	0	1	32	33122	33091	0.012	41.0
spacer35_CCRI19673	NZ_AP023079.1	87.50	32	4	0	1	32	33122	33091	0.012	41.0
spacer31_CCRI19674	NZ_AP023079.1	87.50	32	4	0	1	32	33122	33091	0.012	41.0
spacer31_CCRI19675	NZ_AP023079.1	87.50	32	4	0	1	32	33122	33091	0.012	41.0
spacer31_CCRI19677	NZ_AP023079.1	87.50	32	4	0	1	32	33122	33091	0.012	41.0
spacer19_CCRI22725	NZ_AP023079.1	87.50	32	4	0	1	32	33091	33122	0.012	41.0
spacer35_DSM101993	NZ_AP023079.1	87.50	32	4	0	1	32	33122	33091	0.012	41.0
spacer35_RUH875	NZ_AP023079.1	87.50	32	4	0	1	32	33122	33091	0.012	41.0
spacer60_CCRI19670	NZ_CP006665.1	87.50	32	4	0	1	32	102522	102553	0.012	41.0
spacer60_CCRI19672	NZ_CP006665.1	87.50	32	4	0	1	32	102522	102553	0.012	41.0
spacer60_CCRI19674	NZ_CP006665.1	87.50	32	4	0	1	32	102522	102553	0.012	41.0
spacer60_CCRI19675	NZ_CP006665.1	87.50	32	4	0	1	32	102522	102553	0.012	41.0
spacer60_CCRI19677	NZ_CP006665.1	87.50	32	4	0	1	32	102522	102553	0.012	41.0
spacer35_ANC4097	NZ_CP010370.2	87.50	32	4	0	1	32	38054	38023	0.012	41.0
spacer25_AYE	NZ_CP010370.2	87.50	32	4	0	1	32	38023	38054	0.012	41.0
spacer19_CCRI14006	NZ_CP010370.2	87.50	32	4	0	1	32	38023	38054	0.012	41.0
spacer35_CCRI14007	NZ_CP010370.2	87.50	32	4	0	1	32	38054	38023	0.012	41.0
spacer41_CCRI19669	NZ_CP010370.2	87.50	32	4	0	1	32	38023	38054	0.012	41.0
spacer31_CCRI19670	NZ_CP010370.2	87.50	32	4	0	1	32	38054	38023	0.012	41.0
spacer31_CCRI19672	NZ_CP010370.2	87.50	32	4	0	1	32	38054	38023	0.012	41.0
spacer35_CCRI19673	NZ_CP010370.2	87.50	32	4	0	1	32	38054	38023	0.012	41.0
spacer31_CCRI19674	NZ_CP010370.2	87.50	32	4	0	1	32	38054	38023	0.012	41.0
spacer31_CCRI19675	NZ_CP010370.2	87.50	32	4	0	1	32	38054	38023	0.012	41.0
spacer31_CCRI19677	NZ_CP010370.2	87.50	32	4	0	1	32	38054	38023	0.012	41.0
spacer19_CCRI22725	NZ_CP010370.2	87.50	32	4	0	1	32	38023	38054	0.012	41.0
spacer35_DSM101993	NZ_CP010370.2	87.50	32	4	0	1	32	38054	38023	0.012	41.0
spacer35_RUH875	NZ_CP010370.2	87.50	32	4	0	1	32	38054	38023	0.012	41.0
spacer35_ANC4097	NZ_CP010399.1	87.50	32	4	0	1	32	20859	20828	0.012	41.0
spacer25_AYE	NZ_CP010399.1	87.50	32	4	0	1	32	20828	20859	0.012	41.0
spacer19_CCRI14006	NZ_CP010399.1	87.50	32	4	0	1	32	20828	20859	0.012	41.0
spacer35_CCRI14007	NZ_CP010399.1	87.50	32	4	0	1	32	20859	20828	0.012	41.0
spacer41_CCRI19669	NZ_CP010399.1	87.50	32	4	0	1	32	20828	20859	0.012	41.0
spacer31_CCRI19670	NZ_CP010399.1	87.50	32	4	0	1	32	20859	20828	0.012	41.0
spacer31_CCRI19672	NZ_CP010399.1	87.50	32	4	0	1	32	20859	20828	0.012	41.0
spacer35_CCRI19673	NZ_CP010399.1	87.50	32	4	0	1	32	20859	20828	0.012	41.0
spacer31_CCRI19674	NZ_CP010399.1	87.50	32	4	0	1	32	20859	20828	0.012	41.0
spacer31_CCRI19675	NZ_CP010399.1	87.50	32	4	0	1	32	20859	20828	0.012	41.0
spacer31_CCRI19677	NZ_CP010399.1	87.50	32	4	0	1	32	20859	20828	0.012	41.0
spacer19_CCRI22725	NZ_CP010399.1	87.50	32	4	0	1	32	20828	20859	0.012	41.0
spacer35_DSM101993	NZ_CP010399.1	87.50	32	4	0	1	32	20859	20828	0.012	41.0
spacer35_RUH875	NZ_CP010399.1	87.50	32	4	0	1	32	20859	20828	0.012	41.0
spacer15_CCRI1022_array2	NZ_CP010903.1	87.50	32	4	0	1	32	53908	53877	0.012	41.0
spacer43_CCRI1023_array2	NZ_CP010903.1	87.50	32	4	0	1	32	53877	53908	0.012	41.0
spacer22_CCRI1030_array2	NZ_CP010903.1	87.50	32	4	0	1	32	53908	53877	0.012	41.0
spacer63_070517_0072	NZ_CP012005.1	100	32	0	0	1	32	133693	133724	4.57e-08	59.0
spacer22_ANC4097	NZ_CP012005.1	100	32	0	0	1	32	133724	133693	4.57e-08	59.0
spacer37_ATCC17961	NZ_CP012005.1	100	32	0	0	1	32	103179	103148	4.57e-08	59.0
spacer37_ATCC19606	NZ_CP012005.1	100	32	0	0	1	32	103179	103148	4.57e-08	59.0
spacer38_AYE	NZ_CP012005.1	100	32	0	0	1	32	133693	133724	4.57e-08	59.0
spacer27_CCRI10907	NZ_CP012005.1	100	32	0	0	1	32	103179	103148	4.57e-08	59.0
spacer33_CCRI10908	NZ_CP012005.1	100	32	0	0	1	32	103179	103148	4.57e-08	59.0
spacer23_CCRI10950	NZ_CP012005.1	100	32	0	0	1	32	133724	133693	4.57e-08	59.0
spacer32_CCRI14006	NZ_CP012005.1	100	32	0	0	1	32	133693	133724	4.57e-08	59.0
spacer22_CCRI14007	NZ_CP012005.1	100	32	0	0	1	32	133724	133693	4.57e-08	59.0
spacer9_CCRI14140	NZ_CP012005.1	100	32	0	0	1	32	103148	103179	4.57e-08	59.0
spacer17_CCRI14158	NZ_CP012005.1	100	32	0	0	1	32	133724	133693	4.57e-08	59.0
spacer54_CCRI19669	NZ_CP012005.1	100	32	0	0	1	32	133693	133724	4.57e-08	59.0
spacer19_CCRI19670	NZ_CP012005.1	100	32	0	0	1	32	133724	133693	4.57e-08	59.0
spacer19_CCRI19672	NZ_CP012005.1	100	32	0	0	1	32	133724	133693	4.57e-08	59.0
spacer22_CCRI19673	NZ_CP012005.1	100	32	0	0	1	32	133724	133693	4.57e-08	59.0
spacer19_CCRI19674	NZ_CP012005.1	100	32	0	0	1	32	133724	133693	4.57e-08	59.0
spacer19_CCRI19675	NZ_CP012005.1	100	32	0	0	1	32	133724	133693	4.57e-08	59.0
spacer19_CCRI19677	NZ_CP012005.1	100	32	0	0	1	32	133724	133693	4.57e-08	59.0
spacer32_CCRI22725	NZ_CP012005.1	100	32	0	0	1	32	133693	133724	4.57e-08	59.0
spacer22_DSM101993	NZ_CP012005.1	100	32	0	0	1	32	133724	133693	4.57e-08	59.0
spacer22_RUH875	NZ_CP012005.1	100	32	0	0	1	32	133724	133693	4.57e-08	59.0
spacer63_070517_0072	NZ_CP012007.1	100	32	0	0	1	32	153762	153793	4.57e-08	59.0
spacer22_ANC4097	NZ_CP012007.1	100	32	0	0	1	32	153793	153762	4.57e-08	59.0
spacer37_ATCC17961	NZ_CP012007.1	100	32	0	0	1	32	132522	132491	4.57e-08	59.0
spacer37_ATCC19606	NZ_CP012007.1	100	32	0	0	1	32	132522	132491	4.57e-08	59.0
spacer38_AYE	NZ_CP012007.1	100	32	0	0	1	32	153762	153793	4.57e-08	59.0
spacer27_CCRI10907	NZ_CP012007.1	100	32	0	0	1	32	132522	132491	4.57e-08	59.0
spacer33_CCRI10908	NZ_CP012007.1	100	32	0	0	1	32	132522	132491	4.57e-08	59.0
spacer23_CCRI10950	NZ_CP012007.1	100	32	0	0	1	32	153793	153762	4.57e-08	59.0
spacer32_CCRI14006	NZ_CP012007.1	100	32	0	0	1	32	153762	153793	4.57e-08	59.0
spacer22_CCRI14007	NZ_CP012007.1	100	32	0	0	1	32	153793	153762	4.57e-08	59.0
spacer9_CCRI14140	NZ_CP012007.1	100	32	0	0	1	32	132491	132522	4.57e-08	59.0
spacer17_CCRI14158	NZ_CP012007.1	100	32	0	0	1	32	153793	153762	4.57e-08	59.0
spacer54_CCRI19669	NZ_CP012007.1	100	32	0	0	1	32	153762	153793	4.57e-08	59.0
spacer19_CCRI19670	NZ_CP012007.1	100	32	0	0	1	32	153793	153762	4.57e-08	59.0
spacer19_CCRI19672	NZ_CP012007.1	100	32	0	0	1	32	153793	153762	4.57e-08	59.0
spacer22_CCRI19673	NZ_CP012007.1	100	32	0	0	1	32	153793	153762	4.57e-08	59.0
spacer19_CCRI19674	NZ_CP012007.1	100	32	0	0	1	32	153793	153762	4.57e-08	59.0
spacer19_CCRI19675	NZ_CP012007.1	100	32	0	0	1	32	153793	153762	4.57e-08	59.0
spacer19_CCRI19677	NZ_CP012007.1	100	32	0	0	1	32	153793	153762	4.57e-08	59.0
spacer32_CCRI22725	NZ_CP012007.1	100	32	0	0	1	32	153762	153793	4.57e-08	59.0
spacer22_DSM101993	NZ_CP012007.1	100	32	0	0	1	32	153793	153762	4.57e-08	59.0
spacer22_RUH875	NZ_CP012007.1	100	32	0	0	1	32	153793	153762	4.57e-08	59.0
spacer15_CCRI1022_array2	NZ_CP012956.1	87.50	32	4	0	1	32	18566	18535	0.012	41.0
spacer43_CCRI1023_array2	NZ_CP012956.1	87.50	32	4	0	1	32	18535	18566	0.012	41.0
spacer22_CCRI1030_array2	NZ_CP012956.1	87.50	32	4	0	1	32	18566	18535	0.012	41.0
spacer37_ATCC17961	NZ_CP015485.1	100	32	0	0	1	32	8657	8688	4.57e-08	59.0
spacer37_ATCC19606	NZ_CP015485.1	100	32	0	0	1	32	8657	8688	4.57e-08	59.0
spacer27_CCRI10907	NZ_CP015485.1	100	32	0	0	1	32	8657	8688	4.57e-08	59.0
spacer33_CCRI10908	NZ_CP015485.1	100	32	0	0	1	32	8657	8688	4.57e-08	59.0
spacer9_CCRI14140	NZ_CP015485.1	100	32	0	0	1	32	8688	8657	4.57e-08	59.0
spacer35_ANC4097	NZ_CP015617.1	87.50	32	4	0	1	32	24666	24697	0.012	41.0
spacer25_AYE	NZ_CP015617.1	87.50	32	4	0	1	32	24697	24666	0.012	41.0
spacer19_CCRI14006	NZ_CP015617.1	87.50	32	4	0	1	32	24697	24666	0.012	41.0
spacer35_CCRI14007	NZ_CP015617.1	87.50	32	4	0	1	32	24666	24697	0.012	41.0
spacer41_CCRI19669	NZ_CP015617.1	87.50	32	4	0	1	32	24697	24666	0.012	41.0
spacer31_CCRI19670	NZ_CP015617.1	87.50	32	4	0	1	32	24666	24697	0.012	41.0
spacer31_CCRI19672	NZ_CP015617.1	87.50	32	4	0	1	32	24666	24697	0.012	41.0
spacer35_CCRI19673	NZ_CP015617.1	87.50	32	4	0	1	32	24666	24697	0.012	41.0
spacer31_CCRI19674	NZ_CP015617.1	87.50	32	4	0	1	32	24666	24697	0.012	41.0
spacer31_CCRI19675	NZ_CP015617.1	87.50	32	4	0	1	32	24666	24697	0.012	41.0
spacer31_CCRI19677	NZ_CP015617.1	87.50	32	4	0	1	32	24666	24697	0.012	41.0
spacer19_CCRI22725	NZ_CP015617.1	87.50	32	4	0	1	32	24697	24666	0.012	41.0
spacer35_DSM101993	NZ_CP015617.1	87.50	32	4	0	1	32	24666	24697	0.012	41.0
spacer35_RUH875	NZ_CP015617.1	87.50	32	4	0	1	32	24666	24697	0.012	41.0
spacer12_CCRI1016_array1	NZ_CP017939.1	100	28	0	0	3	30	1316	1343	6.78e-06	51.8
spacer12_CCRI1016_array1	NZ_CP017939.1	100	28	0	0	3	30	7722	7749	6.78e-06	51.8
spacer12_CCRI1016_array1	NZ_CP017939.1	100	28	0	0	3	30	14142	14169	6.78e-06	51.8
spacer12_CCRI1016_array1	NZ_CP017939.1	100	28	0	0	3	30	20549	20576	6.78e-06	51.8
spacer23_CCRI1022_array1	NZ_CP017939.1	100	28	0	0	3	30	1343	1316	6.78e-06	51.8
spacer23_CCRI1022_array1	NZ_CP017939.1	100	28	0	0	3	30	7749	7722	6.78e-06	51.8
spacer23_CCRI1022_array1	NZ_CP017939.1	100	28	0	0	3	30	14169	14142	6.78e-06	51.8
spacer23_CCRI1022_array1	NZ_CP017939.1	100	28	0	0	3	30	20576	20549	6.78e-06	51.8
spacer12_CCRI1023_array1	NZ_CP017939.1	100	28	0	0	3	30	1316	1343	6.78e-06	51.8
spacer12_CCRI1023_array1	NZ_CP017939.1	100	28	0	0	3	30	7722	7749	6.78e-06	51.8
spacer12_CCRI1023_array1	NZ_CP017939.1	100	28	0	0	3	30	14142	14169	6.78e-06	51.8
spacer12_CCRI1023_array1	NZ_CP017939.1	100	28	0	0	3	30	20549	20576	6.78e-06	51.8
spacer25_CCRI1030_array1	NZ_CP017939.1	100	28	0	0	3	30	1343	1316	6.78e-06	51.8
spacer25_CCRI1030_array1	NZ_CP017939.1	100	28	0	0	3	30	7749	7722	6.78e-06	51.8
spacer25_CCRI1030_array1	NZ_CP017939.1	100	28	0	0	3	30	14169	14142	6.78e-06	51.8
spacer25_CCRI1030_array1	NZ_CP017939.1	100	28	0	0	3	30	20576	20549	6.78e-06	51.8
spacer12_CCRI1032_array2	NZ_CP017939.1	100	28	0	0	3	30	1316	1343	6.78e-06	51.8
spacer12_CCRI1032_array2	NZ_CP017939.1	100	28	0	0	3	30	7722	7749	6.78e-06	51.8
spacer12_CCRI1032_array2	NZ_CP017939.1	100	28	0	0	3	30	14142	14169	6.78e-06	51.8
spacer12_CCRI1032_array2	NZ_CP017939.1	100	28	0	0	3	30	20549	20576	6.78e-06	51.8
spacer33_ATCC17961	NZ_CP017939.1	87.50	32	4	0	1	32	3838	3807	0.012	41.0
spacer33_ATCC17961	NZ_CP017939.1	87.50	32	4	0	1	32	10252	10221	0.012	41.0
spacer33_ATCC17961	NZ_CP017939.1	87.50	32	4	0	1	32	16667	16636	0.012	41.0
spacer33_ATCC19606	NZ_CP017939.1	87.50	32	4	0	1	32	3838	3807	0.012	41.0
spacer33_ATCC19606	NZ_CP017939.1	87.50	32	4	0	1	32	10252	10221	0.012	41.0
spacer33_ATCC19606	NZ_CP017939.1	87.50	32	4	0	1	32	16667	16636	0.012	41.0
spacer23_CCRI10907	NZ_CP017939.1	87.50	32	4	0	1	32	3838	3807	0.012	41.0
spacer23_CCRI10907	NZ_CP017939.1	87.50	32	4	0	1	32	10252	10221	0.012	41.0
spacer23_CCRI10907	NZ_CP017939.1	87.50	32	4	0	1	32	16667	16636	0.012	41.0
spacer29_CCRI10908	NZ_CP017939.1	87.50	32	4	0	1	32	3838	3807	0.012	41.0
spacer29_CCRI10908	NZ_CP017939.1	87.50	32	4	0	1	32	10252	10221	0.012	41.0
spacer29_CCRI10908	NZ_CP017939.1	87.50	32	4	0	1	32	16667	16636	0.012	41.0
spacer13_CCRI14140	NZ_CP017939.1	87.50	32	4	0	1	32	3807	3838	0.012	41.0
spacer13_CCRI14140	NZ_CP017939.1	87.50	32	4	0	1	32	10221	10252	0.012	41.0
spacer13_CCRI14140	NZ_CP017939.1	87.50	32	4	0	1	32	16636	16667	0.012	41.0
spacer26_070517_0072	NZ_CP017939.1	93.75	32	2	0	1	32	1809	1840	2.37e-05	50.0
spacer26_070517_0072	NZ_CP017939.1	93.75	32	2	0	1	32	8216	8247	2.37e-05	50.0
spacer26_070517_0072	NZ_CP017939.1	93.75	32	2	0	1	32	14635	14666	2.37e-05	50.0
spacer26_070517_0072	NZ_CP017939.1	93.75	32	2	0	1	32	21043	21074	2.37e-05	50.0
spacer63_070517_0072	NZ_CP020596.1	100	32	0	0	1	32	54788	54819	4.57e-08	59.0
spacer22_ANC4097	NZ_CP020596.1	100	32	0	0	1	32	54819	54788	4.57e-08	59.0
spacer37_ATCC17961	NZ_CP020596.1	100	32	0	0	1	32	25935	25904	4.57e-08	59.0
spacer37_ATCC19606	NZ_CP020596.1	100	32	0	0	1	32	25935	25904	4.57e-08	59.0
spacer38_AYE	NZ_CP020596.1	100	32	0	0	1	32	54788	54819	4.57e-08	59.0
spacer27_CCRI10907	NZ_CP020596.1	100	32	0	0	1	32	25935	25904	4.57e-08	59.0
spacer33_CCRI10908	NZ_CP020596.1	100	32	0	0	1	32	25935	25904	4.57e-08	59.0
spacer23_CCRI10950	NZ_CP020596.1	100	32	0	0	1	32	54819	54788	4.57e-08	59.0
spacer32_CCRI14006	NZ_CP020596.1	100	32	0	0	1	32	54788	54819	4.57e-08	59.0
spacer22_CCRI14007	NZ_CP020596.1	100	32	0	0	1	32	54819	54788	4.57e-08	59.0
spacer9_CCRI14140	NZ_CP020596.1	100	32	0	0	1	32	25904	25935	4.57e-08	59.0
spacer17_CCRI14158	NZ_CP020596.1	100	32	0	0	1	32	54819	54788	4.57e-08	59.0
spacer54_CCRI19669	NZ_CP020596.1	100	32	0	0	1	32	54788	54819	4.57e-08	59.0
spacer19_CCRI19670	NZ_CP020596.1	100	32	0	0	1	32	54819	54788	4.57e-08	59.0
spacer19_CCRI19672	NZ_CP020596.1	100	32	0	0	1	32	54819	54788	4.57e-08	59.0
spacer22_CCRI19673	NZ_CP020596.1	100	32	0	0	1	32	54819	54788	4.57e-08	59.0
spacer19_CCRI19674	NZ_CP020596.1	100	32	0	0	1	32	54819	54788	4.57e-08	59.0
spacer19_CCRI19675	NZ_CP020596.1	100	32	0	0	1	32	54819	54788	4.57e-08	59.0
spacer19_CCRI19677	NZ_CP020596.1	100	32	0	0	1	32	54819	54788	4.57e-08	59.0
spacer32_CCRI22725	NZ_CP020596.1	100	32	0	0	1	32	54788	54819	4.57e-08	59.0
spacer22_DSM101993	NZ_CP020596.1	100	32	0	0	1	32	54819	54788	4.57e-08	59.0
spacer22_RUH875	NZ_CP020596.1	100	32	0	0	1	32	54819	54788	4.57e-08	59.0
spacer63_070517_0072	NZ_CP022285.1	100	32	0	0	1	32	43473	43442	4.57e-08	59.0
spacer22_ANC4097	NZ_CP022285.1	100	32	0	0	1	32	43442	43473	4.57e-08	59.0
spacer37_ATCC17961	NZ_CP022285.1	100	32	0	0	1	32	72184	72215	4.57e-08	59.0
spacer37_ATCC19606	NZ_CP022285.1	100	32	0	0	1	32	72184	72215	4.57e-08	59.0
spacer38_AYE	NZ_CP022285.1	100	32	0	0	1	32	43473	43442	4.57e-08	59.0
spacer27_CCRI10907	NZ_CP022285.1	100	32	0	0	1	32	72184	72215	4.57e-08	59.0
spacer33_CCRI10908	NZ_CP022285.1	100	32	0	0	1	32	72184	72215	4.57e-08	59.0
spacer23_CCRI10950	NZ_CP022285.1	100	32	0	0	1	32	43442	43473	4.57e-08	59.0
spacer32_CCRI14006	NZ_CP022285.1	100	32	0	0	1	32	43473	43442	4.57e-08	59.0
spacer22_CCRI14007	NZ_CP022285.1	100	32	0	0	1	32	43442	43473	4.57e-08	59.0
spacer9_CCRI14140	NZ_CP022285.1	100	32	0	0	1	32	72215	72184	4.57e-08	59.0
spacer17_CCRI14158	NZ_CP022285.1	100	32	0	0	1	32	43442	43473	4.57e-08	59.0
spacer54_CCRI19669	NZ_CP022285.1	100	32	0	0	1	32	43473	43442	4.57e-08	59.0
spacer19_CCRI19670	NZ_CP022285.1	100	32	0	0	1	32	43442	43473	4.57e-08	59.0
spacer19_CCRI19672	NZ_CP022285.1	100	32	0	0	1	32	43442	43473	4.57e-08	59.0
spacer22_CCRI19673	NZ_CP022285.1	100	32	0	0	1	32	43442	43473	4.57e-08	59.0
spacer19_CCRI19674	NZ_CP022285.1	100	32	0	0	1	32	43442	43473	4.57e-08	59.0
spacer19_CCRI19675	NZ_CP022285.1	100	32	0	0	1	32	43442	43473	4.57e-08	59.0
spacer19_CCRI19677	NZ_CP022285.1	100	32	0	0	1	32	43442	43473	4.57e-08	59.0
spacer32_CCRI22725	NZ_CP022285.1	100	32	0	0	1	32	43473	43442	4.57e-08	59.0
spacer22_DSM101993	NZ_CP022285.1	100	32	0	0	1	32	43442	43473	4.57e-08	59.0
spacer22_RUH875	NZ_CP022285.1	100	32	0	0	1	32	43442	43473	4.57e-08	59.0
spacer15_CCRI1022_array2	NZ_CP026086.2	87.50	32	4	0	1	32	14432	14401	0.012	41.0
spacer43_CCRI1023_array2	NZ_CP026086.2	87.50	32	4	0	1	32	14401	14432	0.012	41.0
spacer22_CCRI1030_array2	NZ_CP026086.2	87.50	32	4	0	1	32	14432	14401	0.012	41.0
spacer35_ANC4097	NZ_CP026127.1	87.50	32	4	0	1	32	38473	38504	0.012	41.0
spacer25_AYE	NZ_CP026127.1	87.50	32	4	0	1	32	38504	38473	0.012	41.0
spacer19_CCRI14006	NZ_CP026127.1	87.50	32	4	0	1	32	38504	38473	0.012	41.0
spacer35_CCRI14007	NZ_CP026127.1	87.50	32	4	0	1	32	38473	38504	0.012	41.0
spacer41_CCRI19669	NZ_CP026127.1	87.50	32	4	0	1	32	38504	38473	0.012	41.0
spacer31_CCRI19670	NZ_CP026127.1	87.50	32	4	0	1	32	38473	38504	0.012	41.0
spacer31_CCRI19672	NZ_CP026127.1	87.50	32	4	0	1	32	38473	38504	0.012	41.0
spacer35_CCRI19673	NZ_CP026127.1	87.50	32	4	0	1	32	38473	38504	0.012	41.0
spacer31_CCRI19674	NZ_CP026127.1	87.50	32	4	0	1	32	38473	38504	0.012	41.0
spacer31_CCRI19675	NZ_CP026127.1	87.50	32	4	0	1	32	38473	38504	0.012	41.0
spacer31_CCRI19677	NZ_CP026127.1	87.50	32	4	0	1	32	38473	38504	0.012	41.0
spacer19_CCRI22725	NZ_CP026127.1	87.50	32	4	0	1	32	38504	38473	0.012	41.0
spacer35_DSM101993	NZ_CP026127.1	87.50	32	4	0	1	32	38473	38504	0.012	41.0
spacer35_RUH875	NZ_CP026127.1	87.50	32	4	0	1	32	38473	38504	0.012	41.0
spacer35_ANC4097	NZ_CP026425.1	87.50	32	4	0	1	32	10568	10599	0.012	41.0
spacer25_AYE	NZ_CP026425.1	87.50	32	4	0	1	32	10599	10568	0.012	41.0
spacer19_CCRI14006	NZ_CP026425.1	87.50	32	4	0	1	32	10599	10568	0.012	41.0
spacer35_CCRI14007	NZ_CP026425.1	87.50	32	4	0	1	32	10568	10599	0.012	41.0
spacer41_CCRI19669	NZ_CP026425.1	87.50	32	4	0	1	32	10599	10568	0.012	41.0
spacer31_CCRI19670	NZ_CP026425.1	87.50	32	4	0	1	32	10568	10599	0.012	41.0
spacer31_CCRI19672	NZ_CP026425.1	87.50	32	4	0	1	32	10568	10599	0.012	41.0
spacer35_CCRI19673	NZ_CP026425.1	87.50	32	4	0	1	32	10568	10599	0.012	41.0
spacer31_CCRI19674	NZ_CP026425.1	87.50	32	4	0	1	32	10568	10599	0.012	41.0
spacer31_CCRI19675	NZ_CP026425.1	87.50	32	4	0	1	32	10568	10599	0.012	41.0
spacer31_CCRI19677	NZ_CP026425.1	87.50	32	4	0	1	32	10568	10599	0.012	41.0
spacer19_CCRI22725	NZ_CP026425.1	87.50	32	4	0	1	32	10599	10568	0.012	41.0
spacer35_DSM101993	NZ_CP026425.1	87.50	32	4	0	1	32	10568	10599	0.012	41.0
spacer35_RUH875	NZ_CP026425.1	87.50	32	4	0	1	32	10568	10599	0.012	41.0
spacer15_CCRI1022_array2	NZ_CP027249.2	87.50	32	4	0	1	32	16897	16866	0.012	41.0
spacer43_CCRI1023_array2	NZ_CP027249.2	87.50	32	4	0	1	32	16866	16897	0.012	41.0
spacer22_CCRI1030_array2	NZ_CP027249.2	87.50	32	4	0	1	32	16897	16866	0.012	41.0
spacer63_070517_0072	NZ_CP027531.1	100	32	0	0	1	32	1310	1279	4.57e-08	59.0
spacer22_ANC4097	NZ_CP027531.1	100	32	0	0	1	32	1279	1310	4.57e-08	59.0
spacer37_ATCC17961	NZ_CP027531.1	100	32	0	0	1	32	30163	30194	4.57e-08	59.0
spacer37_ATCC19606	NZ_CP027531.1	100	32	0	0	1	32	30163	30194	4.57e-08	59.0
spacer38_AYE	NZ_CP027531.1	100	32	0	0	1	32	1310	1279	4.57e-08	59.0
spacer27_CCRI10907	NZ_CP027531.1	100	32	0	0	1	32	30163	30194	4.57e-08	59.0
spacer33_CCRI10908	NZ_CP027531.1	100	32	0	0	1	32	30163	30194	4.57e-08	59.0
spacer23_CCRI10950	NZ_CP027531.1	100	32	0	0	1	32	1279	1310	4.57e-08	59.0
spacer32_CCRI14006	NZ_CP027531.1	100	32	0	0	1	32	1310	1279	4.57e-08	59.0
spacer22_CCRI14007	NZ_CP027531.1	100	32	0	0	1	32	1279	1310	4.57e-08	59.0
spacer9_CCRI14140	NZ_CP027531.1	100	32	0	0	1	32	30194	30163	4.57e-08	59.0
spacer17_CCRI14158	NZ_CP027531.1	100	32	0	0	1	32	1279	1310	4.57e-08	59.0
spacer54_CCRI19669	NZ_CP027531.1	100	32	0	0	1	32	1310	1279	4.57e-08	59.0
spacer19_CCRI19670	NZ_CP027531.1	100	32	0	0	1	32	1279	1310	4.57e-08	59.0
spacer19_CCRI19672	NZ_CP027531.1	100	32	0	0	1	32	1279	1310	4.57e-08	59.0
spacer22_CCRI19673	NZ_CP027531.1	100	32	0	0	1	32	1279	1310	4.57e-08	59.0
spacer19_CCRI19674	NZ_CP027531.1	100	32	0	0	1	32	1279	1310	4.57e-08	59.0
spacer19_CCRI19675	NZ_CP027531.1	100	32	0	0	1	32	1279	1310	4.57e-08	59.0
spacer19_CCRI19677	NZ_CP027531.1	100	32	0	0	1	32	1279	1310	4.57e-08	59.0
spacer32_CCRI22725	NZ_CP027531.1	100	32	0	0	1	32	1310	1279	4.57e-08	59.0
spacer22_DSM101993	NZ_CP027531.1	100	32	0	0	1	32	1279	1310	4.57e-08	59.0
spacer22_RUH875	NZ_CP027531.1	100	32	0	0	1	32	1279	1310	4.57e-08	59.0
spacer35_ANC4097	NZ_CP027532.1	87.50	32	4	0	1	32	12785	12816	0.012	41.0
spacer25_AYE	NZ_CP027532.1	87.50	32	4	0	1	32	12816	12785	0.012	41.0
spacer19_CCRI14006	NZ_CP027532.1	87.50	32	4	0	1	32	12816	12785	0.012	41.0
spacer35_CCRI14007	NZ_CP027532.1	87.50	32	4	0	1	32	12785	12816	0.012	41.0
spacer41_CCRI19669	NZ_CP027532.1	87.50	32	4	0	1	32	12816	12785	0.012	41.0
spacer31_CCRI19670	NZ_CP027532.1	87.50	32	4	0	1	32	12785	12816	0.012	41.0
spacer31_CCRI19672	NZ_CP027532.1	87.50	32	4	0	1	32	12785	12816	0.012	41.0
spacer35_CCRI19673	NZ_CP027532.1	87.50	32	4	0	1	32	12785	12816	0.012	41.0
spacer31_CCRI19674	NZ_CP027532.1	87.50	32	4	0	1	32	12785	12816	0.012	41.0
spacer31_CCRI19675	NZ_CP027532.1	87.50	32	4	0	1	32	12785	12816	0.012	41.0
spacer31_CCRI19677	NZ_CP027532.1	87.50	32	4	0	1	32	12785	12816	0.012	41.0
spacer19_CCRI22725	NZ_CP027532.1	87.50	32	4	0	1	32	12816	12785	0.012	41.0
spacer35_DSM101993	NZ_CP027532.1	87.50	32	4	0	1	32	12785	12816	0.012	41.0
spacer35_RUH875	NZ_CP027532.1	87.50	32	4	0	1	32	12785	12816	0.012	41.0
spacer63_070517_0072	NZ_CP027659.1	100	32	0	0	1	32	12398	12367	4.57e-08	59.0
spacer22_ANC4097	NZ_CP027659.1	100	32	0	0	1	32	12367	12398	4.57e-08	59.0
spacer37_ATCC17961	NZ_CP027659.1	100	32	0	0	1	32	33638	33669	4.57e-08	59.0
spacer37_ATCC19606	NZ_CP027659.1	100	32	0	0	1	32	33638	33669	4.57e-08	59.0
spacer38_AYE	NZ_CP027659.1	100	32	0	0	1	32	12398	12367	4.57e-08	59.0
spacer27_CCRI10907	NZ_CP027659.1	100	32	0	0	1	32	33638	33669	4.57e-08	59.0
spacer33_CCRI10908	NZ_CP027659.1	100	32	0	0	1	32	33638	33669	4.57e-08	59.0
spacer23_CCRI10950	NZ_CP027659.1	100	32	0	0	1	32	12367	12398	4.57e-08	59.0
spacer32_CCRI14006	NZ_CP027659.1	100	32	0	0	1	32	12398	12367	4.57e-08	59.0
spacer22_CCRI14007	NZ_CP027659.1	100	32	0	0	1	32	12367	12398	4.57e-08	59.0
spacer9_CCRI14140	NZ_CP027659.1	100	32	0	0	1	32	33669	33638	4.57e-08	59.0
spacer17_CCRI14158	NZ_CP027659.1	100	32	0	0	1	32	12367	12398	4.57e-08	59.0
spacer54_CCRI19669	NZ_CP027659.1	100	32	0	0	1	32	12398	12367	4.57e-08	59.0
spacer19_CCRI19670	NZ_CP027659.1	100	32	0	0	1	32	12367	12398	4.57e-08	59.0
spacer19_CCRI19672	NZ_CP027659.1	100	32	0	0	1	32	12367	12398	4.57e-08	59.0
spacer22_CCRI19673	NZ_CP027659.1	100	32	0	0	1	32	12367	12398	4.57e-08	59.0
spacer19_CCRI19674	NZ_CP027659.1	100	32	0	0	1	32	12367	12398	4.57e-08	59.0
spacer19_CCRI19675	NZ_CP027659.1	100	32	0	0	1	32	12367	12398	4.57e-08	59.0
spacer19_CCRI19677	NZ_CP027659.1	100	32	0	0	1	32	12367	12398	4.57e-08	59.0
spacer32_CCRI22725	NZ_CP027659.1	100	32	0	0	1	32	12398	12367	4.57e-08	59.0
spacer22_DSM101993	NZ_CP027659.1	100	32	0	0	1	32	12367	12398	4.57e-08	59.0
spacer22_RUH875	NZ_CP027659.1	100	32	0	0	1	32	12367	12398	4.57e-08	59.0
spacer63_070517_0072	NZ_CP029006.1	100	32	0	0	1	32	51795	51764	4.57e-08	59.0
spacer22_ANC4097	NZ_CP029006.1	100	32	0	0	1	32	51764	51795	4.57e-08	59.0
spacer37_ATCC17961	NZ_CP029006.1	100	32	0	0	1	32	73035	73066	4.57e-08	59.0
spacer37_ATCC19606	NZ_CP029006.1	100	32	0	0	1	32	73035	73066	4.57e-08	59.0
spacer38_AYE	NZ_CP029006.1	100	32	0	0	1	32	51795	51764	4.57e-08	59.0
spacer27_CCRI10907	NZ_CP029006.1	100	32	0	0	1	32	73035	73066	4.57e-08	59.0
spacer33_CCRI10908	NZ_CP029006.1	100	32	0	0	1	32	73035	73066	4.57e-08	59.0
spacer23_CCRI10950	NZ_CP029006.1	100	32	0	0	1	32	51764	51795	4.57e-08	59.0
spacer32_CCRI14006	NZ_CP029006.1	100	32	0	0	1	32	51795	51764	4.57e-08	59.0
spacer22_CCRI14007	NZ_CP029006.1	100	32	0	0	1	32	51764	51795	4.57e-08	59.0
spacer9_CCRI14140	NZ_CP029006.1	100	32	0	0	1	32	73066	73035	4.57e-08	59.0
spacer17_CCRI14158	NZ_CP029006.1	100	32	0	0	1	32	51764	51795	4.57e-08	59.0
spacer54_CCRI19669	NZ_CP029006.1	100	32	0	0	1	32	51795	51764	4.57e-08	59.0
spacer19_CCRI19670	NZ_CP029006.1	100	32	0	0	1	32	51764	51795	4.57e-08	59.0
spacer19_CCRI19672	NZ_CP029006.1	100	32	0	0	1	32	51764	51795	4.57e-08	59.0
spacer22_CCRI19673	NZ_CP029006.1	100	32	0	0	1	32	51764	51795	4.57e-08	59.0
spacer19_CCRI19674	NZ_CP029006.1	100	32	0	0	1	32	51764	51795	4.57e-08	59.0
spacer19_CCRI19675	NZ_CP029006.1	100	32	0	0	1	32	51764	51795	4.57e-08	59.0
spacer19_CCRI19677	NZ_CP029006.1	100	32	0	0	1	32	51764	51795	4.57e-08	59.0
spacer32_CCRI22725	NZ_CP029006.1	100	32	0	0	1	32	51795	51764	4.57e-08	59.0
spacer22_DSM101993	NZ_CP029006.1	100	32	0	0	1	32	51764	51795	4.57e-08	59.0
spacer22_RUH875	NZ_CP029006.1	100	32	0	0	1	32	51764	51795	4.57e-08	59.0
spacer35_ANC4097	NZ_CP031709.1	87.50	32	4	0	1	32	32414	32383	0.012	41.0
spacer25_AYE	NZ_CP031709.1	87.50	32	4	0	1	32	32383	32414	0.012	41.0
spacer19_CCRI14006	NZ_CP031709.1	87.50	32	4	0	1	32	32383	32414	0.012	41.0
spacer35_CCRI14007	NZ_CP031709.1	87.50	32	4	0	1	32	32414	32383	0.012	41.0
spacer41_CCRI19669	NZ_CP031709.1	87.50	32	4	0	1	32	32383	32414	0.012	41.0
spacer31_CCRI19670	NZ_CP031709.1	87.50	32	4	0	1	32	32414	32383	0.012	41.0
spacer31_CCRI19672	NZ_CP031709.1	87.50	32	4	0	1	32	32414	32383	0.012	41.0
spacer35_CCRI19673	NZ_CP031709.1	87.50	32	4	0	1	32	32414	32383	0.012	41.0
spacer31_CCRI19674	NZ_CP031709.1	87.50	32	4	0	1	32	32414	32383	0.012	41.0
spacer31_CCRI19675	NZ_CP031709.1	87.50	32	4	0	1	32	32414	32383	0.012	41.0
spacer31_CCRI19677	NZ_CP031709.1	87.50	32	4	0	1	32	32414	32383	0.012	41.0
spacer19_CCRI22725	NZ_CP031709.1	87.50	32	4	0	1	32	32383	32414	0.012	41.0
spacer35_DSM101993	NZ_CP031709.1	87.50	32	4	0	1	32	32414	32383	0.012	41.0
spacer35_RUH875	NZ_CP031709.1	87.50	32	4	0	1	32	32414	32383	0.012	41.0
spacer35_ANC4097	NZ_CP032132.1	87.50	32	4	0	1	32	3160	3129	0.012	41.0
spacer25_AYE	NZ_CP032132.1	87.50	32	4	0	1	32	3129	3160	0.012	41.0
spacer19_CCRI14006	NZ_CP032132.1	87.50	32	4	0	1	32	3129	3160	0.012	41.0
spacer35_CCRI14007	NZ_CP032132.1	87.50	32	4	0	1	32	3160	3129	0.012	41.0
spacer41_CCRI19669	NZ_CP032132.1	87.50	32	4	0	1	32	3129	3160	0.012	41.0
spacer31_CCRI19670	NZ_CP032132.1	87.50	32	4	0	1	32	3160	3129	0.012	41.0
spacer31_CCRI19672	NZ_CP032132.1	87.50	32	4	0	1	32	3160	3129	0.012	41.0
spacer35_CCRI19673	NZ_CP032132.1	87.50	32	4	0	1	32	3160	3129	0.012	41.0
spacer31_CCRI19674	NZ_CP032132.1	87.50	32	4	0	1	32	3160	3129	0.012	41.0
spacer31_CCRI19675	NZ_CP032132.1	87.50	32	4	0	1	32	3160	3129	0.012	41.0
spacer31_CCRI19677	NZ_CP032132.1	87.50	32	4	0	1	32	3160	3129	0.012	41.0
spacer19_CCRI22725	NZ_CP032132.1	87.50	32	4	0	1	32	3129	3160	0.012	41.0
spacer35_DSM101993	NZ_CP032132.1	87.50	32	4	0	1	32	3160	3129	0.012	41.0
spacer35_RUH875	NZ_CP032132.1	87.50	32	4	0	1	32	3160	3129	0.012	41.0
spacer15_CCRI1022_array2	NZ_CP032133.1	87.50	32	4	0	1	32	16349	16380	0.012	41.0
spacer43_CCRI1023_array2	NZ_CP032133.1	87.50	32	4	0	1	32	16380	16349	0.012	41.0
spacer22_CCRI1030_array2	NZ_CP032133.1	87.50	32	4	0	1	32	16349	16380	0.012	41.0
spacer35_ANC4097	NZ_CP032142.1	87.50	32	4	0	1	32	7293	7324	0.012	41.0
spacer25_AYE	NZ_CP032142.1	87.50	32	4	0	1	32	7324	7293	0.012	41.0
spacer19_CCRI14006	NZ_CP032142.1	87.50	32	4	0	1	32	7324	7293	0.012	41.0
spacer35_CCRI14007	NZ_CP032142.1	87.50	32	4	0	1	32	7293	7324	0.012	41.0
spacer41_CCRI19669	NZ_CP032142.1	87.50	32	4	0	1	32	7324	7293	0.012	41.0
spacer31_CCRI19670	NZ_CP032142.1	87.50	32	4	0	1	32	7293	7324	0.012	41.0
spacer31_CCRI19672	NZ_CP032142.1	87.50	32	4	0	1	32	7293	7324	0.012	41.0
spacer35_CCRI19673	NZ_CP032142.1	87.50	32	4	0	1	32	7293	7324	0.012	41.0
spacer31_CCRI19674	NZ_CP032142.1	87.50	32	4	0	1	32	7293	7324	0.012	41.0
spacer31_CCRI19675	NZ_CP032142.1	87.50	32	4	0	1	32	7293	7324	0.012	41.0
spacer31_CCRI19677	NZ_CP032142.1	87.50	32	4	0	1	32	7293	7324	0.012	41.0
spacer19_CCRI22725	NZ_CP032142.1	87.50	32	4	0	1	32	7324	7293	0.012	41.0
spacer35_DSM101993	NZ_CP032142.1	87.50	32	4	0	1	32	7293	7324	0.012	41.0
spacer35_RUH875	NZ_CP032142.1	87.50	32	4	0	1	32	7293	7324	0.012	41.0
spacer35_ANC4097	NZ_CP032278.1	87.50	32	4	0	1	32	213	182	0.012	41.0
spacer25_AYE	NZ_CP032278.1	87.50	32	4	0	1	32	182	213	0.012	41.0
spacer19_CCRI14006	NZ_CP032278.1	87.50	32	4	0	1	32	182	213	0.012	41.0
spacer35_CCRI14007	NZ_CP032278.1	87.50	32	4	0	1	32	213	182	0.012	41.0
spacer41_CCRI19669	NZ_CP032278.1	87.50	32	4	0	1	32	182	213	0.012	41.0
spacer31_CCRI19670	NZ_CP032278.1	87.50	32	4	0	1	32	213	182	0.012	41.0
spacer31_CCRI19672	NZ_CP032278.1	87.50	32	4	0	1	32	213	182	0.012	41.0
spacer35_CCRI19673	NZ_CP032278.1	87.50	32	4	0	1	32	213	182	0.012	41.0
spacer31_CCRI19674	NZ_CP032278.1	87.50	32	4	0	1	32	213	182	0.012	41.0
spacer31_CCRI19675	NZ_CP032278.1	87.50	32	4	0	1	32	213	182	0.012	41.0
spacer31_CCRI19677	NZ_CP032278.1	87.50	32	4	0	1	32	213	182	0.012	41.0
spacer19_CCRI22725	NZ_CP032278.1	87.50	32	4	0	1	32	182	213	0.012	41.0
spacer35_DSM101993	NZ_CP032278.1	87.50	32	4	0	1	32	213	182	0.012	41.0
spacer35_RUH875	NZ_CP032278.1	87.50	32	4	0	1	32	213	182	0.012	41.0
spacer63_070517_0072	NZ_CP033111.1	100	32	0	0	1	32	51083	51114	4.57e-08	59.0
spacer22_ANC4097	NZ_CP033111.1	100	32	0	0	1	32	51114	51083	4.57e-08	59.0
spacer37_ATCC17961	NZ_CP033111.1	100	32	0	0	1	32	20569	20538	4.57e-08	59.0
spacer37_ATCC19606	NZ_CP033111.1	100	32	0	0	1	32	20569	20538	4.57e-08	59.0
spacer38_AYE	NZ_CP033111.1	100	32	0	0	1	32	51083	51114	4.57e-08	59.0
spacer27_CCRI10907	NZ_CP033111.1	100	32	0	0	1	32	20569	20538	4.57e-08	59.0
spacer33_CCRI10908	NZ_CP033111.1	100	32	0	0	1	32	20569	20538	4.57e-08	59.0
spacer23_CCRI10950	NZ_CP033111.1	100	32	0	0	1	32	51114	51083	4.57e-08	59.0
spacer32_CCRI14006	NZ_CP033111.1	100	32	0	0	1	32	51083	51114	4.57e-08	59.0
spacer22_CCRI14007	NZ_CP033111.1	100	32	0	0	1	32	51114	51083	4.57e-08	59.0
spacer9_CCRI14140	NZ_CP033111.1	100	32	0	0	1	32	20538	20569	4.57e-08	59.0
spacer17_CCRI14158	NZ_CP033111.1	100	32	0	0	1	32	51114	51083	4.57e-08	59.0
spacer54_CCRI19669	NZ_CP033111.1	100	32	0	0	1	32	51083	51114	4.57e-08	59.0
spacer19_CCRI19670	NZ_CP033111.1	100	32	0	0	1	32	51114	51083	4.57e-08	59.0
spacer19_CCRI19672	NZ_CP033111.1	100	32	0	0	1	32	51114	51083	4.57e-08	59.0
spacer22_CCRI19673	NZ_CP033111.1	100	32	0	0	1	32	51114	51083	4.57e-08	59.0
spacer19_CCRI19674	NZ_CP033111.1	100	32	0	0	1	32	51114	51083	4.57e-08	59.0
spacer19_CCRI19675	NZ_CP033111.1	100	32	0	0	1	32	51114	51083	4.57e-08	59.0
spacer19_CCRI19677	NZ_CP033111.1	100	32	0	0	1	32	51114	51083	4.57e-08	59.0
spacer32_CCRI22725	NZ_CP033111.1	100	32	0	0	1	32	51083	51114	4.57e-08	59.0
spacer22_DSM101993	NZ_CP033111.1	100	32	0	0	1	32	51114	51083	4.57e-08	59.0
spacer22_RUH875	NZ_CP033111.1	100	32	0	0	1	32	51114	51083	4.57e-08	59.0
spacer35_ANC4097	NZ_CP033119.1	87.50	32	4	0	1	32	29054	29085	0.012	41.0
spacer25_AYE	NZ_CP033119.1	87.50	32	4	0	1	32	29085	29054	0.012	41.0
spacer19_CCRI14006	NZ_CP033119.1	87.50	32	4	0	1	32	29085	29054	0.012	41.0
spacer35_CCRI14007	NZ_CP033119.1	87.50	32	4	0	1	32	29054	29085	0.012	41.0
spacer41_CCRI19669	NZ_CP033119.1	87.50	32	4	0	1	32	29085	29054	0.012	41.0
spacer31_CCRI19670	NZ_CP033119.1	87.50	32	4	0	1	32	29054	29085	0.012	41.0
spacer31_CCRI19672	NZ_CP033119.1	87.50	32	4	0	1	32	29054	29085	0.012	41.0
spacer35_CCRI19673	NZ_CP033119.1	87.50	32	4	0	1	32	29054	29085	0.012	41.0
spacer31_CCRI19674	NZ_CP033119.1	87.50	32	4	0	1	32	29054	29085	0.012	41.0
spacer31_CCRI19675	NZ_CP033119.1	87.50	32	4	0	1	32	29054	29085	0.012	41.0
spacer31_CCRI19677	NZ_CP033119.1	87.50	32	4	0	1	32	29054	29085	0.012	41.0
spacer19_CCRI22725	NZ_CP033119.1	87.50	32	4	0	1	32	29085	29054	0.012	41.0
spacer35_DSM101993	NZ_CP033119.1	87.50	32	4	0	1	32	29054	29085	0.012	41.0
spacer35_RUH875	NZ_CP033119.1	87.50	32	4	0	1	32	29054	29085	0.012	41.0
spacer60_CCRI19670	NZ_CP035669.1	87.50	32	4	0	1	32	104017	104048	0.012	41.0
spacer60_CCRI19672	NZ_CP035669.1	87.50	32	4	0	1	32	104017	104048	0.012	41.0
spacer60_CCRI19674	NZ_CP035669.1	87.50	32	4	0	1	32	104017	104048	0.012	41.0
spacer60_CCRI19675	NZ_CP035669.1	87.50	32	4	0	1	32	104017	104048	0.012	41.0
spacer60_CCRI19677	NZ_CP035669.1	87.50	32	4	0	1	32	104017	104048	0.012	41.0
spacer35_ANC4097	NZ_CP035935.1	87.50	32	4	0	1	32	6815	6784	0.012	41.0
spacer25_AYE	NZ_CP035935.1	87.50	32	4	0	1	32	6784	6815	0.012	41.0
spacer19_CCRI14006	NZ_CP035935.1	87.50	32	4	0	1	32	6784	6815	0.012	41.0
spacer35_CCRI14007	NZ_CP035935.1	87.50	32	4	0	1	32	6815	6784	0.012	41.0
spacer41_CCRI19669	NZ_CP035935.1	87.50	32	4	0	1	32	6784	6815	0.012	41.0
spacer31_CCRI19670	NZ_CP035935.1	87.50	32	4	0	1	32	6815	6784	0.012	41.0
spacer31_CCRI19672	NZ_CP035935.1	87.50	32	4	0	1	32	6815	6784	0.012	41.0
spacer35_CCRI19673	NZ_CP035935.1	87.50	32	4	0	1	32	6815	6784	0.012	41.0
spacer31_CCRI19674	NZ_CP035935.1	87.50	32	4	0	1	32	6815	6784	0.012	41.0
spacer31_CCRI19675	NZ_CP035935.1	87.50	32	4	0	1	32	6815	6784	0.012	41.0
spacer31_CCRI19677	NZ_CP035935.1	87.50	32	4	0	1	32	6815	6784	0.012	41.0
spacer19_CCRI22725	NZ_CP035935.1	87.50	32	4	0	1	32	6784	6815	0.012	41.0
spacer35_DSM101993	NZ_CP035935.1	87.50	32	4	0	1	32	6815	6784	0.012	41.0
spacer35_RUH875	NZ_CP035935.1	87.50	32	4	0	1	32	6815	6784	0.012	41.0
spacer15_CCRI1022_array2	NZ_CP038024.1	87.50	32	4	0	1	32	58852	58821	0.012	41.0
spacer43_CCRI1023_array2	NZ_CP038024.1	87.50	32	4	0	1	32	58821	58852	0.012	41.0
spacer22_CCRI1030_array2	NZ_CP038024.1	87.50	32	4	0	1	32	58852	58821	0.012	41.0
spacer15_CCRI1022_array2	NZ_CP038261.1	87.50	32	4	0	1	32	16925	16894	0.012	41.0
spacer43_CCRI1023_array2	NZ_CP038261.1	87.50	32	4	0	1	32	16894	16925	0.012	41.0
spacer22_CCRI1030_array2	NZ_CP038261.1	87.50	32	4	0	1	32	16925	16894	0.012	41.0
spacer15_CCRI1022_array2	NZ_CP038265.1	87.50	32	4	0	1	32	5281	5312	0.012	41.0
spacer43_CCRI1023_array2	NZ_CP038265.1	87.50	32	4	0	1	32	5312	5281	0.012	41.0
spacer22_CCRI1030_array2	NZ_CP038265.1	87.50	32	4	0	1	32	5281	5312	0.012	41.0
spacer14_ATCC17961	NZ_CP038503.1	96.88	32	1	0	1	32	23545	23576	1.94e-06	54.5
spacer14_ATCC19606	NZ_CP038503.1	96.88	32	1	0	1	32	23545	23576	1.94e-06	54.5
spacer4_CCRI10907	NZ_CP038503.1	96.88	32	1	0	1	32	23545	23576	1.94e-06	54.5
spacer10_CCRI10908	NZ_CP038503.1	96.88	32	1	0	1	32	23545	23576	1.94e-06	54.5
spacer32_CCRI14140	NZ_CP038503.1	96.88	32	1	0	1	32	23576	23545	1.94e-06	54.5
spacer10_CCRI19669	NZ_CP038503.1	96.88	32	1	0	1	32	23449	23480	1.94e-06	54.5
spacer15_CCRI1022_array2	NZ_CP038646.1	87.50	32	4	0	1	32	34875	34906	0.012	41.0
spacer43_CCRI1023_array2	NZ_CP038646.1	87.50	32	4	0	1	32	34906	34875	0.012	41.0
spacer22_CCRI1030_array2	NZ_CP038646.1	87.50	32	4	0	1	32	34875	34906	0.012	41.0
spacer5_CCRI1022_array2	NZ_CP039342.1	96.88	32	1	0	1	32	28679	28710	1.94e-06	54.5
spacer53_CCRI1023_array2	NZ_CP039342.1	96.88	32	1	0	1	32	28710	28679	1.94e-06	54.5
spacer5_CCRI1030_array2	NZ_CP039342.1	96.88	32	1	0	1	32	28679	28710	1.94e-06	54.5
spacer12_CCRI1030_array2	NZ_CP039342.1	96.88	32	1	0	1	32	28679	28710	1.94e-06	54.5
spacer28_CCRI1032_array1	NZ_CP039342.1	96.88	32	1	0	1	32	28710	28679	1.94e-06	54.5
spacer35_CCRI1032_array1	NZ_CP039342.1	96.88	32	1	0	1	32	28710	28679	1.94e-06	54.5
spacer27_ATCC17961	NZ_CP039342.1	100	32	0	0	1	32	112	143	4.57e-08	59.0
spacer28_ATCC17961	NZ_CP039342.1	100	32	0	0	1	32	29349	29380	4.57e-08	59.0
spacer29_ATCC17961	NZ_CP039342.1	100	32	0	0	1	32	14580	14549	4.57e-08	59.0
spacer27_ATCC19606	NZ_CP039342.1	100	32	0	0	1	32	112	143	4.57e-08	59.0
spacer28_ATCC19606	NZ_CP039342.1	100	32	0	0	1	32	29349	29380	4.57e-08	59.0
spacer29_ATCC19606	NZ_CP039342.1	100	32	0	0	1	32	14580	14549	4.57e-08	59.0
spacer17_CCRI10907	NZ_CP039342.1	100	32	0	0	1	32	112	143	4.57e-08	59.0
spacer18_CCRI10907	NZ_CP039342.1	100	32	0	0	1	32	29349	29380	4.57e-08	59.0
spacer19_CCRI10907	NZ_CP039342.1	100	32	0	0	1	32	14580	14549	4.57e-08	59.0
spacer23_CCRI10908	NZ_CP039342.1	100	32	0	0	1	32	112	143	4.57e-08	59.0
spacer24_CCRI10908	NZ_CP039342.1	100	32	0	0	1	32	29349	29380	4.57e-08	59.0
spacer25_CCRI10908	NZ_CP039342.1	100	32	0	0	1	32	14580	14549	4.57e-08	59.0
spacer17_CCRI14140	NZ_CP039342.1	100	32	0	0	1	32	14549	14580	4.57e-08	59.0
spacer18_CCRI14140	NZ_CP039342.1	100	32	0	0	1	32	29380	29349	4.57e-08	59.0
spacer19_CCRI14140	NZ_CP039342.1	100	32	0	0	1	32	143	112	4.57e-08	59.0
spacer5_CCRI1022_array2	NZ_CP039344.1	96.88	32	1	0	1	32	19271	19302	1.94e-06	54.5
spacer53_CCRI1023_array2	NZ_CP039344.1	96.88	32	1	0	1	32	19302	19271	1.94e-06	54.5
spacer5_CCRI1030_array2	NZ_CP039344.1	96.88	32	1	0	1	32	19271	19302	1.94e-06	54.5
spacer12_CCRI1030_array2	NZ_CP039344.1	96.88	32	1	0	1	32	19271	19302	1.94e-06	54.5
spacer28_CCRI1032_array1	NZ_CP039344.1	96.88	32	1	0	1	32	19302	19271	1.94e-06	54.5
spacer35_CCRI1032_array1	NZ_CP039344.1	96.88	32	1	0	1	32	19302	19271	1.94e-06	54.5
spacer27_ATCC17961	NZ_CP039344.1	100	32	0	0	1	32	45973	46004	4.57e-08	59.0
spacer28_ATCC17961	NZ_CP039344.1	100	32	0	0	1	32	19941	19972	4.57e-08	59.0
spacer29_ATCC17961	NZ_CP039344.1	100	32	0	0	1	32	5172	5141	4.57e-08	59.0
spacer27_ATCC19606	NZ_CP039344.1	100	32	0	0	1	32	45973	46004	4.57e-08	59.0
spacer28_ATCC19606	NZ_CP039344.1	100	32	0	0	1	32	19941	19972	4.57e-08	59.0
spacer29_ATCC19606	NZ_CP039344.1	100	32	0	0	1	32	5172	5141	4.57e-08	59.0
spacer17_CCRI10907	NZ_CP039344.1	100	32	0	0	1	32	45973	46004	4.57e-08	59.0
spacer18_CCRI10907	NZ_CP039344.1	100	32	0	0	1	32	19941	19972	4.57e-08	59.0
spacer19_CCRI10907	NZ_CP039344.1	100	32	0	0	1	32	5172	5141	4.57e-08	59.0
spacer23_CCRI10908	NZ_CP039344.1	100	32	0	0	1	32	45973	46004	4.57e-08	59.0
spacer24_CCRI10908	NZ_CP039344.1	100	32	0	0	1	32	19941	19972	4.57e-08	59.0
spacer25_CCRI10908	NZ_CP039344.1	100	32	0	0	1	32	5172	5141	4.57e-08	59.0
spacer17_CCRI14140	NZ_CP039344.1	100	32	0	0	1	32	5141	5172	4.57e-08	59.0
spacer18_CCRI14140	NZ_CP039344.1	100	32	0	0	1	32	19972	19941	4.57e-08	59.0
spacer19_CCRI14140	NZ_CP039344.1	100	32	0	0	1	32	46004	45973	4.57e-08	59.0
spacer5_CCRI1022_array2	NZ_CP039932.1	96.88	32	1	0	1	32	19682	19651	1.94e-06	54.5
spacer53_CCRI1023_array2	NZ_CP039932.1	96.88	32	1	0	1	32	19651	19682	1.94e-06	54.5
spacer5_CCRI1030_array2	NZ_CP039932.1	96.88	32	1	0	1	32	19682	19651	1.94e-06	54.5
spacer12_CCRI1030_array2	NZ_CP039932.1	96.88	32	1	0	1	32	19682	19651	1.94e-06	54.5
spacer28_CCRI1032_array1	NZ_CP039932.1	96.88	32	1	0	1	32	19651	19682	1.94e-06	54.5
spacer35_CCRI1032_array1	NZ_CP039932.1	96.88	32	1	0	1	32	19651	19682	1.94e-06	54.5
spacer27_ATCC17961	NZ_CP039932.1	100	32	0	0	1	32	48249	48218	4.57e-08	59.0
spacer28_ATCC17961	NZ_CP039932.1	100	32	0	0	1	32	19012	18981	4.57e-08	59.0
spacer29_ATCC17961	NZ_CP039932.1	100	32	0	0	1	32	33781	33812	4.57e-08	59.0
spacer27_ATCC19606	NZ_CP039932.1	100	32	0	0	1	32	48249	48218	4.57e-08	59.0
spacer28_ATCC19606	NZ_CP039932.1	100	32	0	0	1	32	19012	18981	4.57e-08	59.0
spacer29_ATCC19606	NZ_CP039932.1	100	32	0	0	1	32	33781	33812	4.57e-08	59.0
spacer17_CCRI10907	NZ_CP039932.1	100	32	0	0	1	32	48249	48218	4.57e-08	59.0
spacer18_CCRI10907	NZ_CP039932.1	100	32	0	0	1	32	19012	18981	4.57e-08	59.0
spacer19_CCRI10907	NZ_CP039932.1	100	32	0	0	1	32	33781	33812	4.57e-08	59.0
spacer23_CCRI10908	NZ_CP039932.1	100	32	0	0	1	32	48249	48218	4.57e-08	59.0
spacer24_CCRI10908	NZ_CP039932.1	100	32	0	0	1	32	19012	18981	4.57e-08	59.0
spacer25_CCRI10908	NZ_CP039932.1	100	32	0	0	1	32	33781	33812	4.57e-08	59.0
spacer17_CCRI14140	NZ_CP039932.1	100	32	0	0	1	32	33812	33781	4.57e-08	59.0
spacer18_CCRI14140	NZ_CP039932.1	100	32	0	0	1	32	18981	19012	4.57e-08	59.0
spacer19_CCRI14140	NZ_CP039932.1	100	32	0	0	1	32	48218	48249	4.57e-08	59.0
spacer13_CCRI1022_array2	NZ_CP040048.1	96.77	31	1	0	1	31	107311	107281	6.78e-06	52.7
spacer45_CCRI1023_array2	NZ_CP040048.1	96.77	31	1	0	2	32	107281	107311	6.78e-06	52.7
spacer20_CCRI1030_array2	NZ_CP040048.1	96.77	31	1	0	1	31	107311	107281	6.78e-06	52.7
spacer22_ATCC17961	NZ_CP040048.1	93.75	32	2	0	1	32	320291	320322	2.37e-05	50.0
spacer22_ATCC19606	NZ_CP040048.1	93.75	32	2	0	1	32	320291	320322	2.37e-05	50.0
spacer2_CCRI1016_array1	NZ_CP040048.1	93.75	32	2	0	1	32	350957	350926	2.37e-05	50.0
spacer33_CCRI1022_array1	NZ_CP040048.1	93.75	32	2	0	1	32	350926	350957	2.37e-05	50.0
spacer2_CCRI1023_array1	NZ_CP040048.1	93.75	32	2	0	1	32	350957	350926	2.37e-05	50.0
spacer35_CCRI1030_array1	NZ_CP040048.1	93.75	32	2	0	1	32	350926	350957	2.37e-05	50.0
spacer2_CCRI1032_array2	NZ_CP040048.1	93.75	32	2	0	1	32	350957	350926	2.37e-05	50.0
spacer12_CCRI10907	NZ_CP040048.1	93.75	32	2	0	1	32	320291	320322	2.37e-05	50.0
spacer18_CCRI10908	NZ_CP040048.1	93.75	32	2	0	1	32	320291	320322	2.37e-05	50.0
spacer24_CCRI14140	NZ_CP040048.1	93.75	32	2	0	1	32	320322	320291	2.37e-05	50.0
spacer63_070517_0072	NZ_CP040051.1	100	32	0	0	1	32	183956	183987	4.57e-08	59.0
spacer22_ANC4097	NZ_CP040051.1	100	32	0	0	1	32	183987	183956	4.57e-08	59.0
spacer37_ATCC17961	NZ_CP040051.1	100	32	0	0	1	32	162717	162686	4.57e-08	59.0
spacer37_ATCC19606	NZ_CP040051.1	100	32	0	0	1	32	162717	162686	4.57e-08	59.0
spacer38_AYE	NZ_CP040051.1	100	32	0	0	1	32	183956	183987	4.57e-08	59.0
spacer27_CCRI10907	NZ_CP040051.1	100	32	0	0	1	32	162717	162686	4.57e-08	59.0
spacer33_CCRI10908	NZ_CP040051.1	100	32	0	0	1	32	162717	162686	4.57e-08	59.0
spacer23_CCRI10950	NZ_CP040051.1	100	32	0	0	1	32	183987	183956	4.57e-08	59.0
spacer32_CCRI14006	NZ_CP040051.1	100	32	0	0	1	32	183956	183987	4.57e-08	59.0
spacer22_CCRI14007	NZ_CP040051.1	100	32	0	0	1	32	183987	183956	4.57e-08	59.0
spacer9_CCRI14140	NZ_CP040051.1	100	32	0	0	1	32	162686	162717	4.57e-08	59.0
spacer17_CCRI14158	NZ_CP040051.1	100	32	0	0	1	32	183987	183956	4.57e-08	59.0
spacer54_CCRI19669	NZ_CP040051.1	100	32	0	0	1	32	183956	183987	4.57e-08	59.0
spacer19_CCRI19670	NZ_CP040051.1	100	32	0	0	1	32	183987	183956	4.57e-08	59.0
spacer19_CCRI19672	NZ_CP040051.1	100	32	0	0	1	32	183987	183956	4.57e-08	59.0
spacer22_CCRI19673	NZ_CP040051.1	100	32	0	0	1	32	183987	183956	4.57e-08	59.0
spacer19_CCRI19674	NZ_CP040051.1	100	32	0	0	1	32	183987	183956	4.57e-08	59.0
spacer19_CCRI19675	NZ_CP040051.1	100	32	0	0	1	32	183987	183956	4.57e-08	59.0
spacer19_CCRI19677	NZ_CP040051.1	100	32	0	0	1	32	183987	183956	4.57e-08	59.0
spacer32_CCRI22725	NZ_CP040051.1	100	32	0	0	1	32	183956	183987	4.57e-08	59.0
spacer22_DSM101993	NZ_CP040051.1	100	32	0	0	1	32	183987	183956	4.57e-08	59.0
spacer22_RUH875	NZ_CP040051.1	100	32	0	0	1	32	183987	183956	4.57e-08	59.0
spacer63_070517_0072	NZ_CP040260.1	100	32	0	0	1	32	36762	36731	4.57e-08	59.0
spacer22_ANC4097	NZ_CP040260.1	100	32	0	0	1	32	36731	36762	4.57e-08	59.0
spacer37_ATCC17961	NZ_CP040260.1	100	32	0	0	1	32	64423	64454	4.57e-08	59.0
spacer37_ATCC19606	NZ_CP040260.1	100	32	0	0	1	32	64423	64454	4.57e-08	59.0
spacer38_AYE	NZ_CP040260.1	100	32	0	0	1	32	36762	36731	4.57e-08	59.0
spacer27_CCRI10907	NZ_CP040260.1	100	32	0	0	1	32	64423	64454	4.57e-08	59.0
spacer33_CCRI10908	NZ_CP040260.1	100	32	0	0	1	32	64423	64454	4.57e-08	59.0
spacer23_CCRI10950	NZ_CP040260.1	100	32	0	0	1	32	36731	36762	4.57e-08	59.0
spacer32_CCRI14006	NZ_CP040260.1	100	32	0	0	1	32	36762	36731	4.57e-08	59.0
spacer22_CCRI14007	NZ_CP040260.1	100	32	0	0	1	32	36731	36762	4.57e-08	59.0
spacer9_CCRI14140	NZ_CP040260.1	100	32	0	0	1	32	64454	64423	4.57e-08	59.0
spacer17_CCRI14158	NZ_CP040260.1	100	32	0	0	1	32	36731	36762	4.57e-08	59.0
spacer54_CCRI19669	NZ_CP040260.1	100	32	0	0	1	32	36762	36731	4.57e-08	59.0
spacer19_CCRI19670	NZ_CP040260.1	100	32	0	0	1	32	36731	36762	4.57e-08	59.0
spacer19_CCRI19672	NZ_CP040260.1	100	32	0	0	1	32	36731	36762	4.57e-08	59.0
spacer22_CCRI19673	NZ_CP040260.1	100	32	0	0	1	32	36731	36762	4.57e-08	59.0
spacer19_CCRI19674	NZ_CP040260.1	100	32	0	0	1	32	36731	36762	4.57e-08	59.0
spacer19_CCRI19675	NZ_CP040260.1	100	32	0	0	1	32	36731	36762	4.57e-08	59.0
spacer19_CCRI19677	NZ_CP040260.1	100	32	0	0	1	32	36731	36762	4.57e-08	59.0
spacer32_CCRI22725	NZ_CP040260.1	100	32	0	0	1	32	36762	36731	4.57e-08	59.0
spacer22_DSM101993	NZ_CP040260.1	100	32	0	0	1	32	36731	36762	4.57e-08	59.0
spacer22_RUH875	NZ_CP040260.1	100	32	0	0	1	32	36731	36762	4.57e-08	59.0
spacer35_ANC4097	NZ_CP041229.1	87.50	32	4	0	1	32	23892	23923	0.012	41.0
spacer25_AYE	NZ_CP041229.1	87.50	32	4	0	1	32	23923	23892	0.012	41.0
spacer19_CCRI14006	NZ_CP041229.1	87.50	32	4	0	1	32	23923	23892	0.012	41.0
spacer35_CCRI14007	NZ_CP041229.1	87.50	32	4	0	1	32	23892	23923	0.012	41.0
spacer41_CCRI19669	NZ_CP041229.1	87.50	32	4	0	1	32	23923	23892	0.012	41.0
spacer31_CCRI19670	NZ_CP041229.1	87.50	32	4	0	1	32	23892	23923	0.012	41.0
spacer31_CCRI19672	NZ_CP041229.1	87.50	32	4	0	1	32	23892	23923	0.012	41.0
spacer35_CCRI19673	NZ_CP041229.1	87.50	32	4	0	1	32	23892	23923	0.012	41.0
spacer31_CCRI19674	NZ_CP041229.1	87.50	32	4	0	1	32	23892	23923	0.012	41.0
spacer31_CCRI19675	NZ_CP041229.1	87.50	32	4	0	1	32	23892	23923	0.012	41.0
spacer31_CCRI19677	NZ_CP041229.1	87.50	32	4	0	1	32	23892	23923	0.012	41.0
spacer19_CCRI22725	NZ_CP041229.1	87.50	32	4	0	1	32	23923	23892	0.012	41.0
spacer35_DSM101993	NZ_CP041229.1	87.50	32	4	0	1	32	23892	23923	0.012	41.0
spacer35_RUH875	NZ_CP041229.1	87.50	32	4	0	1	32	23892	23923	0.012	41.0
spacer12_SMQ-1504	NZ_CP043459.1	87.50	32	4	0	1	32	23547	23516	0.012	41.0
spacer13_CCRI1016_array1	NZ_CP043459.1	96.88	32	1	0	1	32	22989	23020	1.94e-06	54.5
spacer22_CCRI1022_array1	NZ_CP043459.1	96.88	32	1	0	1	32	23020	22989	1.94e-06	54.5
spacer13_CCRI1023_array1	NZ_CP043459.1	96.88	32	1	0	1	32	22989	23020	1.94e-06	54.5
spacer24_CCRI1030_array1	NZ_CP043459.1	96.88	32	1	0	1	32	23020	22989	1.94e-06	54.5
spacer13_CCRI1032_array2	NZ_CP043459.1	96.88	32	1	0	1	32	22989	23020	1.94e-06	54.5
spacer1_AYE	NZ_CP043459.1	100	32	0	0	1	32	287709	287678	4.57e-08	59.0
spacer3_AYE	NZ_CP043459.1	100	32	0	0	1	32	287221	287190	4.57e-08	59.0
spacer6_AYE	NZ_CP043459.1	100	32	0	0	1	32	285911	285942	4.57e-08	59.0
spacer68_CCRI19670	NZ_CP043459.1	100	32	0	0	1	32	287092	287061	4.57e-08	59.0
spacer68_CCRI19672	NZ_CP043459.1	100	32	0	0	1	32	287092	287061	4.57e-08	59.0
spacer68_CCRI19674	NZ_CP043459.1	100	32	0	0	1	32	287092	287061	4.57e-08	59.0
spacer68_CCRI19675	NZ_CP043459.1	100	32	0	0	1	32	287092	287061	4.57e-08	59.0
spacer68_CCRI19677	NZ_CP043459.1	100	32	0	0	1	32	287092	287061	4.57e-08	59.0
spacer35_ANC4097	NZ_CP045130.1	87.50	32	4	0	1	32	6512	6481	0.012	41.0
spacer25_AYE	NZ_CP045130.1	87.50	32	4	0	1	32	6481	6512	0.012	41.0
spacer19_CCRI14006	NZ_CP045130.1	87.50	32	4	0	1	32	6481	6512	0.012	41.0
spacer35_CCRI14007	NZ_CP045130.1	87.50	32	4	0	1	32	6512	6481	0.012	41.0
spacer41_CCRI19669	NZ_CP045130.1	87.50	32	4	0	1	32	6481	6512	0.012	41.0
spacer31_CCRI19670	NZ_CP045130.1	87.50	32	4	0	1	32	6512	6481	0.012	41.0
spacer31_CCRI19672	NZ_CP045130.1	87.50	32	4	0	1	32	6512	6481	0.012	41.0
spacer35_CCRI19673	NZ_CP045130.1	87.50	32	4	0	1	32	6512	6481	0.012	41.0
spacer31_CCRI19674	NZ_CP045130.1	87.50	32	4	0	1	32	6512	6481	0.012	41.0
spacer31_CCRI19675	NZ_CP045130.1	87.50	32	4	0	1	32	6512	6481	0.012	41.0
spacer31_CCRI19677	NZ_CP045130.1	87.50	32	4	0	1	32	6512	6481	0.012	41.0
spacer19_CCRI22725	NZ_CP045130.1	87.50	32	4	0	1	32	6481	6512	0.012	41.0
spacer35_DSM101993	NZ_CP045130.1	87.50	32	4	0	1	32	6512	6481	0.012	41.0
spacer35_RUH875	NZ_CP045130.1	87.50	32	4	0	1	32	6512	6481	0.012	41.0
spacer35_ANC4097	NZ_CP045133.1	87.50	32	4	0	1	32	22658	22627	0.012	41.0
spacer25_AYE	NZ_CP045133.1	87.50	32	4	0	1	32	22627	22658	0.012	41.0
spacer19_CCRI14006	NZ_CP045133.1	87.50	32	4	0	1	32	22627	22658	0.012	41.0
spacer35_CCRI14007	NZ_CP045133.1	87.50	32	4	0	1	32	22658	22627	0.012	41.0
spacer41_CCRI19669	NZ_CP045133.1	87.50	32	4	0	1	32	22627	22658	0.012	41.0
spacer31_CCRI19670	NZ_CP045133.1	87.50	32	4	0	1	32	22658	22627	0.012	41.0
spacer31_CCRI19672	NZ_CP045133.1	87.50	32	4	0	1	32	22658	22627	0.012	41.0
spacer35_CCRI19673	NZ_CP045133.1	87.50	32	4	0	1	32	22658	22627	0.012	41.0
spacer31_CCRI19674	NZ_CP045133.1	87.50	32	4	0	1	32	22658	22627	0.012	41.0
spacer31_CCRI19675	NZ_CP045133.1	87.50	32	4	0	1	32	22658	22627	0.012	41.0
spacer31_CCRI19677	NZ_CP045133.1	87.50	32	4	0	1	32	22658	22627	0.012	41.0
spacer19_CCRI22725	NZ_CP045133.1	87.50	32	4	0	1	32	22627	22658	0.012	41.0
spacer35_DSM101993	NZ_CP045133.1	87.50	32	4	0	1	32	22658	22627	0.012	41.0
spacer35_RUH875	NZ_CP045133.1	87.50	32	4	0	1	32	22658	22627	0.012	41.0
spacer35_ANC4097	NZ_CP045197.1	87.50	32	4	0	1	32	24515	24546	0.012	41.0
spacer25_AYE	NZ_CP045197.1	87.50	32	4	0	1	32	24546	24515	0.012	41.0
spacer19_CCRI14006	NZ_CP045197.1	87.50	32	4	0	1	32	24546	24515	0.012	41.0
spacer35_CCRI14007	NZ_CP045197.1	87.50	32	4	0	1	32	24515	24546	0.012	41.0
spacer41_CCRI19669	NZ_CP045197.1	87.50	32	4	0	1	32	24546	24515	0.012	41.0
spacer31_CCRI19670	NZ_CP045197.1	87.50	32	4	0	1	32	24515	24546	0.012	41.0
spacer31_CCRI19672	NZ_CP045197.1	87.50	32	4	0	1	32	24515	24546	0.012	41.0
spacer35_CCRI19673	NZ_CP045197.1	87.50	32	4	0	1	32	24515	24546	0.012	41.0
spacer31_CCRI19674	NZ_CP045197.1	87.50	32	4	0	1	32	24515	24546	0.012	41.0
spacer31_CCRI19675	NZ_CP045197.1	87.50	32	4	0	1	32	24515	24546	0.012	41.0
spacer31_CCRI19677	NZ_CP045197.1	87.50	32	4	0	1	32	24515	24546	0.012	41.0
spacer19_CCRI22725	NZ_CP045197.1	87.50	32	4	0	1	32	24546	24515	0.012	41.0
spacer35_DSM101993	NZ_CP045197.1	87.50	32	4	0	1	32	24515	24546	0.012	41.0
spacer35_RUH875	NZ_CP045197.1	87.50	32	4	0	1	32	24515	24546	0.012	41.0
spacer63_070517_0072	NZ_CP046899.1	100	32	0	0	1	32	15011	15042	4.57e-08	59.0
spacer22_ANC4097	NZ_CP046899.1	100	32	0	0	1	32	15042	15011	4.57e-08	59.0
spacer37_ATCC17961	NZ_CP046899.1	100	32	0	0	1	32	192460	192429	4.57e-08	59.0
spacer37_ATCC19606	NZ_CP046899.1	100	32	0	0	1	32	192460	192429	4.57e-08	59.0
spacer38_AYE	NZ_CP046899.1	100	32	0	0	1	32	15011	15042	4.57e-08	59.0
spacer27_CCRI10907	NZ_CP046899.1	100	32	0	0	1	32	192460	192429	4.57e-08	59.0
spacer33_CCRI10908	NZ_CP046899.1	100	32	0	0	1	32	192460	192429	4.57e-08	59.0
spacer23_CCRI10950	NZ_CP046899.1	100	32	0	0	1	32	15042	15011	4.57e-08	59.0
spacer32_CCRI14006	NZ_CP046899.1	100	32	0	0	1	32	15011	15042	4.57e-08	59.0
spacer22_CCRI14007	NZ_CP046899.1	100	32	0	0	1	32	15042	15011	4.57e-08	59.0
spacer9_CCRI14140	NZ_CP046899.1	100	32	0	0	1	32	192429	192460	4.57e-08	59.0
spacer17_CCRI14158	NZ_CP046899.1	100	32	0	0	1	32	15042	15011	4.57e-08	59.0
spacer54_CCRI19669	NZ_CP046899.1	100	32	0	0	1	32	15011	15042	4.57e-08	59.0
spacer19_CCRI19670	NZ_CP046899.1	100	32	0	0	1	32	15042	15011	4.57e-08	59.0
spacer19_CCRI19672	NZ_CP046899.1	100	32	0	0	1	32	15042	15011	4.57e-08	59.0
spacer22_CCRI19673	NZ_CP046899.1	100	32	0	0	1	32	15042	15011	4.57e-08	59.0
spacer19_CCRI19674	NZ_CP046899.1	100	32	0	0	1	32	15042	15011	4.57e-08	59.0
spacer19_CCRI19675	NZ_CP046899.1	100	32	0	0	1	32	15042	15011	4.57e-08	59.0
spacer19_CCRI19677	NZ_CP046899.1	100	32	0	0	1	32	15042	15011	4.57e-08	59.0
spacer32_CCRI22725	NZ_CP046899.1	100	32	0	0	1	32	15011	15042	4.57e-08	59.0
spacer22_DSM101993	NZ_CP046899.1	100	32	0	0	1	32	15042	15011	4.57e-08	59.0
spacer22_RUH875	NZ_CP046899.1	100	32	0	0	1	32	15042	15011	4.57e-08	59.0
spacer63_070517_0072	NZ_CP048135.1	100	32	0	0	1	32	41402	41371	4.57e-08	59.0
spacer22_ANC4097	NZ_CP048135.1	100	32	0	0	1	32	41371	41402	4.57e-08	59.0
spacer37_ATCC17961	NZ_CP048135.1	100	32	0	0	1	32	76877	76846	4.57e-08	59.0
spacer37_ATCC19606	NZ_CP048135.1	100	32	0	0	1	32	76877	76846	4.57e-08	59.0
spacer38_AYE	NZ_CP048135.1	100	32	0	0	1	32	41402	41371	4.57e-08	59.0
spacer27_CCRI10907	NZ_CP048135.1	100	32	0	0	1	32	76877	76846	4.57e-08	59.0
spacer33_CCRI10908	NZ_CP048135.1	100	32	0	0	1	32	76877	76846	4.57e-08	59.0
spacer23_CCRI10950	NZ_CP048135.1	100	32	0	0	1	32	41371	41402	4.57e-08	59.0
spacer32_CCRI14006	NZ_CP048135.1	100	32	0	0	1	32	41402	41371	4.57e-08	59.0
spacer22_CCRI14007	NZ_CP048135.1	100	32	0	0	1	32	41371	41402	4.57e-08	59.0
spacer9_CCRI14140	NZ_CP048135.1	100	32	0	0	1	32	76846	76877	4.57e-08	59.0
spacer17_CCRI14158	NZ_CP048135.1	100	32	0	0	1	32	41371	41402	4.57e-08	59.0
spacer54_CCRI19669	NZ_CP048135.1	100	32	0	0	1	32	41402	41371	4.57e-08	59.0
spacer19_CCRI19670	NZ_CP048135.1	100	32	0	0	1	32	41371	41402	4.57e-08	59.0
spacer19_CCRI19672	NZ_CP048135.1	100	32	0	0	1	32	41371	41402	4.57e-08	59.0
spacer22_CCRI19673	NZ_CP048135.1	100	32	0	0	1	32	41371	41402	4.57e-08	59.0
spacer19_CCRI19674	NZ_CP048135.1	100	32	0	0	1	32	41371	41402	4.57e-08	59.0
spacer19_CCRI19675	NZ_CP048135.1	100	32	0	0	1	32	41371	41402	4.57e-08	59.0
spacer19_CCRI19677	NZ_CP048135.1	100	32	0	0	1	32	41371	41402	4.57e-08	59.0
spacer32_CCRI22725	NZ_CP048135.1	100	32	0	0	1	32	41402	41371	4.57e-08	59.0
spacer22_DSM101993	NZ_CP048135.1	100	32	0	0	1	32	41371	41402	4.57e-08	59.0
spacer22_RUH875	NZ_CP048135.1	100	32	0	0	1	32	41371	41402	4.57e-08	59.0
spacer63_070517_0072	NZ_CP048851.1	100	32	0	0	1	32	42586	42555	4.57e-08	59.0
spacer22_ANC4097	NZ_CP048851.1	100	32	0	0	1	32	42555	42586	4.57e-08	59.0
spacer37_ATCC17961	NZ_CP048851.1	100	32	0	0	1	32	68824	68855	4.57e-08	59.0
spacer37_ATCC19606	NZ_CP048851.1	100	32	0	0	1	32	68824	68855	4.57e-08	59.0
spacer38_AYE	NZ_CP048851.1	100	32	0	0	1	32	42586	42555	4.57e-08	59.0
spacer27_CCRI10907	NZ_CP048851.1	100	32	0	0	1	32	68824	68855	4.57e-08	59.0
spacer33_CCRI10908	NZ_CP048851.1	100	32	0	0	1	32	68824	68855	4.57e-08	59.0
spacer23_CCRI10950	NZ_CP048851.1	100	32	0	0	1	32	42555	42586	4.57e-08	59.0
spacer32_CCRI14006	NZ_CP048851.1	100	32	0	0	1	32	42586	42555	4.57e-08	59.0
spacer22_CCRI14007	NZ_CP048851.1	100	32	0	0	1	32	42555	42586	4.57e-08	59.0
spacer9_CCRI14140	NZ_CP048851.1	100	32	0	0	1	32	68855	68824	4.57e-08	59.0
spacer17_CCRI14158	NZ_CP048851.1	100	32	0	0	1	32	42555	42586	4.57e-08	59.0
spacer54_CCRI19669	NZ_CP048851.1	100	32	0	0	1	32	42586	42555	4.57e-08	59.0
spacer19_CCRI19670	NZ_CP048851.1	100	32	0	0	1	32	42555	42586	4.57e-08	59.0
spacer19_CCRI19672	NZ_CP048851.1	100	32	0	0	1	32	42555	42586	4.57e-08	59.0
spacer22_CCRI19673	NZ_CP048851.1	100	32	0	0	1	32	42555	42586	4.57e-08	59.0
spacer19_CCRI19674	NZ_CP048851.1	100	32	0	0	1	32	42555	42586	4.57e-08	59.0
spacer19_CCRI19675	NZ_CP048851.1	100	32	0	0	1	32	42555	42586	4.57e-08	59.0
spacer19_CCRI19677	NZ_CP048851.1	100	32	0	0	1	32	42555	42586	4.57e-08	59.0
spacer32_CCRI22725	NZ_CP048851.1	100	32	0	0	1	32	42586	42555	4.57e-08	59.0
spacer22_DSM101993	NZ_CP048851.1	100	32	0	0	1	32	42555	42586	4.57e-08	59.0
spacer22_RUH875	NZ_CP048851.1	100	32	0	0	1	32	42555	42586	4.57e-08	59.0
spacer63_070517_0072	NZ_CP050386.1	100	32	0	0	1	32	14120	14151	4.57e-08	59.0
spacer22_ANC4097	NZ_CP050386.1	100	32	0	0	1	32	14151	14120	4.57e-08	59.0
spacer37_ATCC17961	NZ_CP050386.1	100	32	0	0	1	32	173756	173787	4.57e-08	59.0
spacer37_ATCC19606	NZ_CP050386.1	100	32	0	0	1	32	173756	173787	4.57e-08	59.0
spacer38_AYE	NZ_CP050386.1	100	32	0	0	1	32	14120	14151	4.57e-08	59.0
spacer27_CCRI10907	NZ_CP050386.1	100	32	0	0	1	32	173756	173787	4.57e-08	59.0
spacer33_CCRI10908	NZ_CP050386.1	100	32	0	0	1	32	173756	173787	4.57e-08	59.0
spacer23_CCRI10950	NZ_CP050386.1	100	32	0	0	1	32	14151	14120	4.57e-08	59.0
spacer32_CCRI14006	NZ_CP050386.1	100	32	0	0	1	32	14120	14151	4.57e-08	59.0
spacer22_CCRI14007	NZ_CP050386.1	100	32	0	0	1	32	14151	14120	4.57e-08	59.0
spacer9_CCRI14140	NZ_CP050386.1	100	32	0	0	1	32	173787	173756	4.57e-08	59.0
spacer17_CCRI14158	NZ_CP050386.1	100	32	0	0	1	32	14151	14120	4.57e-08	59.0
spacer54_CCRI19669	NZ_CP050386.1	100	32	0	0	1	32	14120	14151	4.57e-08	59.0
spacer19_CCRI19670	NZ_CP050386.1	100	32	0	0	1	32	14151	14120	4.57e-08	59.0
spacer19_CCRI19672	NZ_CP050386.1	100	32	0	0	1	32	14151	14120	4.57e-08	59.0
spacer22_CCRI19673	NZ_CP050386.1	100	32	0	0	1	32	14151	14120	4.57e-08	59.0
spacer19_CCRI19674	NZ_CP050386.1	100	32	0	0	1	32	14151	14120	4.57e-08	59.0
spacer19_CCRI19675	NZ_CP050386.1	100	32	0	0	1	32	14151	14120	4.57e-08	59.0
spacer19_CCRI19677	NZ_CP050386.1	100	32	0	0	1	32	14151	14120	4.57e-08	59.0
spacer32_CCRI22725	NZ_CP050386.1	100	32	0	0	1	32	14120	14151	4.57e-08	59.0
spacer22_DSM101993	NZ_CP050386.1	100	32	0	0	1	32	14151	14120	4.57e-08	59.0
spacer22_RUH875	NZ_CP050386.1	100	32	0	0	1	32	14151	14120	4.57e-08	59.0
spacer63_070517_0072	NZ_CP050416.1	100	32	0	0	1	32	113901	113870	4.57e-08	59.0
spacer22_ANC4097	NZ_CP050416.1	100	32	0	0	1	32	113870	113901	4.57e-08	59.0
spacer37_ATCC17961	NZ_CP050416.1	100	32	0	0	1	32	135141	135172	4.57e-08	59.0
spacer37_ATCC19606	NZ_CP050416.1	100	32	0	0	1	32	135141	135172	4.57e-08	59.0
spacer38_AYE	NZ_CP050416.1	100	32	0	0	1	32	113901	113870	4.57e-08	59.0
spacer27_CCRI10907	NZ_CP050416.1	100	32	0	0	1	32	135141	135172	4.57e-08	59.0
spacer33_CCRI10908	NZ_CP050416.1	100	32	0	0	1	32	135141	135172	4.57e-08	59.0
spacer23_CCRI10950	NZ_CP050416.1	100	32	0	0	1	32	113870	113901	4.57e-08	59.0
spacer32_CCRI14006	NZ_CP050416.1	100	32	0	0	1	32	113901	113870	4.57e-08	59.0
spacer22_CCRI14007	NZ_CP050416.1	100	32	0	0	1	32	113870	113901	4.57e-08	59.0
spacer9_CCRI14140	NZ_CP050416.1	100	32	0	0	1	32	135172	135141	4.57e-08	59.0
spacer17_CCRI14158	NZ_CP050416.1	100	32	0	0	1	32	113870	113901	4.57e-08	59.0
spacer54_CCRI19669	NZ_CP050416.1	100	32	0	0	1	32	113901	113870	4.57e-08	59.0
spacer19_CCRI19670	NZ_CP050416.1	100	32	0	0	1	32	113870	113901	4.57e-08	59.0
spacer19_CCRI19672	NZ_CP050416.1	100	32	0	0	1	32	113870	113901	4.57e-08	59.0
spacer22_CCRI19673	NZ_CP050416.1	100	32	0	0	1	32	113870	113901	4.57e-08	59.0
spacer19_CCRI19674	NZ_CP050416.1	100	32	0	0	1	32	113870	113901	4.57e-08	59.0
spacer19_CCRI19675	NZ_CP050416.1	100	32	0	0	1	32	113870	113901	4.57e-08	59.0
spacer19_CCRI19677	NZ_CP050416.1	100	32	0	0	1	32	113870	113901	4.57e-08	59.0
spacer32_CCRI22725	NZ_CP050416.1	100	32	0	0	1	32	113901	113870	4.57e-08	59.0
spacer22_DSM101993	NZ_CP050416.1	100	32	0	0	1	32	113870	113901	4.57e-08	59.0
spacer22_RUH875	NZ_CP050416.1	100	32	0	0	1	32	113870	113901	4.57e-08	59.0
spacer6_AYE	NZ_CP050417.1	90.32	31	3	0	2	32	16120	16090	0.004	43.7
spacer1_CCRI1016_array1	NZ_CP050417.1	96.77	31	1	0	1	31	34794	34824	8.14e-06	52.7
spacer34_CCRI1022_array1	NZ_CP050417.1	96.77	31	1	0	3	33	34824	34794	8.14e-06	52.7
spacer1_CCRI1023_array1	NZ_CP050417.1	96.77	31	1	0	1	31	34794	34824	8.14e-06	52.7
spacer36_CCRI1030_array1	NZ_CP050417.1	96.77	31	1	0	3	33	34824	34794	8.14e-06	52.7
spacer1_CCRI1032_array2	NZ_CP050417.1	96.77	31	1	0	1	31	34794	34824	8.14e-06	52.7
spacer2_AYE	NZ_CP050417.1	93.75	32	2	0	1	32	20530	20561	2.37e-05	50.0
spacer16_SMQ-1504	NZ_CP050417.1	96.88	32	1	0	1	32	33546	33577	1.94e-06	54.5
spacer42_ATCC17961	NZ_CP050417.1	100	32	0	0	1	32	39268	39237	4.57e-08	59.0
spacer42_ATCC19606	NZ_CP050417.1	100	32	0	0	1	32	39268	39237	4.57e-08	59.0
spacer5_AYE	NZ_CP050417.1	100	32	0	0	1	32	21001	21032	4.57e-08	59.0
spacer32_CCRI10907	NZ_CP050417.1	100	32	0	0	1	32	39268	39237	4.57e-08	59.0
spacer38_CCRI10908	NZ_CP050417.1	100	32	0	0	1	32	39268	39237	4.57e-08	59.0
spacer4_CCRI14140	NZ_CP050417.1	100	32	0	0	1	32	39237	39268	4.57e-08	59.0
spacer25_CCRI19669	NZ_CP050417.1	100	32	0	0	1	32	19195	19226	4.57e-08	59.0
spacer68_070517_0072	NZ_CP050417.1	87.88	33	4	0	1	33	22407	22439	0.004	42.8
spacer17_ANC4097	NZ_CP050417.1	87.88	33	4	0	1	33	22439	22407	0.004	42.8
spacer43_AYE	NZ_CP050417.1	87.88	33	4	0	1	33	22407	22439	0.004	42.8
spacer18_CCRI10950	NZ_CP050417.1	87.88	33	4	0	1	33	22439	22407	0.004	42.8
spacer37_CCRI14006	NZ_CP050417.1	87.88	33	4	0	1	33	22407	22439	0.004	42.8
spacer17_CCRI14007	NZ_CP050417.1	87.88	33	4	0	1	33	22439	22407	0.004	42.8
spacer12_CCRI14158	NZ_CP050417.1	87.88	33	4	0	1	33	22439	22407	0.004	42.8
spacer59_CCRI19669	NZ_CP050417.1	87.88	33	4	0	1	33	22407	22439	0.004	42.8
spacer14_CCRI19670	NZ_CP050417.1	87.88	33	4	0	1	33	22439	22407	0.004	42.8
spacer14_CCRI19672	NZ_CP050417.1	87.88	33	4	0	1	33	22439	22407	0.004	42.8
spacer17_CCRI19673	NZ_CP050417.1	87.88	33	4	0	1	33	22439	22407	0.004	42.8
spacer14_CCRI19674	NZ_CP050417.1	87.88	33	4	0	1	33	22439	22407	0.004	42.8
spacer14_CCRI19675	NZ_CP050417.1	87.88	33	4	0	1	33	22439	22407	0.004	42.8
spacer14_CCRI19677	NZ_CP050417.1	87.88	33	4	0	1	33	22439	22407	0.004	42.8
spacer37_CCRI22725	NZ_CP050417.1	87.88	33	4	0	1	33	22407	22439	0.004	42.8
spacer17_DSM101993	NZ_CP050417.1	87.88	33	4	0	1	33	22439	22407	0.004	42.8
spacer17_RUH875	NZ_CP050417.1	87.88	33	4	0	1	33	22439	22407	0.004	42.8
spacer63_070517_0072	NZ_CP050426.1	100	32	0	0	1	32	113901	113870	4.57e-08	59.0
spacer22_ANC4097	NZ_CP050426.1	100	32	0	0	1	32	113870	113901	4.57e-08	59.0
spacer37_ATCC17961	NZ_CP050426.1	100	32	0	0	1	32	135141	135172	4.57e-08	59.0
spacer37_ATCC19606	NZ_CP050426.1	100	32	0	0	1	32	135141	135172	4.57e-08	59.0
spacer38_AYE	NZ_CP050426.1	100	32	0	0	1	32	113901	113870	4.57e-08	59.0
spacer27_CCRI10907	NZ_CP050426.1	100	32	0	0	1	32	135141	135172	4.57e-08	59.0
spacer33_CCRI10908	NZ_CP050426.1	100	32	0	0	1	32	135141	135172	4.57e-08	59.0
spacer23_CCRI10950	NZ_CP050426.1	100	32	0	0	1	32	113870	113901	4.57e-08	59.0
spacer32_CCRI14006	NZ_CP050426.1	100	32	0	0	1	32	113901	113870	4.57e-08	59.0
spacer22_CCRI14007	NZ_CP050426.1	100	32	0	0	1	32	113870	113901	4.57e-08	59.0
spacer9_CCRI14140	NZ_CP050426.1	100	32	0	0	1	32	135172	135141	4.57e-08	59.0
spacer17_CCRI14158	NZ_CP050426.1	100	32	0	0	1	32	113870	113901	4.57e-08	59.0
spacer54_CCRI19669	NZ_CP050426.1	100	32	0	0	1	32	113901	113870	4.57e-08	59.0
spacer19_CCRI19670	NZ_CP050426.1	100	32	0	0	1	32	113870	113901	4.57e-08	59.0
spacer19_CCRI19672	NZ_CP050426.1	100	32	0	0	1	32	113870	113901	4.57e-08	59.0
spacer22_CCRI19673	NZ_CP050426.1	100	32	0	0	1	32	113870	113901	4.57e-08	59.0
spacer19_CCRI19674	NZ_CP050426.1	100	32	0	0	1	32	113870	113901	4.57e-08	59.0
spacer19_CCRI19675	NZ_CP050426.1	100	32	0	0	1	32	113870	113901	4.57e-08	59.0
spacer19_CCRI19677	NZ_CP050426.1	100	32	0	0	1	32	113870	113901	4.57e-08	59.0
spacer32_CCRI22725	NZ_CP050426.1	100	32	0	0	1	32	113901	113870	4.57e-08	59.0
spacer22_DSM101993	NZ_CP050426.1	100	32	0	0	1	32	113870	113901	4.57e-08	59.0
spacer22_RUH875	NZ_CP050426.1	100	32	0	0	1	32	113870	113901	4.57e-08	59.0
spacer63_070517_0072	NZ_CP050433.1	100	32	0	0	1	32	189910	189879	4.57e-08	59.0
spacer22_ANC4097	NZ_CP050433.1	100	32	0	0	1	32	189879	189910	4.57e-08	59.0
spacer37_ATCC17961	NZ_CP050433.1	100	32	0	0	1	32	211150	211181	4.57e-08	59.0
spacer37_ATCC19606	NZ_CP050433.1	100	32	0	0	1	32	211150	211181	4.57e-08	59.0
spacer38_AYE	NZ_CP050433.1	100	32	0	0	1	32	189910	189879	4.57e-08	59.0
spacer27_CCRI10907	NZ_CP050433.1	100	32	0	0	1	32	211150	211181	4.57e-08	59.0
spacer33_CCRI10908	NZ_CP050433.1	100	32	0	0	1	32	211150	211181	4.57e-08	59.0
spacer23_CCRI10950	NZ_CP050433.1	100	32	0	0	1	32	189879	189910	4.57e-08	59.0
spacer32_CCRI14006	NZ_CP050433.1	100	32	0	0	1	32	189910	189879	4.57e-08	59.0
spacer22_CCRI14007	NZ_CP050433.1	100	32	0	0	1	32	189879	189910	4.57e-08	59.0
spacer9_CCRI14140	NZ_CP050433.1	100	32	0	0	1	32	211181	211150	4.57e-08	59.0
spacer17_CCRI14158	NZ_CP050433.1	100	32	0	0	1	32	189879	189910	4.57e-08	59.0
spacer54_CCRI19669	NZ_CP050433.1	100	32	0	0	1	32	189910	189879	4.57e-08	59.0
spacer19_CCRI19670	NZ_CP050433.1	100	32	0	0	1	32	189879	189910	4.57e-08	59.0
spacer19_CCRI19672	NZ_CP050433.1	100	32	0	0	1	32	189879	189910	4.57e-08	59.0
spacer22_CCRI19673	NZ_CP050433.1	100	32	0	0	1	32	189879	189910	4.57e-08	59.0
spacer19_CCRI19674	NZ_CP050433.1	100	32	0	0	1	32	189879	189910	4.57e-08	59.0
spacer19_CCRI19675	NZ_CP050433.1	100	32	0	0	1	32	189879	189910	4.57e-08	59.0
spacer19_CCRI19677	NZ_CP050433.1	100	32	0	0	1	32	189879	189910	4.57e-08	59.0
spacer32_CCRI22725	NZ_CP050433.1	100	32	0	0	1	32	189910	189879	4.57e-08	59.0
spacer22_DSM101993	NZ_CP050433.1	100	32	0	0	1	32	189879	189910	4.57e-08	59.0
spacer22_RUH875	NZ_CP050433.1	100	32	0	0	1	32	189879	189910	4.57e-08	59.0
spacer25_ATCC17961	NZ_CP051873.1	96.67	30	1	0	1	30	1453	1424	2.37e-05	50.9
spacer25_ATCC19606	NZ_CP051873.1	96.67	30	1	0	1	30	1453	1424	2.37e-05	50.9
spacer15_CCRI10907	NZ_CP051873.1	96.67	30	1	0	1	30	1453	1424	2.37e-05	50.9
spacer21_CCRI10908	NZ_CP051873.1	96.67	30	1	0	1	30	1453	1424	2.37e-05	50.9
spacer21_CCRI14140	NZ_CP051873.1	96.67	30	1	0	3	32	1424	1453	2.37e-05	50.9
spacer36_ATCC17961	NZ_CP051873.1	90.63	32	3	0	1	32	5806	5837	0.001	45.5
spacer36_ATCC19606	NZ_CP051873.1	90.63	32	3	0	1	32	5806	5837	0.001	45.5
spacer26_CCRI10907	NZ_CP051873.1	90.63	32	3	0	1	32	5806	5837	0.001	45.5
spacer32_CCRI10908	NZ_CP051873.1	90.63	32	3	0	1	32	5806	5837	0.001	45.5
spacer10_CCRI14140	NZ_CP051873.1	90.63	32	3	0	1	32	5837	5806	0.001	45.5
spacer15_CCRI1022_array2	NZ_CP051876.1	87.50	32	4	0	1	32	2387	2418	0.012	41.0
spacer43_CCRI1023_array2	NZ_CP051876.1	87.50	32	4	0	1	32	2418	2387	0.012	41.0
spacer22_CCRI1030_array2	NZ_CP051876.1	87.50	32	4	0	1	32	2387	2418	0.012	41.0
spacer24_SMQ-1504	NZ_CP053216.1	93.33	30	2	0	1	30	54156	54127	2.88e-04	46.4
spacer35_ANC4097	NZ_CP059559.1	87.50	32	4	0	1	32	21406	21437	0.012	41.0
spacer25_AYE	NZ_CP059559.1	87.50	32	4	0	1	32	21437	21406	0.012	41.0
spacer19_CCRI14006	NZ_CP059559.1	87.50	32	4	0	1	32	21437	21406	0.012	41.0
spacer35_CCRI14007	NZ_CP059559.1	87.50	32	4	0	1	32	21406	21437	0.012	41.0
spacer41_CCRI19669	NZ_CP059559.1	87.50	32	4	0	1	32	21437	21406	0.012	41.0
spacer31_CCRI19670	NZ_CP059559.1	87.50	32	4	0	1	32	21406	21437	0.012	41.0
spacer31_CCRI19672	NZ_CP059559.1	87.50	32	4	0	1	32	21406	21437	0.012	41.0
spacer35_CCRI19673	NZ_CP059559.1	87.50	32	4	0	1	32	21406	21437	0.012	41.0
spacer31_CCRI19674	NZ_CP059559.1	87.50	32	4	0	1	32	21406	21437	0.012	41.0
spacer31_CCRI19675	NZ_CP059559.1	87.50	32	4	0	1	32	21406	21437	0.012	41.0
spacer31_CCRI19677	NZ_CP059559.1	87.50	32	4	0	1	32	21406	21437	0.012	41.0
spacer19_CCRI22725	NZ_CP059559.1	87.50	32	4	0	1	32	21437	21406	0.012	41.0
spacer35_DSM101993	NZ_CP059559.1	87.50	32	4	0	1	32	21406	21437	0.012	41.0
spacer35_RUH875	NZ_CP059559.1	87.50	32	4	0	1	32	21406	21437	0.012	41.0
spacer63_070517_0072	NZ_CP061583.1	100	32	0	0	1	32	1	32	4.57e-08	59.0
spacer22_ANC4097	NZ_CP061583.1	100	32	0	0	1	32	32	1	4.57e-08	59.0
spacer37_ATCC17961	NZ_CP061583.1	100	32	0	0	1	32	103842	103811	4.57e-08	59.0
spacer37_ATCC19606	NZ_CP061583.1	100	32	0	0	1	32	103842	103811	4.57e-08	59.0
spacer38_AYE	NZ_CP061583.1	100	32	0	0	1	32	1	32	4.57e-08	59.0
spacer27_CCRI10907	NZ_CP061583.1	100	32	0	0	1	32	103842	103811	4.57e-08	59.0
spacer33_CCRI10908	NZ_CP061583.1	100	32	0	0	1	32	103842	103811	4.57e-08	59.0
spacer23_CCRI10950	NZ_CP061583.1	100	32	0	0	1	32	32	1	4.57e-08	59.0
spacer32_CCRI14006	NZ_CP061583.1	100	32	0	0	1	32	1	32	4.57e-08	59.0
spacer22_CCRI14007	NZ_CP061583.1	100	32	0	0	1	32	32	1	4.57e-08	59.0
spacer9_CCRI14140	NZ_CP061583.1	100	32	0	0	1	32	103811	103842	4.57e-08	59.0
spacer17_CCRI14158	NZ_CP061583.1	100	32	0	0	1	32	32	1	4.57e-08	59.0
spacer54_CCRI19669	NZ_CP061583.1	100	32	0	0	1	32	1	32	4.57e-08	59.0
spacer19_CCRI19670	NZ_CP061583.1	100	32	0	0	1	32	32	1	4.57e-08	59.0
spacer19_CCRI19672	NZ_CP061583.1	100	32	0	0	1	32	32	1	4.57e-08	59.0
spacer22_CCRI19673	NZ_CP061583.1	100	32	0	0	1	32	32	1	4.57e-08	59.0
spacer19_CCRI19674	NZ_CP061583.1	100	32	0	0	1	32	32	1	4.57e-08	59.0
spacer19_CCRI19675	NZ_CP061583.1	100	32	0	0	1	32	32	1	4.57e-08	59.0
spacer19_CCRI19677	NZ_CP061583.1	100	32	0	0	1	32	32	1	4.57e-08	59.0
spacer32_CCRI22725	NZ_CP061583.1	100	32	0	0	1	32	1	32	4.57e-08	59.0
spacer22_DSM101993	NZ_CP061583.1	100	32	0	0	1	32	32	1	4.57e-08	59.0
spacer22_RUH875	NZ_CP061583.1	100	32	0	0	1	32	32	1	4.57e-08	59.0
spacer63_070517_0072	NZ_CP061599.1	100	32	0	0	1	32	106466	106435	4.57e-08	59.0
spacer22_ANC4097	NZ_CP061599.1	100	32	0	0	1	32	106435	106466	4.57e-08	59.0
spacer37_ATCC17961	NZ_CP061599.1	100	32	0	0	1	32	1538	1569	4.57e-08	59.0
spacer37_ATCC19606	NZ_CP061599.1	100	32	0	0	1	32	1538	1569	4.57e-08	59.0
spacer38_AYE	NZ_CP061599.1	100	32	0	0	1	32	106466	106435	4.57e-08	59.0
spacer27_CCRI10907	NZ_CP061599.1	100	32	0	0	1	32	1538	1569	4.57e-08	59.0
spacer33_CCRI10908	NZ_CP061599.1	100	32	0	0	1	32	1538	1569	4.57e-08	59.0
spacer23_CCRI10950	NZ_CP061599.1	100	32	0	0	1	32	106435	106466	4.57e-08	59.0
spacer32_CCRI14006	NZ_CP061599.1	100	32	0	0	1	32	106466	106435	4.57e-08	59.0
spacer22_CCRI14007	NZ_CP061599.1	100	32	0	0	1	32	106435	106466	4.57e-08	59.0
spacer9_CCRI14140	NZ_CP061599.1	100	32	0	0	1	32	1569	1538	4.57e-08	59.0
spacer17_CCRI14158	NZ_CP061599.1	100	32	0	0	1	32	106435	106466	4.57e-08	59.0
spacer54_CCRI19669	NZ_CP061599.1	100	32	0	0	1	32	106466	106435	4.57e-08	59.0
spacer19_CCRI19670	NZ_CP061599.1	100	32	0	0	1	32	106435	106466	4.57e-08	59.0
spacer19_CCRI19672	NZ_CP061599.1	100	32	0	0	1	32	106435	106466	4.57e-08	59.0
spacer22_CCRI19673	NZ_CP061599.1	100	32	0	0	1	32	106435	106466	4.57e-08	59.0
spacer19_CCRI19674	NZ_CP061599.1	100	32	0	0	1	32	106435	106466	4.57e-08	59.0
spacer19_CCRI19675	NZ_CP061599.1	100	32	0	0	1	32	106435	106466	4.57e-08	59.0
spacer19_CCRI19677	NZ_CP061599.1	100	32	0	0	1	32	106435	106466	4.57e-08	59.0
spacer32_CCRI22725	NZ_CP061599.1	100	32	0	0	1	32	106466	106435	4.57e-08	59.0
spacer22_DSM101993	NZ_CP061599.1	100	32	0	0	1	32	106435	106466	4.57e-08	59.0
spacer22_RUH875	NZ_CP061599.1	100	32	0	0	1	32	106435	106466	4.57e-08	59.0
spacer63_070517_0072	NZ_CP061604.1	100	32	0	0	1	32	30475	30444	4.57e-08	59.0
spacer22_ANC4097	NZ_CP061604.1	100	32	0	0	1	32	30444	30475	4.57e-08	59.0
spacer37_ATCC17961	NZ_CP061604.1	100	32	0	0	1	32	61831	61862	4.57e-08	59.0
spacer37_ATCC19606	NZ_CP061604.1	100	32	0	0	1	32	61831	61862	4.57e-08	59.0
spacer38_AYE	NZ_CP061604.1	100	32	0	0	1	32	30475	30444	4.57e-08	59.0
spacer27_CCRI10907	NZ_CP061604.1	100	32	0	0	1	32	61831	61862	4.57e-08	59.0
spacer33_CCRI10908	NZ_CP061604.1	100	32	0	0	1	32	61831	61862	4.57e-08	59.0
spacer23_CCRI10950	NZ_CP061604.1	100	32	0	0	1	32	30444	30475	4.57e-08	59.0
spacer32_CCRI14006	NZ_CP061604.1	100	32	0	0	1	32	30475	30444	4.57e-08	59.0
spacer22_CCRI14007	NZ_CP061604.1	100	32	0	0	1	32	30444	30475	4.57e-08	59.0
spacer9_CCRI14140	NZ_CP061604.1	100	32	0	0	1	32	61862	61831	4.57e-08	59.0
spacer17_CCRI14158	NZ_CP061604.1	100	32	0	0	1	32	30444	30475	4.57e-08	59.0
spacer54_CCRI19669	NZ_CP061604.1	100	32	0	0	1	32	30475	30444	4.57e-08	59.0
spacer19_CCRI19670	NZ_CP061604.1	100	32	0	0	1	32	30444	30475	4.57e-08	59.0
spacer19_CCRI19672	NZ_CP061604.1	100	32	0	0	1	32	30444	30475	4.57e-08	59.0
spacer22_CCRI19673	NZ_CP061604.1	100	32	0	0	1	32	30444	30475	4.57e-08	59.0
spacer19_CCRI19674	NZ_CP061604.1	100	32	0	0	1	32	30444	30475	4.57e-08	59.0
spacer19_CCRI19675	NZ_CP061604.1	100	32	0	0	1	32	30444	30475	4.57e-08	59.0
spacer19_CCRI19677	NZ_CP061604.1	100	32	0	0	1	32	30444	30475	4.57e-08	59.0
spacer32_CCRI22725	NZ_CP061604.1	100	32	0	0	1	32	30475	30444	4.57e-08	59.0
spacer22_DSM101993	NZ_CP061604.1	100	32	0	0	1	32	30444	30475	4.57e-08	59.0
spacer22_RUH875	NZ_CP061604.1	100	32	0	0	1	32	30444	30475	4.57e-08	59.0
spacer63_070517_0072	NZ_CP061614.1	100	32	0	0	1	32	30477	30446	4.57e-08	59.0
spacer22_ANC4097	NZ_CP061614.1	100	32	0	0	1	32	30446	30477	4.57e-08	59.0
spacer37_ATCC17961	NZ_CP061614.1	100	32	0	0	1	32	61833	61864	4.57e-08	59.0
spacer37_ATCC19606	NZ_CP061614.1	100	32	0	0	1	32	61833	61864	4.57e-08	59.0
spacer38_AYE	NZ_CP061614.1	100	32	0	0	1	32	30477	30446	4.57e-08	59.0
spacer27_CCRI10907	NZ_CP061614.1	100	32	0	0	1	32	61833	61864	4.57e-08	59.0
spacer33_CCRI10908	NZ_CP061614.1	100	32	0	0	1	32	61833	61864	4.57e-08	59.0
spacer23_CCRI10950	NZ_CP061614.1	100	32	0	0	1	32	30446	30477	4.57e-08	59.0
spacer32_CCRI14006	NZ_CP061614.1	100	32	0	0	1	32	30477	30446	4.57e-08	59.0
spacer22_CCRI14007	NZ_CP061614.1	100	32	0	0	1	32	30446	30477	4.57e-08	59.0
spacer9_CCRI14140	NZ_CP061614.1	100	32	0	0	1	32	61864	61833	4.57e-08	59.0
spacer17_CCRI14158	NZ_CP061614.1	100	32	0	0	1	32	30446	30477	4.57e-08	59.0
spacer54_CCRI19669	NZ_CP061614.1	100	32	0	0	1	32	30477	30446	4.57e-08	59.0
spacer19_CCRI19670	NZ_CP061614.1	100	32	0	0	1	32	30446	30477	4.57e-08	59.0
spacer19_CCRI19672	NZ_CP061614.1	100	32	0	0	1	32	30446	30477	4.57e-08	59.0
spacer22_CCRI19673	NZ_CP061614.1	100	32	0	0	1	32	30446	30477	4.57e-08	59.0
spacer19_CCRI19674	NZ_CP061614.1	100	32	0	0	1	32	30446	30477	4.57e-08	59.0
spacer19_CCRI19675	NZ_CP061614.1	100	32	0	0	1	32	30446	30477	4.57e-08	59.0
spacer19_CCRI19677	NZ_CP061614.1	100	32	0	0	1	32	30446	30477	4.57e-08	59.0
spacer32_CCRI22725	NZ_CP061614.1	100	32	0	0	1	32	30477	30446	4.57e-08	59.0
spacer22_DSM101993	NZ_CP061614.1	100	32	0	0	1	32	30446	30477	4.57e-08	59.0
spacer22_RUH875	NZ_CP061614.1	100	32	0	0	1	32	30446	30477	4.57e-08	59.0
spacer1_CCRI1022_array2	NZ_CP061617.1	90.32	31	3	0	2	32	10912	10882	0.004	43.7
spacer57_CCRI1023_array2	NZ_CP061617.1	90.32	31	3	0	1	31	10882	10912	0.004	43.7
spacer1_CCRI1030_array2	NZ_CP061617.1	90.32	31	3	0	2	32	10912	10882	0.004	43.7
spacer39_CCRI1032_array1	NZ_CP061617.1	90.32	31	3	0	1	31	10882	10912	0.004	43.7
spacer4_AYE	NZ_CP061617.1	96.77	31	1	0	1	31	5586	5556	6.78e-06	52.7
spacer10_CCRI19669	NZ_CP061617.1	87.50	32	4	0	1	32	22150	22119	0.012	41.0
spacer10_ATCC17961	NZ_CP061617.1	96.88	32	1	0	1	32	16272	16303	1.94e-06	54.5
spacer6_ATCC19606	NZ_CP061617.1	96.88	32	1	0	1	32	16272	16303	1.94e-06	54.5
spacer10_ATCC19606	NZ_CP061617.1	96.88	32	1	0	1	32	16272	16303	1.94e-06	54.5
spacer41_CCRI10907	NZ_CP061617.1	96.88	32	1	0	1	32	16272	16303	1.94e-06	54.5
spacer6_CCRI10908	NZ_CP061617.1	96.88	32	1	0	1	32	16272	16303	1.94e-06	54.5
spacer36_CCRI14140	NZ_CP061617.1	96.88	32	1	0	1	32	16303	16272	1.94e-06	54.5
spacer2_CCRI19669	NZ_CP061617.1	96.88	32	1	0	1	32	14579	14548	1.94e-06	54.5
spacer13_CCRI19669	NZ_CP061617.1	96.88	32	1	0	1	32	14468	14437	1.94e-06	54.5
spacer63_070517_0072	NZ_CP061621.1	100	32	0	0	1	32	37315	37346	4.57e-08	59.0
spacer22_ANC4097	NZ_CP061621.1	100	32	0	0	1	32	37346	37315	4.57e-08	59.0
spacer37_ATCC17961	NZ_CP061621.1	100	32	0	0	1	32	7049	7018	4.57e-08	59.0
spacer37_ATCC19606	NZ_CP061621.1	100	32	0	0	1	32	7049	7018	4.57e-08	59.0
spacer38_AYE	NZ_CP061621.1	100	32	0	0	1	32	37315	37346	4.57e-08	59.0
spacer27_CCRI10907	NZ_CP061621.1	100	32	0	0	1	32	7049	7018	4.57e-08	59.0
spacer33_CCRI10908	NZ_CP061621.1	100	32	0	0	1	32	7049	7018	4.57e-08	59.0
spacer23_CCRI10950	NZ_CP061621.1	100	32	0	0	1	32	37346	37315	4.57e-08	59.0
spacer32_CCRI14006	NZ_CP061621.1	100	32	0	0	1	32	37315	37346	4.57e-08	59.0
spacer22_CCRI14007	NZ_CP061621.1	100	32	0	0	1	32	37346	37315	4.57e-08	59.0
spacer9_CCRI14140	NZ_CP061621.1	100	32	0	0	1	32	7018	7049	4.57e-08	59.0
spacer17_CCRI14158	NZ_CP061621.1	100	32	0	0	1	32	37346	37315	4.57e-08	59.0
spacer54_CCRI19669	NZ_CP061621.1	100	32	0	0	1	32	37315	37346	4.57e-08	59.0
spacer19_CCRI19670	NZ_CP061621.1	100	32	0	0	1	32	37346	37315	4.57e-08	59.0
spacer19_CCRI19672	NZ_CP061621.1	100	32	0	0	1	32	37346	37315	4.57e-08	59.0
spacer22_CCRI19673	NZ_CP061621.1	100	32	0	0	1	32	37346	37315	4.57e-08	59.0
spacer19_CCRI19674	NZ_CP061621.1	100	32	0	0	1	32	37346	37315	4.57e-08	59.0
spacer19_CCRI19675	NZ_CP061621.1	100	32	0	0	1	32	37346	37315	4.57e-08	59.0
spacer19_CCRI19677	NZ_CP061621.1	100	32	0	0	1	32	37346	37315	4.57e-08	59.0
spacer32_CCRI22725	NZ_CP061621.1	100	32	0	0	1	32	37315	37346	4.57e-08	59.0
spacer22_DSM101993	NZ_CP061621.1	100	32	0	0	1	32	37346	37315	4.57e-08	59.0
spacer22_RUH875	NZ_CP061621.1	100	32	0	0	1	32	37346	37315	4.57e-08	59.0
spacer63_070517_0072	NZ_CP061630.1	100	32	0	0	1	32	119265	119234	4.57e-08	59.0
spacer22_ANC4097	NZ_CP061630.1	100	32	0	0	1	32	119234	119265	4.57e-08	59.0
spacer37_ATCC17961	NZ_CP061630.1	100	32	0	0	1	32	15425	15456	4.57e-08	59.0
spacer37_ATCC19606	NZ_CP061630.1	100	32	0	0	1	32	15425	15456	4.57e-08	59.0
spacer38_AYE	NZ_CP061630.1	100	32	0	0	1	32	119265	119234	4.57e-08	59.0
spacer27_CCRI10907	NZ_CP061630.1	100	32	0	0	1	32	15425	15456	4.57e-08	59.0
spacer33_CCRI10908	NZ_CP061630.1	100	32	0	0	1	32	15425	15456	4.57e-08	59.0
spacer23_CCRI10950	NZ_CP061630.1	100	32	0	0	1	32	119234	119265	4.57e-08	59.0
spacer32_CCRI14006	NZ_CP061630.1	100	32	0	0	1	32	119265	119234	4.57e-08	59.0
spacer22_CCRI14007	NZ_CP061630.1	100	32	0	0	1	32	119234	119265	4.57e-08	59.0
spacer9_CCRI14140	NZ_CP061630.1	100	32	0	0	1	32	15456	15425	4.57e-08	59.0
spacer17_CCRI14158	NZ_CP061630.1	100	32	0	0	1	32	119234	119265	4.57e-08	59.0
spacer54_CCRI19669	NZ_CP061630.1	100	32	0	0	1	32	119265	119234	4.57e-08	59.0
spacer19_CCRI19670	NZ_CP061630.1	100	32	0	0	1	32	119234	119265	4.57e-08	59.0
spacer19_CCRI19672	NZ_CP061630.1	100	32	0	0	1	32	119234	119265	4.57e-08	59.0
spacer22_CCRI19673	NZ_CP061630.1	100	32	0	0	1	32	119234	119265	4.57e-08	59.0
spacer19_CCRI19674	NZ_CP061630.1	100	32	0	0	1	32	119234	119265	4.57e-08	59.0
spacer19_CCRI19675	NZ_CP061630.1	100	32	0	0	1	32	119234	119265	4.57e-08	59.0
spacer19_CCRI19677	NZ_CP061630.1	100	32	0	0	1	32	119234	119265	4.57e-08	59.0
spacer32_CCRI22725	NZ_CP061630.1	100	32	0	0	1	32	119265	119234	4.57e-08	59.0
spacer22_DSM101993	NZ_CP061630.1	100	32	0	0	1	32	119234	119265	4.57e-08	59.0
spacer22_RUH875	NZ_CP061630.1	100	32	0	0	1	32	119234	119265	4.57e-08	59.0
spacer63_070517_0072	NZ_CP061635.1	100	32	0	0	1	32	30990	30959	4.57e-08	59.0
spacer22_ANC4097	NZ_CP061635.1	100	32	0	0	1	32	30959	30990	4.57e-08	59.0
spacer37_ATCC17961	NZ_CP061635.1	100	32	0	0	1	32	61257	61288	4.57e-08	59.0
spacer37_ATCC19606	NZ_CP061635.1	100	32	0	0	1	32	61257	61288	4.57e-08	59.0
spacer38_AYE	NZ_CP061635.1	100	32	0	0	1	32	30990	30959	4.57e-08	59.0
spacer27_CCRI10907	NZ_CP061635.1	100	32	0	0	1	32	61257	61288	4.57e-08	59.0
spacer33_CCRI10908	NZ_CP061635.1	100	32	0	0	1	32	61257	61288	4.57e-08	59.0
spacer23_CCRI10950	NZ_CP061635.1	100	32	0	0	1	32	30959	30990	4.57e-08	59.0
spacer32_CCRI14006	NZ_CP061635.1	100	32	0	0	1	32	30990	30959	4.57e-08	59.0
spacer22_CCRI14007	NZ_CP061635.1	100	32	0	0	1	32	30959	30990	4.57e-08	59.0
spacer9_CCRI14140	NZ_CP061635.1	100	32	0	0	1	32	61288	61257	4.57e-08	59.0
spacer17_CCRI14158	NZ_CP061635.1	100	32	0	0	1	32	30959	30990	4.57e-08	59.0
spacer54_CCRI19669	NZ_CP061635.1	100	32	0	0	1	32	30990	30959	4.57e-08	59.0
spacer19_CCRI19670	NZ_CP061635.1	100	32	0	0	1	32	30959	30990	4.57e-08	59.0
spacer19_CCRI19672	NZ_CP061635.1	100	32	0	0	1	32	30959	30990	4.57e-08	59.0
spacer22_CCRI19673	NZ_CP061635.1	100	32	0	0	1	32	30959	30990	4.57e-08	59.0
spacer19_CCRI19674	NZ_CP061635.1	100	32	0	0	1	32	30959	30990	4.57e-08	59.0
spacer19_CCRI19675	NZ_CP061635.1	100	32	0	0	1	32	30959	30990	4.57e-08	59.0
spacer19_CCRI19677	NZ_CP061635.1	100	32	0	0	1	32	30959	30990	4.57e-08	59.0
spacer32_CCRI22725	NZ_CP061635.1	100	32	0	0	1	32	30990	30959	4.57e-08	59.0
spacer22_DSM101993	NZ_CP061635.1	100	32	0	0	1	32	30959	30990	4.57e-08	59.0
spacer22_RUH875	NZ_CP061635.1	100	32	0	0	1	32	30959	30990	4.57e-08	59.0
spacer63_070517_0072	NZ_CP061641.1	100	32	0	0	1	32	103130	103161	4.57e-08	59.0
spacer22_ANC4097	NZ_CP061641.1	100	32	0	0	1	32	103161	103130	4.57e-08	59.0
spacer37_ATCC17961	NZ_CP061641.1	100	32	0	0	1	32	72865	72834	4.57e-08	59.0
spacer37_ATCC19606	NZ_CP061641.1	100	32	0	0	1	32	72865	72834	4.57e-08	59.0
spacer38_AYE	NZ_CP061641.1	100	32	0	0	1	32	103130	103161	4.57e-08	59.0
spacer27_CCRI10907	NZ_CP061641.1	100	32	0	0	1	32	72865	72834	4.57e-08	59.0
spacer33_CCRI10908	NZ_CP061641.1	100	32	0	0	1	32	72865	72834	4.57e-08	59.0
spacer23_CCRI10950	NZ_CP061641.1	100	32	0	0	1	32	103161	103130	4.57e-08	59.0
spacer32_CCRI14006	NZ_CP061641.1	100	32	0	0	1	32	103130	103161	4.57e-08	59.0
spacer22_CCRI14007	NZ_CP061641.1	100	32	0	0	1	32	103161	103130	4.57e-08	59.0
spacer9_CCRI14140	NZ_CP061641.1	100	32	0	0	1	32	72834	72865	4.57e-08	59.0
spacer17_CCRI14158	NZ_CP061641.1	100	32	0	0	1	32	103161	103130	4.57e-08	59.0
spacer54_CCRI19669	NZ_CP061641.1	100	32	0	0	1	32	103130	103161	4.57e-08	59.0
spacer19_CCRI19670	NZ_CP061641.1	100	32	0	0	1	32	103161	103130	4.57e-08	59.0
spacer19_CCRI19672	NZ_CP061641.1	100	32	0	0	1	32	103161	103130	4.57e-08	59.0
spacer22_CCRI19673	NZ_CP061641.1	100	32	0	0	1	32	103161	103130	4.57e-08	59.0
spacer19_CCRI19674	NZ_CP061641.1	100	32	0	0	1	32	103161	103130	4.57e-08	59.0
spacer19_CCRI19675	NZ_CP061641.1	100	32	0	0	1	32	103161	103130	4.57e-08	59.0
spacer19_CCRI19677	NZ_CP061641.1	100	32	0	0	1	32	103161	103130	4.57e-08	59.0
spacer32_CCRI22725	NZ_CP061641.1	100	32	0	0	1	32	103130	103161	4.57e-08	59.0
spacer22_DSM101993	NZ_CP061641.1	100	32	0	0	1	32	103161	103130	4.57e-08	59.0
spacer22_RUH875	NZ_CP061641.1	100	32	0	0	1	32	103161	103130	4.57e-08	59.0
spacer63_070517_0072	NZ_CP061656.1	100	32	0	0	1	32	19832	19801	4.57e-08	59.0
spacer22_ANC4097	NZ_CP061656.1	100	32	0	0	1	32	19801	19832	4.57e-08	59.0
spacer37_ATCC17961	NZ_CP061656.1	100	32	0	0	1	32	50096	50127	4.57e-08	59.0
spacer37_ATCC19606	NZ_CP061656.1	100	32	0	0	1	32	50096	50127	4.57e-08	59.0
spacer38_AYE	NZ_CP061656.1	100	32	0	0	1	32	19832	19801	4.57e-08	59.0
spacer27_CCRI10907	NZ_CP061656.1	100	32	0	0	1	32	50096	50127	4.57e-08	59.0
spacer33_CCRI10908	NZ_CP061656.1	100	32	0	0	1	32	50096	50127	4.57e-08	59.0
spacer23_CCRI10950	NZ_CP061656.1	100	32	0	0	1	32	19801	19832	4.57e-08	59.0
spacer32_CCRI14006	NZ_CP061656.1	100	32	0	0	1	32	19832	19801	4.57e-08	59.0
spacer22_CCRI14007	NZ_CP061656.1	100	32	0	0	1	32	19801	19832	4.57e-08	59.0
spacer9_CCRI14140	NZ_CP061656.1	100	32	0	0	1	32	50127	50096	4.57e-08	59.0
spacer17_CCRI14158	NZ_CP061656.1	100	32	0	0	1	32	19801	19832	4.57e-08	59.0
spacer54_CCRI19669	NZ_CP061656.1	100	32	0	0	1	32	19832	19801	4.57e-08	59.0
spacer19_CCRI19670	NZ_CP061656.1	100	32	0	0	1	32	19801	19832	4.57e-08	59.0
spacer19_CCRI19672	NZ_CP061656.1	100	32	0	0	1	32	19801	19832	4.57e-08	59.0
spacer22_CCRI19673	NZ_CP061656.1	100	32	0	0	1	32	19801	19832	4.57e-08	59.0
spacer19_CCRI19674	NZ_CP061656.1	100	32	0	0	1	32	19801	19832	4.57e-08	59.0
spacer19_CCRI19675	NZ_CP061656.1	100	32	0	0	1	32	19801	19832	4.57e-08	59.0
spacer19_CCRI19677	NZ_CP061656.1	100	32	0	0	1	32	19801	19832	4.57e-08	59.0
spacer32_CCRI22725	NZ_CP061656.1	100	32	0	0	1	32	19832	19801	4.57e-08	59.0
spacer22_DSM101993	NZ_CP061656.1	100	32	0	0	1	32	19801	19832	4.57e-08	59.0
spacer22_RUH875	NZ_CP061656.1	100	32	0	0	1	32	19801	19832	4.57e-08	59.0
spacer63_070517_0072	NZ_CP061684.1	100	32	0	0	1	32	103103	103134	4.57e-08	59.0
spacer22_ANC4097	NZ_CP061684.1	100	32	0	0	1	32	103134	103103	4.57e-08	59.0
spacer37_ATCC17961	NZ_CP061684.1	100	32	0	0	1	32	72838	72807	4.57e-08	59.0
spacer37_ATCC19606	NZ_CP061684.1	100	32	0	0	1	32	72838	72807	4.57e-08	59.0
spacer38_AYE	NZ_CP061684.1	100	32	0	0	1	32	103103	103134	4.57e-08	59.0
spacer27_CCRI10907	NZ_CP061684.1	100	32	0	0	1	32	72838	72807	4.57e-08	59.0
spacer33_CCRI10908	NZ_CP061684.1	100	32	0	0	1	32	72838	72807	4.57e-08	59.0
spacer23_CCRI10950	NZ_CP061684.1	100	32	0	0	1	32	103134	103103	4.57e-08	59.0
spacer32_CCRI14006	NZ_CP061684.1	100	32	0	0	1	32	103103	103134	4.57e-08	59.0
spacer22_CCRI14007	NZ_CP061684.1	100	32	0	0	1	32	103134	103103	4.57e-08	59.0
spacer9_CCRI14140	NZ_CP061684.1	100	32	0	0	1	32	72807	72838	4.57e-08	59.0
spacer17_CCRI14158	NZ_CP061684.1	100	32	0	0	1	32	103134	103103	4.57e-08	59.0
spacer54_CCRI19669	NZ_CP061684.1	100	32	0	0	1	32	103103	103134	4.57e-08	59.0
spacer19_CCRI19670	NZ_CP061684.1	100	32	0	0	1	32	103134	103103	4.57e-08	59.0
spacer19_CCRI19672	NZ_CP061684.1	100	32	0	0	1	32	103134	103103	4.57e-08	59.0
spacer22_CCRI19673	NZ_CP061684.1	100	32	0	0	1	32	103134	103103	4.57e-08	59.0
spacer19_CCRI19674	NZ_CP061684.1	100	32	0	0	1	32	103134	103103	4.57e-08	59.0
spacer19_CCRI19675	NZ_CP061684.1	100	32	0	0	1	32	103134	103103	4.57e-08	59.0
spacer19_CCRI19677	NZ_CP061684.1	100	32	0	0	1	32	103134	103103	4.57e-08	59.0
spacer32_CCRI22725	NZ_CP061684.1	100	32	0	0	1	32	103103	103134	4.57e-08	59.0
spacer22_DSM101993	NZ_CP061684.1	100	32	0	0	1	32	103134	103103	4.57e-08	59.0
spacer22_RUH875	NZ_CP061684.1	100	32	0	0	1	32	103134	103103	4.57e-08	59.0
spacer63_070517_0072	NZ_CP061829.1	100	32	0	0	1	32	128928	128959	4.57e-08	59.0
spacer22_ANC4097	NZ_CP061829.1	100	32	0	0	1	32	128959	128928	4.57e-08	59.0
spacer37_ATCC17961	NZ_CP061829.1	100	32	0	0	1	32	98662	98631	4.57e-08	59.0
spacer37_ATCC19606	NZ_CP061829.1	100	32	0	0	1	32	98662	98631	4.57e-08	59.0
spacer38_AYE	NZ_CP061829.1	100	32	0	0	1	32	128928	128959	4.57e-08	59.0
spacer27_CCRI10907	NZ_CP061829.1	100	32	0	0	1	32	98662	98631	4.57e-08	59.0
spacer33_CCRI10908	NZ_CP061829.1	100	32	0	0	1	32	98662	98631	4.57e-08	59.0
spacer23_CCRI10950	NZ_CP061829.1	100	32	0	0	1	32	128959	128928	4.57e-08	59.0
spacer32_CCRI14006	NZ_CP061829.1	100	32	0	0	1	32	128928	128959	4.57e-08	59.0
spacer22_CCRI14007	NZ_CP061829.1	100	32	0	0	1	32	128959	128928	4.57e-08	59.0
spacer9_CCRI14140	NZ_CP061829.1	100	32	0	0	1	32	98631	98662	4.57e-08	59.0
spacer17_CCRI14158	NZ_CP061829.1	100	32	0	0	1	32	128959	128928	4.57e-08	59.0
spacer54_CCRI19669	NZ_CP061829.1	100	32	0	0	1	32	128928	128959	4.57e-08	59.0
spacer19_CCRI19670	NZ_CP061829.1	100	32	0	0	1	32	128959	128928	4.57e-08	59.0
spacer19_CCRI19672	NZ_CP061829.1	100	32	0	0	1	32	128959	128928	4.57e-08	59.0
spacer22_CCRI19673	NZ_CP061829.1	100	32	0	0	1	32	128959	128928	4.57e-08	59.0
spacer19_CCRI19674	NZ_CP061829.1	100	32	0	0	1	32	128959	128928	4.57e-08	59.0
spacer19_CCRI19675	NZ_CP061829.1	100	32	0	0	1	32	128959	128928	4.57e-08	59.0
spacer19_CCRI19677	NZ_CP061829.1	100	32	0	0	1	32	128959	128928	4.57e-08	59.0
spacer32_CCRI22725	NZ_CP061829.1	100	32	0	0	1	32	128928	128959	4.57e-08	59.0
spacer22_DSM101993	NZ_CP061829.1	100	32	0	0	1	32	128959	128928	4.57e-08	59.0
spacer22_RUH875	NZ_CP061829.1	100	32	0	0	1	32	128959	128928	4.57e-08	59.0
spacer15_CCRI1022_array2	NZ_CP066120.1	87.50	32	4	0	1	32	40052	40083	0.012	41.0
spacer43_CCRI1023_array2	NZ_CP066120.1	87.50	32	4	0	1	32	40083	40052	0.012	41.0
spacer22_CCRI1030_array2	NZ_CP066120.1	87.50	32	4	0	1	32	40052	40083	0.012	41.0
spacer15_CCRI1022_array2	NZ_CP071318.1	87.50	32	4	0	1	32	66210	66179	0.012	41.0
spacer43_CCRI1023_array2	NZ_CP071318.1	87.50	32	4	0	1	32	66179	66210	0.012	41.0
spacer22_CCRI1030_array2	NZ_CP071318.1	87.50	32	4	0	1	32	66210	66179	0.012	41.0
spacer63_070517_0072	NZ_CP072296.1	100	32	0	0	1	32	191989	191958	4.57e-08	59.0
spacer22_ANC4097	NZ_CP072296.1	100	32	0	0	1	32	191958	191989	4.57e-08	59.0
spacer37_ATCC17961	NZ_CP072296.1	100	32	0	0	1	32	214554	214585	4.57e-08	59.0
spacer37_ATCC19606	NZ_CP072296.1	100	32	0	0	1	32	214554	214585	4.57e-08	59.0
spacer38_AYE	NZ_CP072296.1	100	32	0	0	1	32	191989	191958	4.57e-08	59.0
spacer27_CCRI10907	NZ_CP072296.1	100	32	0	0	1	32	214554	214585	4.57e-08	59.0
spacer33_CCRI10908	NZ_CP072296.1	100	32	0	0	1	32	214554	214585	4.57e-08	59.0
spacer23_CCRI10950	NZ_CP072296.1	100	32	0	0	1	32	191958	191989	4.57e-08	59.0
spacer32_CCRI14006	NZ_CP072296.1	100	32	0	0	1	32	191989	191958	4.57e-08	59.0
spacer22_CCRI14007	NZ_CP072296.1	100	32	0	0	1	32	191958	191989	4.57e-08	59.0
spacer9_CCRI14140	NZ_CP072296.1	100	32	0	0	1	32	214585	214554	4.57e-08	59.0
spacer17_CCRI14158	NZ_CP072296.1	100	32	0	0	1	32	191958	191989	4.57e-08	59.0
spacer54_CCRI19669	NZ_CP072296.1	100	32	0	0	1	32	191989	191958	4.57e-08	59.0
spacer19_CCRI19670	NZ_CP072296.1	100	32	0	0	1	32	191958	191989	4.57e-08	59.0
spacer19_CCRI19672	NZ_CP072296.1	100	32	0	0	1	32	191958	191989	4.57e-08	59.0
spacer22_CCRI19673	NZ_CP072296.1	100	32	0	0	1	32	191958	191989	4.57e-08	59.0
spacer19_CCRI19674	NZ_CP072296.1	100	32	0	0	1	32	191958	191989	4.57e-08	59.0
spacer19_CCRI19675	NZ_CP072296.1	100	32	0	0	1	32	191958	191989	4.57e-08	59.0
spacer19_CCRI19677	NZ_CP072296.1	100	32	0	0	1	32	191958	191989	4.57e-08	59.0
spacer32_CCRI22725	NZ_CP072296.1	100	32	0	0	1	32	191989	191958	4.57e-08	59.0
spacer22_DSM101993	NZ_CP072296.1	100	32	0	0	1	32	191958	191989	4.57e-08	59.0
spacer22_RUH875	NZ_CP072296.1	100	32	0	0	1	32	191958	191989	4.57e-08	59.0
spacer5_CCRI1022_array2	NZ_CP072306.1	96.88	32	1	0	1	32	50410	50441	1.94e-06	54.5
spacer53_CCRI1023_array2	NZ_CP072306.1	96.88	32	1	0	1	32	50441	50410	1.94e-06	54.5
spacer5_CCRI1030_array2	NZ_CP072306.1	96.88	32	1	0	1	32	50410	50441	1.94e-06	54.5
spacer12_CCRI1030_array2	NZ_CP072306.1	96.88	32	1	0	1	32	50410	50441	1.94e-06	54.5
spacer28_CCRI1032_array1	NZ_CP072306.1	96.88	32	1	0	1	32	50441	50410	1.94e-06	54.5
spacer35_CCRI1032_array1	NZ_CP072306.1	96.88	32	1	0	1	32	50441	50410	1.94e-06	54.5
spacer27_ATCC17961	NZ_CP072306.1	100	32	0	0	1	32	21843	21874	4.57e-08	59.0
spacer28_ATCC17961	NZ_CP072306.1	100	32	0	0	1	32	51080	51111	4.57e-08	59.0
spacer29_ATCC17961	NZ_CP072306.1	100	32	0	0	1	32	36311	36280	4.57e-08	59.0
spacer27_ATCC19606	NZ_CP072306.1	100	32	0	0	1	32	21843	21874	4.57e-08	59.0
spacer28_ATCC19606	NZ_CP072306.1	100	32	0	0	1	32	51080	51111	4.57e-08	59.0
spacer29_ATCC19606	NZ_CP072306.1	100	32	0	0	1	32	36311	36280	4.57e-08	59.0
spacer17_CCRI10907	NZ_CP072306.1	100	32	0	0	1	32	21843	21874	4.57e-08	59.0
spacer18_CCRI10907	NZ_CP072306.1	100	32	0	0	1	32	51080	51111	4.57e-08	59.0
spacer19_CCRI10907	NZ_CP072306.1	100	32	0	0	1	32	36311	36280	4.57e-08	59.0
spacer23_CCRI10908	NZ_CP072306.1	100	32	0	0	1	32	21843	21874	4.57e-08	59.0
spacer24_CCRI10908	NZ_CP072306.1	100	32	0	0	1	32	51080	51111	4.57e-08	59.0
spacer25_CCRI10908	NZ_CP072306.1	100	32	0	0	1	32	36311	36280	4.57e-08	59.0
spacer17_CCRI14140	NZ_CP072306.1	100	32	0	0	1	32	36280	36311	4.57e-08	59.0
spacer18_CCRI14140	NZ_CP072306.1	100	32	0	0	1	32	51111	51080	4.57e-08	59.0
spacer19_CCRI14140	NZ_CP072306.1	100	32	0	0	1	32	21874	21843	4.57e-08	59.0
spacer63_070517_0072	NZ_CP072399.1	100	32	0	0	1	32	191989	191958	4.57e-08	59.0
spacer22_ANC4097	NZ_CP072399.1	100	32	0	0	1	32	191958	191989	4.57e-08	59.0
spacer37_ATCC17961	NZ_CP072399.1	100	32	0	0	1	32	214554	214585	4.57e-08	59.0
spacer37_ATCC19606	NZ_CP072399.1	100	32	0	0	1	32	214554	214585	4.57e-08	59.0
spacer38_AYE	NZ_CP072399.1	100	32	0	0	1	32	191989	191958	4.57e-08	59.0
spacer27_CCRI10907	NZ_CP072399.1	100	32	0	0	1	32	214554	214585	4.57e-08	59.0
spacer33_CCRI10908	NZ_CP072399.1	100	32	0	0	1	32	214554	214585	4.57e-08	59.0
spacer23_CCRI10950	NZ_CP072399.1	100	32	0	0	1	32	191958	191989	4.57e-08	59.0
spacer32_CCRI14006	NZ_CP072399.1	100	32	0	0	1	32	191989	191958	4.57e-08	59.0
spacer22_CCRI14007	NZ_CP072399.1	100	32	0	0	1	32	191958	191989	4.57e-08	59.0
spacer9_CCRI14140	NZ_CP072399.1	100	32	0	0	1	32	214585	214554	4.57e-08	59.0
spacer17_CCRI14158	NZ_CP072399.1	100	32	0	0	1	32	191958	191989	4.57e-08	59.0
spacer54_CCRI19669	NZ_CP072399.1	100	32	0	0	1	32	191989	191958	4.57e-08	59.0
spacer19_CCRI19670	NZ_CP072399.1	100	32	0	0	1	32	191958	191989	4.57e-08	59.0
spacer19_CCRI19672	NZ_CP072399.1	100	32	0	0	1	32	191958	191989	4.57e-08	59.0
spacer22_CCRI19673	NZ_CP072399.1	100	32	0	0	1	32	191958	191989	4.57e-08	59.0
spacer19_CCRI19674	NZ_CP072399.1	100	32	0	0	1	32	191958	191989	4.57e-08	59.0
spacer19_CCRI19675	NZ_CP072399.1	100	32	0	0	1	32	191958	191989	4.57e-08	59.0
spacer19_CCRI19677	NZ_CP072399.1	100	32	0	0	1	32	191958	191989	4.57e-08	59.0
spacer32_CCRI22725	NZ_CP072399.1	100	32	0	0	1	32	191989	191958	4.57e-08	59.0
spacer22_DSM101993	NZ_CP072399.1	100	32	0	0	1	32	191958	191989	4.57e-08	59.0
spacer22_RUH875	NZ_CP072399.1	100	32	0	0	1	32	191958	191989	4.57e-08	59.0
spacer24_SMQ-1504	NZ_CP072553.1	93.33	30	2	0	1	30	25128	25157	2.88e-04	46.4
spacer37_ATCC17961	NZ_CP074708.1	100	32	0	0	1	32	2864	2833	4.57e-08	59.0
spacer37_ATCC19606	NZ_CP074708.1	100	32	0	0	1	32	2864	2833	4.57e-08	59.0
spacer27_CCRI10907	NZ_CP074708.1	100	32	0	0	1	32	2864	2833	4.57e-08	59.0
spacer33_CCRI10908	NZ_CP074708.1	100	32	0	0	1	32	2864	2833	4.57e-08	59.0
spacer9_CCRI14140	NZ_CP074708.1	100	32	0	0	1	32	2833	2864	4.57e-08	59.0
spacer63_070517_0072	NZ_CP074709.1	100	32	0	0	1	32	122762	122731	4.57e-08	59.0
spacer22_ANC4097	NZ_CP074709.1	100	32	0	0	1	32	122731	122762	4.57e-08	59.0
spacer37_ATCC17961	NZ_CP074709.1	100	32	0	0	1	32	4321	4352	4.57e-08	59.0
spacer37_ATCC19606	NZ_CP074709.1	100	32	0	0	1	32	4321	4352	4.57e-08	59.0
spacer38_AYE	NZ_CP074709.1	100	32	0	0	1	32	122762	122731	4.57e-08	59.0
spacer27_CCRI10907	NZ_CP074709.1	100	32	0	0	1	32	4321	4352	4.57e-08	59.0
spacer33_CCRI10908	NZ_CP074709.1	100	32	0	0	1	32	4321	4352	4.57e-08	59.0
spacer23_CCRI10950	NZ_CP074709.1	100	32	0	0	1	32	122731	122762	4.57e-08	59.0
spacer32_CCRI14006	NZ_CP074709.1	100	32	0	0	1	32	122762	122731	4.57e-08	59.0
spacer22_CCRI14007	NZ_CP074709.1	100	32	0	0	1	32	122731	122762	4.57e-08	59.0
spacer9_CCRI14140	NZ_CP074709.1	100	32	0	0	1	32	4352	4321	4.57e-08	59.0
spacer17_CCRI14158	NZ_CP074709.1	100	32	0	0	1	32	122731	122762	4.57e-08	59.0
spacer54_CCRI19669	NZ_CP074709.1	100	32	0	0	1	32	122762	122731	4.57e-08	59.0
spacer19_CCRI19670	NZ_CP074709.1	100	32	0	0	1	32	122731	122762	4.57e-08	59.0
spacer19_CCRI19672	NZ_CP074709.1	100	32	0	0	1	32	122731	122762	4.57e-08	59.0
spacer22_CCRI19673	NZ_CP074709.1	100	32	0	0	1	32	122731	122762	4.57e-08	59.0
spacer19_CCRI19674	NZ_CP074709.1	100	32	0	0	1	32	122731	122762	4.57e-08	59.0
spacer19_CCRI19675	NZ_CP074709.1	100	32	0	0	1	32	122731	122762	4.57e-08	59.0
spacer19_CCRI19677	NZ_CP074709.1	100	32	0	0	1	32	122731	122762	4.57e-08	59.0
spacer32_CCRI22725	NZ_CP074709.1	100	32	0	0	1	32	122762	122731	4.57e-08	59.0
spacer22_DSM101993	NZ_CP074709.1	100	32	0	0	1	32	122731	122762	4.57e-08	59.0
spacer22_RUH875	NZ_CP074709.1	100	32	0	0	1	32	122731	122762	4.57e-08	59.0
spacer37_ATCC17961	NZ_CP076802.1	100	32	0	0	1	32	15575	15606	4.57e-08	59.0
spacer37_ATCC19606	NZ_CP076802.1	100	32	0	0	1	32	15575	15606	4.57e-08	59.0
spacer27_CCRI10907	NZ_CP076802.1	100	32	0	0	1	32	15575	15606	4.57e-08	59.0
spacer33_CCRI10908	NZ_CP076802.1	100	32	0	0	1	32	15575	15606	4.57e-08	59.0
spacer9_CCRI14140	NZ_CP076802.1	100	32	0	0	1	32	15606	15575	4.57e-08	59.0
spacer37_ATCC17961	NZ_CP076805.1	100	32	0	0	1	32	15575	15606	4.57e-08	59.0
spacer37_ATCC19606	NZ_CP076805.1	100	32	0	0	1	32	15575	15606	4.57e-08	59.0
spacer27_CCRI10907	NZ_CP076805.1	100	32	0	0	1	32	15575	15606	4.57e-08	59.0
spacer33_CCRI10908	NZ_CP076805.1	100	32	0	0	1	32	15575	15606	4.57e-08	59.0
spacer9_CCRI14140	NZ_CP076805.1	100	32	0	0	1	32	15606	15575	4.57e-08	59.0
spacer37_ATCC17961	NZ_CP076818.1	100	32	0	0	1	32	15575	15606	4.57e-08	59.0
spacer37_ATCC19606	NZ_CP076818.1	100	32	0	0	1	32	15575	15606	4.57e-08	59.0
spacer27_CCRI10907	NZ_CP076818.1	100	32	0	0	1	32	15575	15606	4.57e-08	59.0
spacer33_CCRI10908	NZ_CP076818.1	100	32	0	0	1	32	15575	15606	4.57e-08	59.0
spacer9_CCRI14140	NZ_CP076818.1	100	32	0	0	1	32	15606	15575	4.57e-08	59.0
spacer7_SMQ-1504	NZ_CP077234.1	90.63	32	3	0	1	32	10809	10840	0.001	45.5
spacer2_SMQ-1504	NZ_CP077234.1	96.88	32	1	0	1	32	4824	4793	1.94e-06	54.5
spacer27_CCRI1016_array1	NZ_CP077234.1	100	32	0	0	1	32	15562	15593	4.57e-08	59.0
spacer9_CCRI1022_array1	NZ_CP077234.1	100	32	0	0	1	32	15593	15562	4.57e-08	59.0
spacer26_CCRI1023_array1	NZ_CP077234.1	100	32	0	0	1	32	15562	15593	4.57e-08	59.0
spacer9_CCRI1030_array1	NZ_CP077234.1	100	32	0	0	1	32	15593	15562	4.57e-08	59.0
spacer27_CCRI1032_array2	NZ_CP077234.1	100	32	0	0	1	32	15562	15593	4.57e-08	59.0
spacer63_070517_0072	NZ_CP077802.1	100	32	0	0	1	32	122546	122515	4.57e-08	59.0
spacer22_ANC4097	NZ_CP077802.1	100	32	0	0	1	32	122515	122546	4.57e-08	59.0
spacer37_ATCC17961	NZ_CP077802.1	100	32	0	0	1	32	5813	5844	4.57e-08	59.0
spacer37_ATCC19606	NZ_CP077802.1	100	32	0	0	1	32	5813	5844	4.57e-08	59.0
spacer38_AYE	NZ_CP077802.1	100	32	0	0	1	32	122546	122515	4.57e-08	59.0
spacer27_CCRI10907	NZ_CP077802.1	100	32	0	0	1	32	5813	5844	4.57e-08	59.0
spacer33_CCRI10908	NZ_CP077802.1	100	32	0	0	1	32	5813	5844	4.57e-08	59.0
spacer23_CCRI10950	NZ_CP077802.1	100	32	0	0	1	32	122515	122546	4.57e-08	59.0
spacer32_CCRI14006	NZ_CP077802.1	100	32	0	0	1	32	122546	122515	4.57e-08	59.0
spacer22_CCRI14007	NZ_CP077802.1	100	32	0	0	1	32	122515	122546	4.57e-08	59.0
spacer9_CCRI14140	NZ_CP077802.1	100	32	0	0	1	32	5844	5813	4.57e-08	59.0
spacer17_CCRI14158	NZ_CP077802.1	100	32	0	0	1	32	122515	122546	4.57e-08	59.0
spacer54_CCRI19669	NZ_CP077802.1	100	32	0	0	1	32	122546	122515	4.57e-08	59.0
spacer19_CCRI19670	NZ_CP077802.1	100	32	0	0	1	32	122515	122546	4.57e-08	59.0
spacer19_CCRI19672	NZ_CP077802.1	100	32	0	0	1	32	122515	122546	4.57e-08	59.0
spacer22_CCRI19673	NZ_CP077802.1	100	32	0	0	1	32	122515	122546	4.57e-08	59.0
spacer19_CCRI19674	NZ_CP077802.1	100	32	0	0	1	32	122515	122546	4.57e-08	59.0
spacer19_CCRI19675	NZ_CP077802.1	100	32	0	0	1	32	122515	122546	4.57e-08	59.0
spacer19_CCRI19677	NZ_CP077802.1	100	32	0	0	1	32	122515	122546	4.57e-08	59.0
spacer32_CCRI22725	NZ_CP077802.1	100	32	0	0	1	32	122546	122515	4.57e-08	59.0
spacer22_DSM101993	NZ_CP077802.1	100	32	0	0	1	32	122515	122546	4.57e-08	59.0
spacer22_RUH875	NZ_CP077802.1	100	32	0	0	1	32	122515	122546	4.57e-08	59.0
spacer34_ANC4097	NZ_CP077844.1	93.33	30	2	0	3	32	36937	36908	2.88e-04	46.4
spacer26_AYE	NZ_CP077844.1	93.33	30	2	0	1	30	36908	36937	2.88e-04	46.4
spacer20_CCRI14006	NZ_CP077844.1	93.33	30	2	0	1	30	36908	36937	2.88e-04	46.4
spacer34_CCRI14007	NZ_CP077844.1	93.33	30	2	0	3	32	36937	36908	2.88e-04	46.4
spacer42_CCRI19669	NZ_CP077844.1	93.33	30	2	0	1	30	36908	36937	2.88e-04	46.4
spacer30_CCRI19670	NZ_CP077844.1	93.33	30	2	0	3	32	36937	36908	2.88e-04	46.4
spacer30_CCRI19672	NZ_CP077844.1	93.33	30	2	0	3	32	36937	36908	2.88e-04	46.4
spacer34_CCRI19673	NZ_CP077844.1	93.33	30	2	0	3	32	36937	36908	2.88e-04	46.4
spacer30_CCRI19674	NZ_CP077844.1	93.33	30	2	0	3	32	36937	36908	2.88e-04	46.4
spacer30_CCRI19675	NZ_CP077844.1	93.33	30	2	0	3	32	36937	36908	2.88e-04	46.4
spacer30_CCRI19677	NZ_CP077844.1	93.33	30	2	0	3	32	36937	36908	2.88e-04	46.4
spacer20_CCRI22725	NZ_CP077844.1	93.33	30	2	0	1	30	36908	36937	2.88e-04	46.4
spacer34_DSM101993	NZ_CP077844.1	93.33	30	2	0	3	32	36937	36908	2.88e-04	46.4
spacer34_RUH875	NZ_CP077844.1	93.33	30	2	0	3	32	36937	36908	2.88e-04	46.4
spacer33_SMQ-1504	NZ_CP077844.1	93.33	30	2	0	3	32	7877	7906	2.88e-04	46.4
spacer34_ANC4097	NZ_CP077844.1	87.50	32	4	0	1	32	34026	33995	0.012	41.0
spacer26_AYE	NZ_CP077844.1	87.50	32	4	0	1	32	33995	34026	0.012	41.0
spacer20_CCRI14006	NZ_CP077844.1	87.50	32	4	0	1	32	33995	34026	0.012	41.0
spacer34_CCRI14007	NZ_CP077844.1	87.50	32	4	0	1	32	34026	33995	0.012	41.0
spacer42_CCRI19669	NZ_CP077844.1	87.50	32	4	0	1	32	33995	34026	0.012	41.0
spacer30_CCRI19670	NZ_CP077844.1	87.50	32	4	0	1	32	34026	33995	0.012	41.0
spacer30_CCRI19672	NZ_CP077844.1	87.50	32	4	0	1	32	34026	33995	0.012	41.0
spacer34_CCRI19673	NZ_CP077844.1	87.50	32	4	0	1	32	34026	33995	0.012	41.0
spacer30_CCRI19674	NZ_CP077844.1	87.50	32	4	0	1	32	34026	33995	0.012	41.0
spacer30_CCRI19675	NZ_CP077844.1	87.50	32	4	0	1	32	34026	33995	0.012	41.0
spacer30_CCRI19677	NZ_CP077844.1	87.50	32	4	0	1	32	34026	33995	0.012	41.0
spacer20_CCRI22725	NZ_CP077844.1	87.50	32	4	0	1	32	33995	34026	0.012	41.0
spacer34_DSM101993	NZ_CP077844.1	87.50	32	4	0	1	32	34026	33995	0.012	41.0
spacer34_RUH875	NZ_CP077844.1	87.50	32	4	0	1	32	34026	33995	0.012	41.0
spacer5_SMQ-1504	NZ_CP077844.1	96.88	32	1	0	1	32	8471	8502	1.94e-06	54.5
spacer42_070517_0072	NZ_CP077844.1	100	32	0	0	1	32	11751	11720	4.57e-08	59.0
spacer35_ANC4097	NZ_CP077844.1	100	32	0	0	1	32	20984	20953	4.57e-08	59.0
spacer36_ANC4097	NZ_CP077844.1	100	32	0	0	1	32	32184	32153	4.57e-08	59.0
spacer47_ANC4097	NZ_CP077844.1	100	32	0	0	1	32	11720	11751	4.57e-08	59.0
spacer12_AYE	NZ_CP077844.1	100	32	0	0	1	32	11751	11720	4.57e-08	59.0
spacer24_AYE	NZ_CP077844.1	100	32	0	0	1	32	32153	32184	4.57e-08	59.0
spacer25_AYE	NZ_CP077844.1	100	32	0	0	1	32	20953	20984	4.57e-08	59.0
spacer37_CCRI10950	NZ_CP077844.1	100	32	0	0	1	32	11720	11751	4.57e-08	59.0
spacer6_CCRI14006	NZ_CP077844.1	100	32	0	0	1	32	11751	11720	4.57e-08	59.0
spacer18_CCRI14006	NZ_CP077844.1	100	32	0	0	1	32	32153	32184	4.57e-08	59.0
spacer19_CCRI14006	NZ_CP077844.1	100	32	0	0	1	32	20953	20984	4.57e-08	59.0
spacer35_CCRI14007	NZ_CP077844.1	100	32	0	0	1	32	20984	20953	4.57e-08	59.0
spacer36_CCRI14007	NZ_CP077844.1	100	32	0	0	1	32	32184	32153	4.57e-08	59.0
spacer48_CCRI14007	NZ_CP077844.1	100	32	0	0	1	32	11720	11751	4.57e-08	59.0
spacer31_CCRI19669	NZ_CP077844.1	100	32	0	0	1	32	11751	11720	4.57e-08	59.0
spacer40_CCRI19669	NZ_CP077844.1	100	32	0	0	1	32	32153	32184	4.57e-08	59.0
spacer41_CCRI19669	NZ_CP077844.1	100	32	0	0	1	32	20953	20984	4.57e-08	59.0
spacer31_CCRI19670	NZ_CP077844.1	100	32	0	0	1	32	20984	20953	4.57e-08	59.0
spacer32_CCRI19670	NZ_CP077844.1	100	32	0	0	1	32	32184	32153	4.57e-08	59.0
spacer44_CCRI19670	NZ_CP077844.1	100	32	0	0	1	32	11720	11751	4.57e-08	59.0
spacer31_CCRI19672	NZ_CP077844.1	100	32	0	0	1	32	20984	20953	4.57e-08	59.0
spacer32_CCRI19672	NZ_CP077844.1	100	32	0	0	1	32	32184	32153	4.57e-08	59.0
spacer44_CCRI19672	NZ_CP077844.1	100	32	0	0	1	32	11720	11751	4.57e-08	59.0
spacer35_CCRI19673	NZ_CP077844.1	100	32	0	0	1	32	20984	20953	4.57e-08	59.0
spacer36_CCRI19673	NZ_CP077844.1	100	32	0	0	1	32	32184	32153	4.57e-08	59.0
spacer47_CCRI19673	NZ_CP077844.1	100	32	0	0	1	32	11720	11751	4.57e-08	59.0
spacer31_CCRI19674	NZ_CP077844.1	100	32	0	0	1	32	20984	20953	4.57e-08	59.0
spacer32_CCRI19674	NZ_CP077844.1	100	32	0	0	1	32	32184	32153	4.57e-08	59.0
spacer44_CCRI19674	NZ_CP077844.1	100	32	0	0	1	32	11720	11751	4.57e-08	59.0
spacer31_CCRI19675	NZ_CP077844.1	100	32	0	0	1	32	20984	20953	4.57e-08	59.0
spacer32_CCRI19675	NZ_CP077844.1	100	32	0	0	1	32	32184	32153	4.57e-08	59.0
spacer44_CCRI19675	NZ_CP077844.1	100	32	0	0	1	32	11720	11751	4.57e-08	59.0
spacer31_CCRI19677	NZ_CP077844.1	100	32	0	0	1	32	20984	20953	4.57e-08	59.0
spacer32_CCRI19677	NZ_CP077844.1	100	32	0	0	1	32	32184	32153	4.57e-08	59.0
spacer44_CCRI19677	NZ_CP077844.1	100	32	0	0	1	32	11720	11751	4.57e-08	59.0
spacer6_CCRI22725	NZ_CP077844.1	100	32	0	0	1	32	11751	11720	4.57e-08	59.0
spacer18_CCRI22725	NZ_CP077844.1	100	32	0	0	1	32	32153	32184	4.57e-08	59.0
spacer19_CCRI22725	NZ_CP077844.1	100	32	0	0	1	32	20953	20984	4.57e-08	59.0
spacer35_DSM101993	NZ_CP077844.1	100	32	0	0	1	32	20984	20953	4.57e-08	59.0
spacer36_DSM101993	NZ_CP077844.1	100	32	0	0	1	32	32184	32153	4.57e-08	59.0
spacer48_DSM101993	NZ_CP077844.1	100	32	0	0	1	32	11720	11751	4.57e-08	59.0
spacer35_RUH875	NZ_CP077844.1	100	32	0	0	1	32	20984	20953	4.57e-08	59.0
spacer36_RUH875	NZ_CP077844.1	100	32	0	0	1	32	32184	32153	4.57e-08	59.0
spacer48_RUH875	NZ_CP077844.1	100	32	0	0	1	32	11720	11751	4.57e-08	59.0
spacer4_SMQ-1504	NZ_CP077844.1	100	32	0	0	1	32	4334	4365	4.57e-08	59.0
spacer24_SMQ-1504	NZ_CP077844.1	100	32	0	0	1	32	3571	3540	4.57e-08	59.0
spacer35_ANC4097	NZ_CP079750.1	87.50	32	4	0	1	32	9059	9028	0.012	41.0
spacer25_AYE	NZ_CP079750.1	87.50	32	4	0	1	32	9028	9059	0.012	41.0
spacer19_CCRI14006	NZ_CP079750.1	87.50	32	4	0	1	32	9028	9059	0.012	41.0
spacer35_CCRI14007	NZ_CP079750.1	87.50	32	4	0	1	32	9059	9028	0.012	41.0
spacer41_CCRI19669	NZ_CP079750.1	87.50	32	4	0	1	32	9028	9059	0.012	41.0
spacer31_CCRI19670	NZ_CP079750.1	87.50	32	4	0	1	32	9059	9028	0.012	41.0
spacer31_CCRI19672	NZ_CP079750.1	87.50	32	4	0	1	32	9059	9028	0.012	41.0
spacer35_CCRI19673	NZ_CP079750.1	87.50	32	4	0	1	32	9059	9028	0.012	41.0
spacer31_CCRI19674	NZ_CP079750.1	87.50	32	4	0	1	32	9059	9028	0.012	41.0
spacer31_CCRI19675	NZ_CP079750.1	87.50	32	4	0	1	32	9059	9028	0.012	41.0
spacer31_CCRI19677	NZ_CP079750.1	87.50	32	4	0	1	32	9059	9028	0.012	41.0
spacer19_CCRI22725	NZ_CP079750.1	87.50	32	4	0	1	32	9028	9059	0.012	41.0
spacer35_DSM101993	NZ_CP079750.1	87.50	32	4	0	1	32	9059	9028	0.012	41.0
spacer35_RUH875	NZ_CP079750.1	87.50	32	4	0	1	32	9059	9028	0.012	41.0
spacer15_CCRI1022_array2	NZ_CP084302.1	87.50	32	4	0	1	32	89652	89683	0.012	41.0
spacer43_CCRI1023_array2	NZ_CP084302.1	87.50	32	4	0	1	32	89683	89652	0.012	41.0
spacer22_CCRI1030_array2	NZ_CP084302.1	87.50	32	4	0	1	32	89652	89683	0.012	41.0
spacer35_ANC4097	NZ_CP087301.1	87.50	32	4	0	1	32	40229	40198	0.012	41.0
spacer25_AYE	NZ_CP087301.1	87.50	32	4	0	1	32	40198	40229	0.012	41.0
spacer19_CCRI14006	NZ_CP087301.1	87.50	32	4	0	1	32	40198	40229	0.012	41.0
spacer35_CCRI14007	NZ_CP087301.1	87.50	32	4	0	1	32	40229	40198	0.012	41.0
spacer41_CCRI19669	NZ_CP087301.1	87.50	32	4	0	1	32	40198	40229	0.012	41.0
spacer31_CCRI19670	NZ_CP087301.1	87.50	32	4	0	1	32	40229	40198	0.012	41.0
spacer31_CCRI19672	NZ_CP087301.1	87.50	32	4	0	1	32	40229	40198	0.012	41.0
spacer35_CCRI19673	NZ_CP087301.1	87.50	32	4	0	1	32	40229	40198	0.012	41.0
spacer31_CCRI19674	NZ_CP087301.1	87.50	32	4	0	1	32	40229	40198	0.012	41.0
spacer31_CCRI19675	NZ_CP087301.1	87.50	32	4	0	1	32	40229	40198	0.012	41.0
spacer31_CCRI19677	NZ_CP087301.1	87.50	32	4	0	1	32	40229	40198	0.012	41.0
spacer19_CCRI22725	NZ_CP087301.1	87.50	32	4	0	1	32	40198	40229	0.012	41.0
spacer35_DSM101993	NZ_CP087301.1	87.50	32	4	0	1	32	40229	40198	0.012	41.0
spacer35_RUH875	NZ_CP087301.1	87.50	32	4	0	1	32	40229	40198	0.012	41.0
spacer63_070517_0072	NZ_CP087313.1	100	32	0	0	1	32	138692	138661	4.57e-08	59.0
spacer22_ANC4097	NZ_CP087313.1	100	32	0	0	1	32	138661	138692	4.57e-08	59.0
spacer37_ATCC17961	NZ_CP087313.1	100	32	0	0	1	32	166356	166387	4.57e-08	59.0
spacer37_ATCC19606	NZ_CP087313.1	100	32	0	0	1	32	166356	166387	4.57e-08	59.0
spacer38_AYE	NZ_CP087313.1	100	32	0	0	1	32	138692	138661	4.57e-08	59.0
spacer27_CCRI10907	NZ_CP087313.1	100	32	0	0	1	32	166356	166387	4.57e-08	59.0
spacer33_CCRI10908	NZ_CP087313.1	100	32	0	0	1	32	166356	166387	4.57e-08	59.0
spacer23_CCRI10950	NZ_CP087313.1	100	32	0	0	1	32	138661	138692	4.57e-08	59.0
spacer32_CCRI14006	NZ_CP087313.1	100	32	0	0	1	32	138692	138661	4.57e-08	59.0
spacer22_CCRI14007	NZ_CP087313.1	100	32	0	0	1	32	138661	138692	4.57e-08	59.0
spacer9_CCRI14140	NZ_CP087313.1	100	32	0	0	1	32	166387	166356	4.57e-08	59.0
spacer17_CCRI14158	NZ_CP087313.1	100	32	0	0	1	32	138661	138692	4.57e-08	59.0
spacer54_CCRI19669	NZ_CP087313.1	100	32	0	0	1	32	138692	138661	4.57e-08	59.0
spacer19_CCRI19670	NZ_CP087313.1	100	32	0	0	1	32	138661	138692	4.57e-08	59.0
spacer19_CCRI19672	NZ_CP087313.1	100	32	0	0	1	32	138661	138692	4.57e-08	59.0
spacer22_CCRI19673	NZ_CP087313.1	100	32	0	0	1	32	138661	138692	4.57e-08	59.0
spacer19_CCRI19674	NZ_CP087313.1	100	32	0	0	1	32	138661	138692	4.57e-08	59.0
spacer19_CCRI19675	NZ_CP087313.1	100	32	0	0	1	32	138661	138692	4.57e-08	59.0
spacer19_CCRI19677	NZ_CP087313.1	100	32	0	0	1	32	138661	138692	4.57e-08	59.0
spacer32_CCRI22725	NZ_CP087313.1	100	32	0	0	1	32	138692	138661	4.57e-08	59.0
spacer22_DSM101993	NZ_CP087313.1	100	32	0	0	1	32	138661	138692	4.57e-08	59.0
spacer22_RUH875	NZ_CP087313.1	100	32	0	0	1	32	138661	138692	4.57e-08	59.0
spacer63_070517_0072	NZ_CP087332.1	100	32	0	0	1	32	9287	9256	4.57e-08	59.0
spacer22_ANC4097	NZ_CP087332.1	100	32	0	0	1	32	9256	9287	4.57e-08	59.0
spacer37_ATCC17961	NZ_CP087332.1	100	32	0	0	1	32	39802	39833	4.57e-08	59.0
spacer37_ATCC19606	NZ_CP087332.1	100	32	0	0	1	32	39802	39833	4.57e-08	59.0
spacer38_AYE	NZ_CP087332.1	100	32	0	0	1	32	9287	9256	4.57e-08	59.0
spacer27_CCRI10907	NZ_CP087332.1	100	32	0	0	1	32	39802	39833	4.57e-08	59.0
spacer33_CCRI10908	NZ_CP087332.1	100	32	0	0	1	32	39802	39833	4.57e-08	59.0
spacer23_CCRI10950	NZ_CP087332.1	100	32	0	0	1	32	9256	9287	4.57e-08	59.0
spacer32_CCRI14006	NZ_CP087332.1	100	32	0	0	1	32	9287	9256	4.57e-08	59.0
spacer22_CCRI14007	NZ_CP087332.1	100	32	0	0	1	32	9256	9287	4.57e-08	59.0
spacer9_CCRI14140	NZ_CP087332.1	100	32	0	0	1	32	39833	39802	4.57e-08	59.0
spacer17_CCRI14158	NZ_CP087332.1	100	32	0	0	1	32	9256	9287	4.57e-08	59.0
spacer54_CCRI19669	NZ_CP087332.1	100	32	0	0	1	32	9287	9256	4.57e-08	59.0
spacer19_CCRI19670	NZ_CP087332.1	100	32	0	0	1	32	9256	9287	4.57e-08	59.0
spacer19_CCRI19672	NZ_CP087332.1	100	32	0	0	1	32	9256	9287	4.57e-08	59.0
spacer22_CCRI19673	NZ_CP087332.1	100	32	0	0	1	32	9256	9287	4.57e-08	59.0
spacer19_CCRI19674	NZ_CP087332.1	100	32	0	0	1	32	9256	9287	4.57e-08	59.0
spacer19_CCRI19675	NZ_CP087332.1	100	32	0	0	1	32	9256	9287	4.57e-08	59.0
spacer19_CCRI19677	NZ_CP087332.1	100	32	0	0	1	32	9256	9287	4.57e-08	59.0
spacer32_CCRI22725	NZ_CP087332.1	100	32	0	0	1	32	9287	9256	4.57e-08	59.0
spacer22_DSM101993	NZ_CP087332.1	100	32	0	0	1	32	9256	9287	4.57e-08	59.0
spacer22_RUH875	NZ_CP087332.1	100	32	0	0	1	32	9256	9287	4.57e-08	59.0
spacer24_SMQ-1504	NZ_CP089054.1	93.33	30	2	0	1	30	39324	39353	2.88e-04	46.4
spacer15_CCRI1022_array2	NZ_CP090385.1	87.50	32	4	0	1	32	1808	1777	0.012	41.0
spacer43_CCRI1023_array2	NZ_CP090385.1	87.50	32	4	0	1	32	1777	1808	0.012	41.0
spacer22_CCRI1030_array2	NZ_CP090385.1	87.50	32	4	0	1	32	1808	1777	0.012	41.0
spacer63_070517_0072	NZ_CP091598.1	100	32	0	0	1	32	5111	5142	4.57e-08	59.0
spacer22_ANC4097	NZ_CP091598.1	100	32	0	0	1	32	5142	5111	4.57e-08	59.0
spacer37_ATCC17961	NZ_CP091598.1	100	32	0	0	1	32	100027	99996	4.57e-08	59.0
spacer37_ATCC19606	NZ_CP091598.1	100	32	0	0	1	32	100027	99996	4.57e-08	59.0
spacer38_AYE	NZ_CP091598.1	100	32	0	0	1	32	5111	5142	4.57e-08	59.0
spacer27_CCRI10907	NZ_CP091598.1	100	32	0	0	1	32	100027	99996	4.57e-08	59.0
spacer33_CCRI10908	NZ_CP091598.1	100	32	0	0	1	32	100027	99996	4.57e-08	59.0
spacer23_CCRI10950	NZ_CP091598.1	100	32	0	0	1	32	5142	5111	4.57e-08	59.0
spacer32_CCRI14006	NZ_CP091598.1	100	32	0	0	1	32	5111	5142	4.57e-08	59.0
spacer22_CCRI14007	NZ_CP091598.1	100	32	0	0	1	32	5142	5111	4.57e-08	59.0
spacer9_CCRI14140	NZ_CP091598.1	100	32	0	0	1	32	99996	100027	4.57e-08	59.0
spacer17_CCRI14158	NZ_CP091598.1	100	32	0	0	1	32	5142	5111	4.57e-08	59.0
spacer54_CCRI19669	NZ_CP091598.1	100	32	0	0	1	32	5111	5142	4.57e-08	59.0
spacer19_CCRI19670	NZ_CP091598.1	100	32	0	0	1	32	5142	5111	4.57e-08	59.0
spacer19_CCRI19672	NZ_CP091598.1	100	32	0	0	1	32	5142	5111	4.57e-08	59.0
spacer22_CCRI19673	NZ_CP091598.1	100	32	0	0	1	32	5142	5111	4.57e-08	59.0
spacer19_CCRI19674	NZ_CP091598.1	100	32	0	0	1	32	5142	5111	4.57e-08	59.0
spacer19_CCRI19675	NZ_CP091598.1	100	32	0	0	1	32	5142	5111	4.57e-08	59.0
spacer19_CCRI19677	NZ_CP091598.1	100	32	0	0	1	32	5142	5111	4.57e-08	59.0
spacer32_CCRI22725	NZ_CP091598.1	100	32	0	0	1	32	5111	5142	4.57e-08	59.0
spacer22_DSM101993	NZ_CP091598.1	100	32	0	0	1	32	5142	5111	4.57e-08	59.0
spacer22_RUH875	NZ_CP091598.1	100	32	0	0	1	32	5142	5111	4.57e-08	59.0
spacer60_CCRI19670	NZ_CP092067.1	87.50	32	4	0	1	32	30325	30294	0.012	41.0
spacer60_CCRI19672	NZ_CP092067.1	87.50	32	4	0	1	32	30325	30294	0.012	41.0
spacer60_CCRI19674	NZ_CP092067.1	87.50	32	4	0	1	32	30325	30294	0.012	41.0
spacer60_CCRI19675	NZ_CP092067.1	87.50	32	4	0	1	32	30325	30294	0.012	41.0
spacer60_CCRI19677	NZ_CP092067.1	87.50	32	4	0	1	32	30325	30294	0.012	41.0
spacer15_CCRI1022_array2	NZ_CP094260.1	87.50	32	4	0	1	32	29663	29694	0.012	41.0
spacer43_CCRI1023_array2	NZ_CP094260.1	87.50	32	4	0	1	32	29694	29663	0.012	41.0
spacer22_CCRI1030_array2	NZ_CP094260.1	87.50	32	4	0	1	32	29663	29694	0.012	41.0
spacer37_ATCC17961	NZ_CP096718.1	100	32	0	0	1	32	528	497	4.57e-08	59.0
spacer37_ATCC19606	NZ_CP096718.1	100	32	0	0	1	32	528	497	4.57e-08	59.0
spacer27_CCRI10907	NZ_CP096718.1	100	32	0	0	1	32	528	497	4.57e-08	59.0
spacer33_CCRI10908	NZ_CP096718.1	100	32	0	0	1	32	528	497	4.57e-08	59.0
spacer9_CCRI14140	NZ_CP096718.1	100	32	0	0	1	32	497	528	4.57e-08	59.0
spacer22_ATCC17961	NZ_CP096897.1	93.75	32	2	0	1	32	13857	13888	2.37e-05	50.0
spacer22_ATCC19606	NZ_CP096897.1	93.75	32	2	0	1	32	13857	13888	2.37e-05	50.0
spacer2_CCRI1016_array1	NZ_CP096897.1	93.75	32	2	0	1	32	44954	44923	2.37e-05	50.0
spacer33_CCRI1022_array1	NZ_CP096897.1	93.75	32	2	0	1	32	44923	44954	2.37e-05	50.0
spacer2_CCRI1023_array1	NZ_CP096897.1	93.75	32	2	0	1	32	44954	44923	2.37e-05	50.0
spacer35_CCRI1030_array1	NZ_CP096897.1	93.75	32	2	0	1	32	44923	44954	2.37e-05	50.0
spacer2_CCRI1032_array2	NZ_CP096897.1	93.75	32	2	0	1	32	44954	44923	2.37e-05	50.0
spacer12_CCRI10907	NZ_CP096897.1	93.75	32	2	0	1	32	13857	13888	2.37e-05	50.0
spacer18_CCRI10908	NZ_CP096897.1	93.75	32	2	0	1	32	13857	13888	2.37e-05	50.0
spacer24_CCRI14140	NZ_CP096897.1	93.75	32	2	0	1	32	13888	13857	2.37e-05	50.0
spacer63_070517_0072	NZ_CP098522.1	100	32	0	0	1	32	42094	42063	4.57e-08	59.0
spacer22_ANC4097	NZ_CP098522.1	100	32	0	0	1	32	42063	42094	4.57e-08	59.0
spacer37_ATCC17961	NZ_CP098522.1	100	32	0	0	1	32	71070	71101	4.57e-08	59.0
spacer37_ATCC19606	NZ_CP098522.1	100	32	0	0	1	32	71070	71101	4.57e-08	59.0
spacer38_AYE	NZ_CP098522.1	100	32	0	0	1	32	42094	42063	4.57e-08	59.0
spacer27_CCRI10907	NZ_CP098522.1	100	32	0	0	1	32	71070	71101	4.57e-08	59.0
spacer33_CCRI10908	NZ_CP098522.1	100	32	0	0	1	32	71070	71101	4.57e-08	59.0
spacer23_CCRI10950	NZ_CP098522.1	100	32	0	0	1	32	42063	42094	4.57e-08	59.0
spacer32_CCRI14006	NZ_CP098522.1	100	32	0	0	1	32	42094	42063	4.57e-08	59.0
spacer22_CCRI14007	NZ_CP098522.1	100	32	0	0	1	32	42063	42094	4.57e-08	59.0
spacer9_CCRI14140	NZ_CP098522.1	100	32	0	0	1	32	71101	71070	4.57e-08	59.0
spacer17_CCRI14158	NZ_CP098522.1	100	32	0	0	1	32	42063	42094	4.57e-08	59.0
spacer54_CCRI19669	NZ_CP098522.1	100	32	0	0	1	32	42094	42063	4.57e-08	59.0
spacer19_CCRI19670	NZ_CP098522.1	100	32	0	0	1	32	42063	42094	4.57e-08	59.0
spacer19_CCRI19672	NZ_CP098522.1	100	32	0	0	1	32	42063	42094	4.57e-08	59.0
spacer22_CCRI19673	NZ_CP098522.1	100	32	0	0	1	32	42063	42094	4.57e-08	59.0
spacer19_CCRI19674	NZ_CP098522.1	100	32	0	0	1	32	42063	42094	4.57e-08	59.0
spacer19_CCRI19675	NZ_CP098522.1	100	32	0	0	1	32	42063	42094	4.57e-08	59.0
spacer19_CCRI19677	NZ_CP098522.1	100	32	0	0	1	32	42063	42094	4.57e-08	59.0
spacer32_CCRI22725	NZ_CP098522.1	100	32	0	0	1	32	42094	42063	4.57e-08	59.0
spacer22_DSM101993	NZ_CP098522.1	100	32	0	0	1	32	42063	42094	4.57e-08	59.0
spacer22_RUH875	NZ_CP098522.1	100	32	0	0	1	32	42063	42094	4.57e-08	59.0
spacer52_CCRI19670	NZ_CP104337.1	100	29	0	0	2	30	42725	42697	1.94e-06	53.6
spacer52_CCRI19672	NZ_CP104337.1	100	29	0	0	2	30	42725	42697	1.94e-06	53.6
spacer52_CCRI19674	NZ_CP104337.1	100	29	0	0	2	30	42725	42697	1.94e-06	53.6
spacer52_CCRI19675	NZ_CP104337.1	100	29	0	0	2	30	42725	42697	1.94e-06	53.6
spacer52_CCRI19677	NZ_CP104337.1	100	29	0	0	2	30	42725	42697	1.94e-06	53.6
spacer2_AYE	NZ_CP104337.1	93.33	30	2	0	1	30	46912	46883	2.88e-04	46.4
spacer6_AYE	NZ_CP104337.1	93.55	31	2	0	2	32	33	63	8.26e-05	48.2
spacer1_CCRI1016_array1	NZ_CP104337.1	96.77	31	1	0	1	31	34743	34713	8.14e-06	52.7
spacer34_CCRI1022_array1	NZ_CP104337.1	96.77	31	1	0	3	33	34713	34743	8.14e-06	52.7
spacer1_CCRI1023_array1	NZ_CP104337.1	96.77	31	1	0	1	31	34743	34713	8.14e-06	52.7
spacer36_CCRI1030_array1	NZ_CP104337.1	96.77	31	1	0	3	33	34713	34743	8.14e-06	52.7
spacer1_CCRI1032_array2	NZ_CP104337.1	96.77	31	1	0	1	31	34743	34713	8.14e-06	52.7
spacer75_CCRI19670	NZ_CP104337.1	90.63	32	3	0	1	32	43189	43220	0.001	45.5
spacer75_CCRI19672	NZ_CP104337.1	90.63	32	3	0	1	32	43189	43220	0.001	45.5
spacer75_CCRI19674	NZ_CP104337.1	90.63	32	3	0	1	32	43189	43220	0.001	45.5
spacer75_CCRI19675	NZ_CP104337.1	90.63	32	3	0	1	32	43189	43220	0.001	45.5
spacer75_CCRI19677	NZ_CP104337.1	90.63	32	3	0	1	32	43189	43220	0.001	45.5
spacer42_ATCC17961	NZ_CP104337.1	96.88	32	1	0	1	32	32503	32534	1.94e-06	54.5
spacer42_ATCC19606	NZ_CP104337.1	96.88	32	1	0	1	32	32503	32534	1.94e-06	54.5
spacer32_CCRI10907	NZ_CP104337.1	96.88	32	1	0	1	32	32503	32534	1.94e-06	54.5
spacer38_CCRI10908	NZ_CP104337.1	96.88	32	1	0	1	32	32503	32534	1.94e-06	54.5
spacer4_CCRI14140	NZ_CP104337.1	96.88	32	1	0	1	32	32534	32503	1.94e-06	54.5
spacer68_070517_0072	NZ_CP104337.1	93939	33	2	0	1	33	44991	44959	8.14e-06	51.8
spacer17_ANC4097	NZ_CP104337.1	93939	33	2	0	1	33	44959	44991	8.14e-06	51.8
spacer43_AYE	NZ_CP104337.1	93939	33	2	0	1	33	44991	44959	8.14e-06	51.8
spacer18_CCRI10950	NZ_CP104337.1	93939	33	2	0	1	33	44959	44991	8.14e-06	51.8
spacer37_CCRI14006	NZ_CP104337.1	93939	33	2	0	1	33	44991	44959	8.14e-06	51.8
spacer17_CCRI14007	NZ_CP104337.1	93939	33	2	0	1	33	44959	44991	8.14e-06	51.8
spacer12_CCRI14158	NZ_CP104337.1	93939	33	2	0	1	33	44959	44991	8.14e-06	51.8
spacer59_CCRI19669	NZ_CP104337.1	93939	33	2	0	1	33	44991	44959	8.14e-06	51.8
spacer14_CCRI19670	NZ_CP104337.1	93939	33	2	0	1	33	44959	44991	8.14e-06	51.8
spacer14_CCRI19672	NZ_CP104337.1	93939	33	2	0	1	33	44959	44991	8.14e-06	51.8
spacer17_CCRI19673	NZ_CP104337.1	93939	33	2	0	1	33	44959	44991	8.14e-06	51.8
spacer14_CCRI19674	NZ_CP104337.1	93939	33	2	0	1	33	44959	44991	8.14e-06	51.8
spacer14_CCRI19675	NZ_CP104337.1	93939	33	2	0	1	33	44959	44991	8.14e-06	51.8
spacer14_CCRI19677	NZ_CP104337.1	93939	33	2	0	1	33	44959	44991	8.14e-06	51.8
spacer37_CCRI22725	NZ_CP104337.1	93939	33	2	0	1	33	44991	44959	8.14e-06	51.8
spacer17_DSM101993	NZ_CP104337.1	93939	33	2	0	1	33	44959	44991	8.14e-06	51.8
spacer17_RUH875	NZ_CP104337.1	93939	33	2	0	1	33	44959	44991	8.14e-06	51.8
spacer52_CCRI19670	NZ_CP104341.1	100	29	0	0	2	30	22334	22362	1.94e-06	53.6
spacer52_CCRI19672	NZ_CP104341.1	100	29	0	0	2	30	22334	22362	1.94e-06	53.6
spacer52_CCRI19674	NZ_CP104341.1	100	29	0	0	2	30	22334	22362	1.94e-06	53.6
spacer52_CCRI19675	NZ_CP104341.1	100	29	0	0	2	30	22334	22362	1.94e-06	53.6
spacer52_CCRI19677	NZ_CP104341.1	100	29	0	0	2	30	22334	22362	1.94e-06	53.6
spacer2_AYE	NZ_CP104341.1	93.33	30	2	0	1	30	18147	18176	2.88e-04	46.4
spacer6_AYE	NZ_CP104341.1	93.55	31	2	0	2	32	14937	14907	8.26e-05	48.2
spacer1_CCRI1016_array1	NZ_CP104341.1	96.77	31	1	0	1	31	30316	30346	8.14e-06	52.7
spacer34_CCRI1022_array1	NZ_CP104341.1	96.77	31	1	0	3	33	30346	30316	8.14e-06	52.7
spacer1_CCRI1023_array1	NZ_CP104341.1	96.77	31	1	0	1	31	30316	30346	8.14e-06	52.7
spacer36_CCRI1030_array1	NZ_CP104341.1	96.77	31	1	0	3	33	30346	30316	8.14e-06	52.7
spacer1_CCRI1032_array2	NZ_CP104341.1	96.77	31	1	0	1	31	30316	30346	8.14e-06	52.7
spacer75_CCRI19670	NZ_CP104341.1	90.63	32	3	0	1	32	21870	21839	0.001	45.5
spacer75_CCRI19672	NZ_CP104341.1	90.63	32	3	0	1	32	21870	21839	0.001	45.5
spacer75_CCRI19674	NZ_CP104341.1	90.63	32	3	0	1	32	21870	21839	0.001	45.5
spacer75_CCRI19675	NZ_CP104341.1	90.63	32	3	0	1	32	21870	21839	0.001	45.5
spacer75_CCRI19677	NZ_CP104341.1	90.63	32	3	0	1	32	21870	21839	0.001	45.5
spacer42_ATCC17961	NZ_CP104341.1	96.88	32	1	0	1	32	32556	32525	1.94e-06	54.5
spacer42_ATCC19606	NZ_CP104341.1	96.88	32	1	0	1	32	32556	32525	1.94e-06	54.5
spacer32_CCRI10907	NZ_CP104341.1	96.88	32	1	0	1	32	32556	32525	1.94e-06	54.5
spacer38_CCRI10908	NZ_CP104341.1	96.88	32	1	0	1	32	32556	32525	1.94e-06	54.5
spacer4_CCRI14140	NZ_CP104341.1	96.88	32	1	0	1	32	32525	32556	1.94e-06	54.5
spacer68_070517_0072	NZ_CP104341.1	93939	33	2	0	1	33	20068	20100	8.14e-06	51.8
spacer17_ANC4097	NZ_CP104341.1	93939	33	2	0	1	33	20100	20068	8.14e-06	51.8
spacer43_AYE	NZ_CP104341.1	93939	33	2	0	1	33	20068	20100	8.14e-06	51.8
spacer18_CCRI10950	NZ_CP104341.1	93939	33	2	0	1	33	20100	20068	8.14e-06	51.8
spacer37_CCRI14006	NZ_CP104341.1	93939	33	2	0	1	33	20068	20100	8.14e-06	51.8
spacer17_CCRI14007	NZ_CP104341.1	93939	33	2	0	1	33	20100	20068	8.14e-06	51.8
spacer12_CCRI14158	NZ_CP104341.1	93939	33	2	0	1	33	20100	20068	8.14e-06	51.8
spacer59_CCRI19669	NZ_CP104341.1	93939	33	2	0	1	33	20068	20100	8.14e-06	51.8
spacer14_CCRI19670	NZ_CP104341.1	93939	33	2	0	1	33	20100	20068	8.14e-06	51.8
spacer14_CCRI19672	NZ_CP104341.1	93939	33	2	0	1	33	20100	20068	8.14e-06	51.8
spacer17_CCRI19673	NZ_CP104341.1	93939	33	2	0	1	33	20100	20068	8.14e-06	51.8
spacer14_CCRI19674	NZ_CP104341.1	93939	33	2	0	1	33	20100	20068	8.14e-06	51.8
spacer14_CCRI19675	NZ_CP104341.1	93939	33	2	0	1	33	20100	20068	8.14e-06	51.8
spacer14_CCRI19677	NZ_CP104341.1	93939	33	2	0	1	33	20100	20068	8.14e-06	51.8
spacer37_CCRI22725	NZ_CP104341.1	93939	33	2	0	1	33	20068	20100	8.14e-06	51.8
spacer17_DSM101993	NZ_CP104341.1	93939	33	2	0	1	33	20100	20068	8.14e-06	51.8
spacer17_RUH875	NZ_CP104341.1	93939	33	2	0	1	33	20100	20068	8.14e-06	51.8
spacer52_CCRI19670	NZ_CP104346.1	100	29	0	0	2	30	40101	40129	1.94e-06	53.6
spacer52_CCRI19672	NZ_CP104346.1	100	29	0	0	2	30	40101	40129	1.94e-06	53.6
spacer52_CCRI19674	NZ_CP104346.1	100	29	0	0	2	30	40101	40129	1.94e-06	53.6
spacer52_CCRI19675	NZ_CP104346.1	100	29	0	0	2	30	40101	40129	1.94e-06	53.6
spacer52_CCRI19677	NZ_CP104346.1	100	29	0	0	2	30	40101	40129	1.94e-06	53.6
spacer2_AYE	NZ_CP104346.1	93.33	30	2	0	1	30	35914	35943	2.88e-04	46.4
spacer6_AYE	NZ_CP104346.1	93.55	31	2	0	2	32	32704	32674	8.26e-05	48.2
spacer1_CCRI1016_array1	NZ_CP104346.1	96.77	31	1	0	1	31	48083	48113	8.14e-06	52.7
spacer34_CCRI1022_array1	NZ_CP104346.1	96.77	31	1	0	3	33	48113	48083	8.14e-06	52.7
spacer1_CCRI1023_array1	NZ_CP104346.1	96.77	31	1	0	1	31	48083	48113	8.14e-06	52.7
spacer36_CCRI1030_array1	NZ_CP104346.1	96.77	31	1	0	3	33	48113	48083	8.14e-06	52.7
spacer1_CCRI1032_array2	NZ_CP104346.1	96.77	31	1	0	1	31	48083	48113	8.14e-06	52.7
spacer75_CCRI19670	NZ_CP104346.1	90.63	32	3	0	1	32	39637	39606	0.001	45.5
spacer75_CCRI19672	NZ_CP104346.1	90.63	32	3	0	1	32	39637	39606	0.001	45.5
spacer75_CCRI19674	NZ_CP104346.1	90.63	32	3	0	1	32	39637	39606	0.001	45.5
spacer75_CCRI19675	NZ_CP104346.1	90.63	32	3	0	1	32	39637	39606	0.001	45.5
spacer75_CCRI19677	NZ_CP104346.1	90.63	32	3	0	1	32	39637	39606	0.001	45.5
spacer42_ATCC17961	NZ_CP104346.1	96.88	32	1	0	1	32	298	267	1.94e-06	54.5
spacer42_ATCC19606	NZ_CP104346.1	96.88	32	1	0	1	32	298	267	1.94e-06	54.5
spacer32_CCRI10907	NZ_CP104346.1	96.88	32	1	0	1	32	298	267	1.94e-06	54.5
spacer38_CCRI10908	NZ_CP104346.1	96.88	32	1	0	1	32	298	267	1.94e-06	54.5
spacer4_CCRI14140	NZ_CP104346.1	96.88	32	1	0	1	32	267	298	1.94e-06	54.5
spacer68_070517_0072	NZ_CP104346.1	93939	33	2	0	1	33	37835	37867	8.14e-06	51.8
spacer17_ANC4097	NZ_CP104346.1	93939	33	2	0	1	33	37867	37835	8.14e-06	51.8
spacer43_AYE	NZ_CP104346.1	93939	33	2	0	1	33	37835	37867	8.14e-06	51.8
spacer18_CCRI10950	NZ_CP104346.1	93939	33	2	0	1	33	37867	37835	8.14e-06	51.8
spacer37_CCRI14006	NZ_CP104346.1	93939	33	2	0	1	33	37835	37867	8.14e-06	51.8
spacer17_CCRI14007	NZ_CP104346.1	93939	33	2	0	1	33	37867	37835	8.14e-06	51.8
spacer12_CCRI14158	NZ_CP104346.1	93939	33	2	0	1	33	37867	37835	8.14e-06	51.8
spacer59_CCRI19669	NZ_CP104346.1	93939	33	2	0	1	33	37835	37867	8.14e-06	51.8
spacer14_CCRI19670	NZ_CP104346.1	93939	33	2	0	1	33	37867	37835	8.14e-06	51.8
spacer14_CCRI19672	NZ_CP104346.1	93939	33	2	0	1	33	37867	37835	8.14e-06	51.8
spacer17_CCRI19673	NZ_CP104346.1	93939	33	2	0	1	33	37867	37835	8.14e-06	51.8
spacer14_CCRI19674	NZ_CP104346.1	93939	33	2	0	1	33	37867	37835	8.14e-06	51.8
spacer14_CCRI19675	NZ_CP104346.1	93939	33	2	0	1	33	37867	37835	8.14e-06	51.8
spacer14_CCRI19677	NZ_CP104346.1	93939	33	2	0	1	33	37867	37835	8.14e-06	51.8
spacer37_CCRI22725	NZ_CP104346.1	93939	33	2	0	1	33	37835	37867	8.14e-06	51.8
spacer17_DSM101993	NZ_CP104346.1	93939	33	2	0	1	33	37867	37835	8.14e-06	51.8
spacer17_RUH875	NZ_CP104346.1	93939	33	2	0	1	33	37867	37835	8.14e-06	51.8
spacer52_CCRI19670	NZ_CP104349.1	100	29	0	0	2	30	24710	24682	1.94e-06	53.6
spacer52_CCRI19672	NZ_CP104349.1	100	29	0	0	2	30	24710	24682	1.94e-06	53.6
spacer52_CCRI19674	NZ_CP104349.1	100	29	0	0	2	30	24710	24682	1.94e-06	53.6
spacer52_CCRI19675	NZ_CP104349.1	100	29	0	0	2	30	24710	24682	1.94e-06	53.6
spacer52_CCRI19677	NZ_CP104349.1	100	29	0	0	2	30	24710	24682	1.94e-06	53.6
spacer2_AYE	NZ_CP104349.1	93.33	30	2	0	1	30	28897	28868	2.88e-04	46.4
spacer6_AYE	NZ_CP104349.1	93.55	31	2	0	2	32	32107	32137	8.26e-05	48.2
spacer1_CCRI1016_array1	NZ_CP104349.1	96.77	31	1	0	1	31	16727	16697	8.14e-06	52.7
spacer34_CCRI1022_array1	NZ_CP104349.1	96.77	31	1	0	3	33	16697	16727	8.14e-06	52.7
spacer1_CCRI1023_array1	NZ_CP104349.1	96.77	31	1	0	1	31	16727	16697	8.14e-06	52.7
spacer36_CCRI1030_array1	NZ_CP104349.1	96.77	31	1	0	3	33	16697	16727	8.14e-06	52.7
spacer1_CCRI1032_array2	NZ_CP104349.1	96.77	31	1	0	1	31	16727	16697	8.14e-06	52.7
spacer75_CCRI19670	NZ_CP104349.1	90.63	32	3	0	1	32	25174	25205	0.001	45.5
spacer75_CCRI19672	NZ_CP104349.1	90.63	32	3	0	1	32	25174	25205	0.001	45.5
spacer75_CCRI19674	NZ_CP104349.1	90.63	32	3	0	1	32	25174	25205	0.001	45.5
spacer75_CCRI19675	NZ_CP104349.1	90.63	32	3	0	1	32	25174	25205	0.001	45.5
spacer75_CCRI19677	NZ_CP104349.1	90.63	32	3	0	1	32	25174	25205	0.001	45.5
spacer42_ATCC17961	NZ_CP104349.1	96.88	32	1	0	1	32	14487	14518	1.94e-06	54.5
spacer42_ATCC19606	NZ_CP104349.1	96.88	32	1	0	1	32	14487	14518	1.94e-06	54.5
spacer32_CCRI10907	NZ_CP104349.1	96.88	32	1	0	1	32	14487	14518	1.94e-06	54.5
spacer38_CCRI10908	NZ_CP104349.1	96.88	32	1	0	1	32	14487	14518	1.94e-06	54.5
spacer4_CCRI14140	NZ_CP104349.1	96.88	32	1	0	1	32	14518	14487	1.94e-06	54.5
spacer68_070517_0072	NZ_CP104349.1	93939	33	2	0	1	33	26976	26944	8.14e-06	51.8
spacer17_ANC4097	NZ_CP104349.1	93939	33	2	0	1	33	26944	26976	8.14e-06	51.8
spacer43_AYE	NZ_CP104349.1	93939	33	2	0	1	33	26976	26944	8.14e-06	51.8
spacer18_CCRI10950	NZ_CP104349.1	93939	33	2	0	1	33	26944	26976	8.14e-06	51.8
spacer37_CCRI14006	NZ_CP104349.1	93939	33	2	0	1	33	26976	26944	8.14e-06	51.8
spacer17_CCRI14007	NZ_CP104349.1	93939	33	2	0	1	33	26944	26976	8.14e-06	51.8
spacer12_CCRI14158	NZ_CP104349.1	93939	33	2	0	1	33	26944	26976	8.14e-06	51.8
spacer59_CCRI19669	NZ_CP104349.1	93939	33	2	0	1	33	26976	26944	8.14e-06	51.8
spacer14_CCRI19670	NZ_CP104349.1	93939	33	2	0	1	33	26944	26976	8.14e-06	51.8
spacer14_CCRI19672	NZ_CP104349.1	93939	33	2	0	1	33	26944	26976	8.14e-06	51.8
spacer17_CCRI19673	NZ_CP104349.1	93939	33	2	0	1	33	26944	26976	8.14e-06	51.8
spacer14_CCRI19674	NZ_CP104349.1	93939	33	2	0	1	33	26944	26976	8.14e-06	51.8
spacer14_CCRI19675	NZ_CP104349.1	93939	33	2	0	1	33	26944	26976	8.14e-06	51.8
spacer14_CCRI19677	NZ_CP104349.1	93939	33	2	0	1	33	26944	26976	8.14e-06	51.8
spacer37_CCRI22725	NZ_CP104349.1	93939	33	2	0	1	33	26976	26944	8.14e-06	51.8
spacer17_DSM101993	NZ_CP104349.1	93939	33	2	0	1	33	26944	26976	8.14e-06	51.8
spacer17_RUH875	NZ_CP104349.1	93939	33	2	0	1	33	26944	26976	8.14e-06	51.8
spacer76_CCRI19670	NZ_CP109971.1	90.63	32	3	0	1	32	32639	32608	0.001	45.5
spacer76_CCRI19672	NZ_CP109971.1	90.63	32	3	0	1	32	32639	32608	0.001	45.5
spacer76_CCRI19674	NZ_CP109971.1	90.63	32	3	0	1	32	32639	32608	0.001	45.5
spacer76_CCRI19675	NZ_CP109971.1	90.63	32	3	0	1	32	32639	32608	0.001	45.5
spacer76_CCRI19677	NZ_CP109971.1	90.63	32	3	0	1	32	32639	32608	0.001	45.5
spacer79_070517_0072	NZ_CP110465.1	100	32	0	0	1	32	12816	12785	4.57e-08	59.0
spacer6_ANC4097	NZ_CP110465.1	100	32	0	0	1	32	12785	12816	4.57e-08	59.0
spacer54_AYE	NZ_CP110465.1	100	32	0	0	1	32	12816	12785	4.57e-08	59.0
spacer6_CCRI10950	NZ_CP110465.1	100	32	0	0	1	32	12785	12816	4.57e-08	59.0
spacer48_CCRI14006	NZ_CP110465.1	100	32	0	0	1	32	12816	12785	4.57e-08	59.0
spacer6_CCRI14007	NZ_CP110465.1	100	32	0	0	1	32	12785	12816	4.57e-08	59.0
spacer6_CCRI14158	NZ_CP110465.1	100	32	0	0	1	32	12785	12816	4.57e-08	59.0
spacer71_CCRI19669	NZ_CP110465.1	100	32	0	0	1	32	12816	12785	4.57e-08	59.0
spacer6_CCRI19670	NZ_CP110465.1	100	32	0	0	1	32	12785	12816	4.57e-08	59.0
spacer6_CCRI19671	NZ_CP110465.1	100	32	0	0	1	32	12785	12816	4.57e-08	59.0
spacer6_CCRI19672	NZ_CP110465.1	100	32	0	0	1	32	12785	12816	4.57e-08	59.0
spacer6_CCRI19673	NZ_CP110465.1	100	32	0	0	1	32	12785	12816	4.57e-08	59.0
spacer6_CCRI19674	NZ_CP110465.1	100	32	0	0	1	32	12785	12816	4.57e-08	59.0
spacer6_CCRI19675	NZ_CP110465.1	100	32	0	0	1	32	12785	12816	4.57e-08	59.0
spacer6_CCRI19677	NZ_CP110465.1	100	32	0	0	1	32	12785	12816	4.57e-08	59.0
spacer47_CCRI22725	NZ_CP110465.1	100	32	0	0	1	32	12816	12785	4.57e-08	59.0
spacer6_DSM101993	NZ_CP110465.1	100	32	0	0	1	32	12785	12816	4.57e-08	59.0
spacer6_RUH875	NZ_CP110465.1	100	32	0	0	1	32	12785	12816	4.57e-08	59.0
spacer63_070517_0072	NZ_CP110468.1	100	32	0	0	1	32	40906	40875	4.57e-08	59.0
spacer22_ANC4097	NZ_CP110468.1	100	32	0	0	1	32	40875	40906	4.57e-08	59.0
spacer37_ATCC17961	NZ_CP110468.1	100	32	0	0	1	32	76904	76935	4.57e-08	59.0
spacer37_ATCC19606	NZ_CP110468.1	100	32	0	0	1	32	76904	76935	4.57e-08	59.0
spacer38_AYE	NZ_CP110468.1	100	32	0	0	1	32	40906	40875	4.57e-08	59.0
spacer27_CCRI10907	NZ_CP110468.1	100	32	0	0	1	32	76904	76935	4.57e-08	59.0
spacer33_CCRI10908	NZ_CP110468.1	100	32	0	0	1	32	76904	76935	4.57e-08	59.0
spacer23_CCRI10950	NZ_CP110468.1	100	32	0	0	1	32	40875	40906	4.57e-08	59.0
spacer32_CCRI14006	NZ_CP110468.1	100	32	0	0	1	32	40906	40875	4.57e-08	59.0
spacer22_CCRI14007	NZ_CP110468.1	100	32	0	0	1	32	40875	40906	4.57e-08	59.0
spacer9_CCRI14140	NZ_CP110468.1	100	32	0	0	1	32	76935	76904	4.57e-08	59.0
spacer17_CCRI14158	NZ_CP110468.1	100	32	0	0	1	32	40875	40906	4.57e-08	59.0
spacer54_CCRI19669	NZ_CP110468.1	100	32	0	0	1	32	40906	40875	4.57e-08	59.0
spacer19_CCRI19670	NZ_CP110468.1	100	32	0	0	1	32	40875	40906	4.57e-08	59.0
spacer19_CCRI19672	NZ_CP110468.1	100	32	0	0	1	32	40875	40906	4.57e-08	59.0
spacer22_CCRI19673	NZ_CP110468.1	100	32	0	0	1	32	40875	40906	4.57e-08	59.0
spacer19_CCRI19674	NZ_CP110468.1	100	32	0	0	1	32	40875	40906	4.57e-08	59.0
spacer19_CCRI19675	NZ_CP110468.1	100	32	0	0	1	32	40875	40906	4.57e-08	59.0
spacer19_CCRI19677	NZ_CP110468.1	100	32	0	0	1	32	40875	40906	4.57e-08	59.0
spacer32_CCRI22725	NZ_CP110468.1	100	32	0	0	1	32	40906	40875	4.57e-08	59.0
spacer22_DSM101993	NZ_CP110468.1	100	32	0	0	1	32	40875	40906	4.57e-08	59.0
spacer22_RUH875	NZ_CP110468.1	100	32	0	0	1	32	40875	40906	4.57e-08	59.0
spacer18_SMQ-1504	NZ_CP113443.1	90.63	32	3	0	1	32	57124	57155	0.001	45.5
spacer18_SMQ-1504	NZ_CP113443.1	90.63	32	3	0	1	32	63585	63616	0.001	45.5
spacer28_070517_0072	NZ_CP113443.1	100	32	0	0	1	32	56120	56089	4.57e-08	59.0
spacer28_070517_0072	NZ_CP113443.1	100	32	0	0	1	32	62581	62550	4.57e-08	59.0
spacer29_070517_0072	NZ_CP113443.1	100	32	0	0	1	32	54245	54276	4.57e-08	59.0
spacer29_070517_0072	NZ_CP113443.1	100	32	0	0	1	32	60706	60737	4.57e-08	59.0
spacer3_ATCC17961	NZ_CP113443.1	100	32	0	0	1	32	53153	53184	4.57e-08	59.0
spacer3_ATCC17961	NZ_CP113443.1	100	32	0	0	1	32	59614	59645	4.57e-08	59.0
spacer3_ATCC19606	NZ_CP113443.1	100	32	0	0	1	32	53153	53184	4.57e-08	59.0
spacer3_ATCC19606	NZ_CP113443.1	100	32	0	0	1	32	59614	59645	4.57e-08	59.0
spacer38_CCRI10907	NZ_CP113443.1	100	32	0	0	1	32	53153	53184	4.57e-08	59.0
spacer38_CCRI10907	NZ_CP113443.1	100	32	0	0	1	32	59614	59645	4.57e-08	59.0
spacer3_CCRI10908	NZ_CP113443.1	100	32	0	0	1	32	53153	53184	4.57e-08	59.0
spacer3_CCRI10908	NZ_CP113443.1	100	32	0	0	1	32	59614	59645	4.57e-08	59.0
spacer14_SMQ-1504	NZ_CP113443.1	100	32	0	0	1	32	57232	57263	4.57e-08	59.0
spacer14_SMQ-1504	NZ_CP113443.1	100	32	0	0	1	32	63693	63724	4.57e-08	59.0
spacer63_070517_0072	NZ_CP116388.1	100	32	0	0	1	32	73953	73922	4.57e-08	59.0
spacer22_ANC4097	NZ_CP116388.1	100	32	0	0	1	32	73922	73953	4.57e-08	59.0
spacer37_ATCC17961	NZ_CP116388.1	100	32	0	0	1	32	94098	94129	4.57e-08	59.0
spacer37_ATCC19606	NZ_CP116388.1	100	32	0	0	1	32	94098	94129	4.57e-08	59.0
spacer38_AYE	NZ_CP116388.1	100	32	0	0	1	32	73953	73922	4.57e-08	59.0
spacer27_CCRI10907	NZ_CP116388.1	100	32	0	0	1	32	94098	94129	4.57e-08	59.0
spacer33_CCRI10908	NZ_CP116388.1	100	32	0	0	1	32	94098	94129	4.57e-08	59.0
spacer23_CCRI10950	NZ_CP116388.1	100	32	0	0	1	32	73922	73953	4.57e-08	59.0
spacer32_CCRI14006	NZ_CP116388.1	100	32	0	0	1	32	73953	73922	4.57e-08	59.0
spacer22_CCRI14007	NZ_CP116388.1	100	32	0	0	1	32	73922	73953	4.57e-08	59.0
spacer9_CCRI14140	NZ_CP116388.1	100	32	0	0	1	32	94129	94098	4.57e-08	59.0
spacer17_CCRI14158	NZ_CP116388.1	100	32	0	0	1	32	73922	73953	4.57e-08	59.0
spacer54_CCRI19669	NZ_CP116388.1	100	32	0	0	1	32	73953	73922	4.57e-08	59.0
spacer19_CCRI19670	NZ_CP116388.1	100	32	0	0	1	32	73922	73953	4.57e-08	59.0
spacer19_CCRI19672	NZ_CP116388.1	100	32	0	0	1	32	73922	73953	4.57e-08	59.0
spacer22_CCRI19673	NZ_CP116388.1	100	32	0	0	1	32	73922	73953	4.57e-08	59.0
spacer19_CCRI19674	NZ_CP116388.1	100	32	0	0	1	32	73922	73953	4.57e-08	59.0
spacer19_CCRI19675	NZ_CP116388.1	100	32	0	0	1	32	73922	73953	4.57e-08	59.0
spacer19_CCRI19677	NZ_CP116388.1	100	32	0	0	1	32	73922	73953	4.57e-08	59.0
spacer32_CCRI22725	NZ_CP116388.1	100	32	0	0	1	32	73953	73922	4.57e-08	59.0
spacer22_DSM101993	NZ_CP116388.1	100	32	0	0	1	32	73922	73953	4.57e-08	59.0
spacer22_RUH875	NZ_CP116388.1	100	32	0	0	1	32	73922	73953	4.57e-08	59.0
spacer35_ANC4097	NZ_CP121779.1	87.50	32	4	0	1	32	12068	12099	0.012	41.0
spacer25_AYE	NZ_CP121779.1	87.50	32	4	0	1	32	12099	12068	0.012	41.0
spacer19_CCRI14006	NZ_CP121779.1	87.50	32	4	0	1	32	12099	12068	0.012	41.0
spacer35_CCRI14007	NZ_CP121779.1	87.50	32	4	0	1	32	12068	12099	0.012	41.0
spacer41_CCRI19669	NZ_CP121779.1	87.50	32	4	0	1	32	12099	12068	0.012	41.0
spacer31_CCRI19670	NZ_CP121779.1	87.50	32	4	0	1	32	12068	12099	0.012	41.0
spacer31_CCRI19672	NZ_CP121779.1	87.50	32	4	0	1	32	12068	12099	0.012	41.0
spacer35_CCRI19673	NZ_CP121779.1	87.50	32	4	0	1	32	12068	12099	0.012	41.0
spacer31_CCRI19674	NZ_CP121779.1	87.50	32	4	0	1	32	12068	12099	0.012	41.0
spacer31_CCRI19675	NZ_CP121779.1	87.50	32	4	0	1	32	12068	12099	0.012	41.0
spacer31_CCRI19677	NZ_CP121779.1	87.50	32	4	0	1	32	12068	12099	0.012	41.0
spacer19_CCRI22725	NZ_CP121779.1	87.50	32	4	0	1	32	12099	12068	0.012	41.0
spacer35_DSM101993	NZ_CP121779.1	87.50	32	4	0	1	32	12068	12099	0.012	41.0
spacer35_RUH875	NZ_CP121779.1	87.50	32	4	0	1	32	12068	12099	0.012	41.0
spacer35_ANC4097	NZ_CP123913.1	87.50	32	4	0	1	32	12068	12099	0.012	41.0
spacer25_AYE	NZ_CP123913.1	87.50	32	4	0	1	32	12099	12068	0.012	41.0
spacer19_CCRI14006	NZ_CP123913.1	87.50	32	4	0	1	32	12099	12068	0.012	41.0
spacer35_CCRI14007	NZ_CP123913.1	87.50	32	4	0	1	32	12068	12099	0.012	41.0
spacer41_CCRI19669	NZ_CP123913.1	87.50	32	4	0	1	32	12099	12068	0.012	41.0
spacer31_CCRI19670	NZ_CP123913.1	87.50	32	4	0	1	32	12068	12099	0.012	41.0
[truncated: 80 more rows]

## Sheet: Table S8
Table S8. BLASTn raw results of CRISPR spacers against the A. baumannii prophages database
Query seq ID	Subject seq ID	Percentage of identical matches	Alignment length	Number of mismatches	Number of gap openings	Start of aligment in query	End of aligment in query	Start of aligment in subject	End of aligment in subject	e-value	bit score
spacer78_CCRI19670	NZ_CP065432.1_2686208_2729917	100	28	0	0	1	28	31294	31321	2.11e-07	51.8
spacer78_CCRI19670	NZ_CP065432.1_1186485_1230252	100	28	0	0	1	28	12473	12446	2.11e-07	51.8
spacer15_CCRI19671	NZ_CP065432.1_2686208_2729917	100	28	0	0	1	28	31294	31321	2.11e-07	51.8
spacer15_CCRI19671	NZ_CP065432.1_1186485_1230252	100	28	0	0	1	28	12473	12446	2.11e-07	51.8
spacer78_CCRI19672	NZ_CP065432.1_2686208_2729917	100	28	0	0	1	28	31294	31321	2.11e-07	51.8
spacer78_CCRI19672	NZ_CP065432.1_1186485_1230252	100	28	0	0	1	28	12473	12446	2.11e-07	51.8
spacer78_CCRI19674	NZ_CP065432.1_2686208_2729917	100	28	0	0	1	28	31294	31321	2.11e-07	51.8
spacer78_CCRI19674	NZ_CP065432.1_1186485_1230252	100	28	0	0	1	28	12473	12446	2.11e-07	51.8
spacer78_CCRI19675	NZ_CP065432.1_2686208_2729917	100	28	0	0	1	28	31294	31321	2.11e-07	51.8
spacer78_CCRI19675	NZ_CP065432.1_1186485_1230252	100	28	0	0	1	28	12473	12446	2.11e-07	51.8
spacer78_CCRI19677	NZ_CP065432.1_2686208_2729917	100	28	0	0	1	28	31294	31321	2.11e-07	51.8
spacer78_CCRI19677	NZ_CP065432.1_1186485_1230252	100	28	0	0	1	28	12473	12446	2.11e-07	51.8
spacer12_SMQ-1504	Ab_UKA4_1_1357924_1407617	100	28	0	0	1	28	11418	11445	2.11e-07	51.8
spacer12_SMQ-1504	NZ_CP091346.1_1679890_1716431	100	28	0	0	1	28	8855	8882	2.11e-07	51.8
spacer12_SMQ-1504	NZ_CP088895.1_1266611_1300004	100	28	0	0	1	28	13061	13088	2.11e-07	51.8
spacer12_SMQ-1504	NZ_CP088894.1_1149152_1183872	100	28	0	0	1	28	14388	14415	2.11e-07	51.8
spacer12_SMQ-1504	NZ_CP087594.1_1712640_1776808	100	28	0	0	1	28	33850	33877	2.11e-07	51.8
spacer12_SMQ-1504	NZ_CP065432.1_2686208_2729917	100	28	0	0	1	28	30791	30764	2.11e-07	51.8
spacer12_SMQ-1504	NZ_CP065432.1_1186485_1230252	100	28	0	0	1	28	12976	13003	2.11e-07	51.8
spacer12_SMQ-1504	NZ_CP051875.1_3164101_3202528	100	28	0	0	1	28	26297	26270	2.11e-07	51.8
spacer12_SMQ-1504	NZ_CP051869.1_2160021_2198448	100	28	0	0	1	28	12130	12157	2.11e-07	51.8
spacer12_SMQ-1504	NZ_CP044519.1_2765181_2792154	100	28	0	0	1	28	13607	13580	2.11e-07	51.8
spacer12_SMQ-1504	NZ_CP024576.1_2533708_2569489	100	28	0	0	1	28	24612	24585	2.11e-07	51.8
spacer41_ATCC17961	Ab_WStrain_1_1287232_1342805	96.55	29	1	0	4	32	2358	2386	2.57e-06	49.1
spacer41_ATCC17961	NZ_CP096749.1_1262552_1301435	96.55	29	1	0	4	32	1580	1608	2.57e-06	49.1
spacer41_ATCC17961	NZ_CP091373.1_79952_128564	96.55	29	1	0	4	32	1527	1555	2.57e-06	49.1
spacer41_ATCC17961	NZ_CP091369.1_2122819_2173931	96.55	29	1	0	4	32	49585	49557	2.57e-06	49.1
spacer41_ATCC17961	NZ_CP085788.1_2556595_2600948	96.55	29	1	0	4	32	42875	42847	2.57e-06	49.1
spacer41_ATCC17961	NZ_CP076812.1_4065445_4113267	96.55	29	1	0	4	32	474	502	2.57e-06	49.1
spacer41_ATCC17961	NZ_CP076812.1_1937415_1979414	96.55	29	1	0	4	32	40743	40715	2.57e-06	49.1
spacer41_ATCC17961	NZ_CP076807.1_3667778_3709419	96.55	29	1	0	4	32	41167	41139	2.57e-06	49.1
spacer41_ATCC17961	NZ_CP076807.1_1835579_1878642	96.55	29	1	0	4	32	1256	1284	2.57e-06	49.1
spacer41_ATCC17961	NZ_CP072305.1_1442023_1472809	96.55	29	1	0	4	32	1478	1506	2.57e-06	49.1
spacer41_ATCC17961	NZ_CP060029.1_2454765_2504134	96.55	29	1	0	4	32	1527	1555	2.57e-06	49.1
spacer41_ATCC17961	NZ_CP059729.1_4035961_4068815	96.55	29	1	0	4	32	1527	1555	2.57e-06	49.1
spacer41_ATCC17961	NZ_CP050432.1_1203374_1233493	96.55	29	1	0	4	32	1256	1284	2.57e-06	49.1
spacer41_ATCC17961	NZ_CP050425.1_1324709_1339957	96.55	29	1	0	4	32	1309	1337	2.57e-06	49.1
spacer41_ATCC17961	NZ_CP050415.1_1779925_1795692	96.55	29	1	0	4	32	14458	14430	2.57e-06	49.1
spacer41_ATCC17961	NZ_CP048131.1_896339_942128	96.55	29	1	0	4	32	474	502	2.57e-06	49.1
spacer41_ATCC17961	NZ_CP046898.1_3042817_3091925	96.55	29	1	0	4	32	48905	48877	2.57e-06	49.1
spacer41_ATCC17961	NZ_CP043953.1_1283584_1314012	96.55	29	1	0	4	32	1256	1284	2.57e-06	49.1
spacer41_ATCC17961	NZ_CP042556.1_2850890_2897856	96.55	29	1	0	4	32	45874	45846	2.57e-06	49.1
spacer41_ATCC17961	NZ_CP021342.1_3191734_3241954	96.55	29	1	0	4	32	1180	1208	2.57e-06	49.1
spacer41_ATCC17961	NZ_CP012006.1_1314736_1330313	96.55	29	1	0	4	32	1309	1337	2.57e-06	49.1
spacer41_ATCC19606	Ab_WStrain_1_1287232_1342805	96.55	29	1	0	4	32	2358	2386	2.57e-06	49.1
spacer41_ATCC19606	NZ_CP096749.1_1262552_1301435	96.55	29	1	0	4	32	1580	1608	2.57e-06	49.1
spacer41_ATCC19606	NZ_CP091373.1_79952_128564	96.55	29	1	0	4	32	1527	1555	2.57e-06	49.1
spacer41_ATCC19606	NZ_CP091369.1_2122819_2173931	96.55	29	1	0	4	32	49585	49557	2.57e-06	49.1
spacer41_ATCC19606	NZ_CP085788.1_2556595_2600948	96.55	29	1	0	4	32	42875	42847	2.57e-06	49.1
spacer41_ATCC19606	NZ_CP076812.1_4065445_4113267	96.55	29	1	0	4	32	474	502	2.57e-06	49.1
spacer41_ATCC19606	NZ_CP076812.1_1937415_1979414	96.55	29	1	0	4	32	40743	40715	2.57e-06	49.1
spacer41_ATCC19606	NZ_CP076807.1_3667778_3709419	96.55	29	1	0	4	32	41167	41139	2.57e-06	49.1
spacer41_ATCC19606	NZ_CP076807.1_1835579_1878642	96.55	29	1	0	4	32	1256	1284	2.57e-06	49.1
spacer41_ATCC19606	NZ_CP072305.1_1442023_1472809	96.55	29	1	0	4	32	1478	1506	2.57e-06	49.1
spacer41_ATCC19606	NZ_CP060029.1_2454765_2504134	96.55	29	1	0	4	32	1527	1555	2.57e-06	49.1
spacer41_ATCC19606	NZ_CP059729.1_4035961_4068815	96.55	29	1	0	4	32	1527	1555	2.57e-06	49.1
spacer41_ATCC19606	NZ_CP050432.1_1203374_1233493	96.55	29	1	0	4	32	1256	1284	2.57e-06	49.1
spacer41_ATCC19606	NZ_CP050425.1_1324709_1339957	96.55	29	1	0	4	32	1309	1337	2.57e-06	49.1
spacer41_ATCC19606	NZ_CP050415.1_1779925_1795692	96.55	29	1	0	4	32	14458	14430	2.57e-06	49.1
spacer41_ATCC19606	NZ_CP048131.1_896339_942128	96.55	29	1	0	4	32	474	502	2.57e-06	49.1
spacer41_ATCC19606	NZ_CP046898.1_3042817_3091925	96.55	29	1	0	4	32	48905	48877	2.57e-06	49.1
spacer41_ATCC19606	NZ_CP043953.1_1283584_1314012	96.55	29	1	0	4	32	1256	1284	2.57e-06	49.1
spacer41_ATCC19606	NZ_CP042556.1_2850890_2897856	96.55	29	1	0	4	32	45874	45846	2.57e-06	49.1
spacer41_ATCC19606	NZ_CP021342.1_3191734_3241954	96.55	29	1	0	4	32	1180	1208	2.57e-06	49.1
spacer41_ATCC19606	NZ_CP012006.1_1314736_1330313	96.55	29	1	0	4	32	1309	1337	2.57e-06	49.1
spacer4_AYE	Ab_UKA4_1_1357924_1407617	96.55	29	1	0	3	31	49611	49583	2.57e-06	49.1
spacer1_CCRI1016_array1	NZ_CP091361.1_1002297_1055405	96.55	29	1	0	1	29	37640	37612	2.57e-06	49.1
spacer1_CCRI1016_array1	NZ_CP082952.1_1240921_1291327	96.55	29	1	0	1	29	15884	15912	2.57e-06	49.1
spacer31_CCRI1016_array1	NZ_CP045428.1_640997_683351	96.55	29	1	0	4	32	35775	35803	2.57e-06	49.1
spacer5_CCRI1022_array1	NZ_CP045428.1_640997_683351	96.55	29	1	0	1	29	35803	35775	2.57e-06	49.1
spacer34_CCRI1022_array1	NZ_CP091361.1_1002297_1055405	96.55	29	1	0	5	33	37612	37640	2.57e-06	49.1
spacer34_CCRI1022_array1	NZ_CP082952.1_1240921_1291327	96.55	29	1	0	5	33	15912	15884	2.57e-06	49.1
spacer1_CCRI1023_array1	NZ_CP091361.1_1002297_1055405	96.55	29	1	0	1	29	37640	37612	2.57e-06	49.1
spacer1_CCRI1023_array1	NZ_CP082952.1_1240921_1291327	96.55	29	1	0	1	29	15884	15912	2.57e-06	49.1
spacer30_CCRI1023_array1	NZ_CP045428.1_640997_683351	96.55	29	1	0	4	32	35775	35803	2.57e-06	49.1
spacer5_CCRI1030_array1	NZ_CP045428.1_640997_683351	96.55	29	1	0	1	29	35803	35775	2.57e-06	49.1
spacer36_CCRI1030_array1	NZ_CP091361.1_1002297_1055405	96.55	29	1	0	5	33	37612	37640	2.57e-06	49.1
spacer36_CCRI1030_array1	NZ_CP082952.1_1240921_1291327	96.55	29	1	0	5	33	15912	15884	2.57e-06	49.1
spacer1_CCRI1032_array2	NZ_CP091361.1_1002297_1055405	96.55	29	1	0	1	29	37640	37612	2.57e-06	49.1
spacer1_CCRI1032_array2	NZ_CP082952.1_1240921_1291327	96.55	29	1	0	1	29	15884	15912	2.57e-06	49.1
spacer31_CCRI1032_array2	NZ_CP045428.1_640997_683351	96.55	29	1	0	4	32	35775	35803	2.57e-06	49.1
spacer31_CCRI10907	Ab_WStrain_1_1287232_1342805	96.55	29	1	0	4	32	2358	2386	2.57e-06	49.1
spacer31_CCRI10907	NZ_CP096749.1_1262552_1301435	96.55	29	1	0	4	32	1580	1608	2.57e-06	49.1
spacer31_CCRI10907	NZ_CP091373.1_79952_128564	96.55	29	1	0	4	32	1527	1555	2.57e-06	49.1
spacer31_CCRI10907	NZ_CP091369.1_2122819_2173931	96.55	29	1	0	4	32	49585	49557	2.57e-06	49.1
spacer31_CCRI10907	NZ_CP085788.1_2556595_2600948	96.55	29	1	0	4	32	42875	42847	2.57e-06	49.1
spacer31_CCRI10907	NZ_CP076812.1_4065445_4113267	96.55	29	1	0	4	32	474	502	2.57e-06	49.1
spacer31_CCRI10907	NZ_CP076812.1_1937415_1979414	96.55	29	1	0	4	32	40743	40715	2.57e-06	49.1
spacer31_CCRI10907	NZ_CP076807.1_3667778_3709419	96.55	29	1	0	4	32	41167	41139	2.57e-06	49.1
spacer31_CCRI10907	NZ_CP076807.1_1835579_1878642	96.55	29	1	0	4	32	1256	1284	2.57e-06	49.1
spacer31_CCRI10907	NZ_CP072305.1_1442023_1472809	96.55	29	1	0	4	32	1478	1506	2.57e-06	49.1
spacer31_CCRI10907	NZ_CP060029.1_2454765_2504134	96.55	29	1	0	4	32	1527	1555	2.57e-06	49.1
spacer31_CCRI10907	NZ_CP059729.1_4035961_4068815	96.55	29	1	0	4	32	1527	1555	2.57e-06	49.1
spacer31_CCRI10907	NZ_CP050432.1_1203374_1233493	96.55	29	1	0	4	32	1256	1284	2.57e-06	49.1
spacer31_CCRI10907	NZ_CP050425.1_1324709_1339957	96.55	29	1	0	4	32	1309	1337	2.57e-06	49.1
spacer31_CCRI10907	NZ_CP050415.1_1779925_1795692	96.55	29	1	0	4	32	14458	14430	2.57e-06	49.1
spacer31_CCRI10907	NZ_CP048131.1_896339_942128	96.55	29	1	0	4	32	474	502	2.57e-06	49.1
spacer31_CCRI10907	NZ_CP046898.1_3042817_3091925	96.55	29	1	0	4	32	48905	48877	2.57e-06	49.1
spacer31_CCRI10907	NZ_CP043953.1_1283584_1314012	96.55	29	1	0	4	32	1256	1284	2.57e-06	49.1
spacer31_CCRI10907	NZ_CP042556.1_2850890_2897856	96.55	29	1	0	4	32	45874	45846	2.57e-06	49.1
spacer31_CCRI10907	NZ_CP021342.1_3191734_3241954	96.55	29	1	0	4	32	1180	1208	2.57e-06	49.1
spacer31_CCRI10907	NZ_CP012006.1_1314736_1330313	96.55	29	1	0	4	32	1309	1337	2.57e-06	49.1
spacer37_CCRI10908	Ab_WStrain_1_1287232_1342805	96.55	29	1	0	4	32	2358	2386	2.57e-06	49.1
spacer37_CCRI10908	NZ_CP096749.1_1262552_1301435	96.55	29	1	0	4	32	1580	1608	2.57e-06	49.1
spacer37_CCRI10908	NZ_CP091373.1_79952_128564	96.55	29	1	0	4	32	1527	1555	2.57e-06	49.1
spacer37_CCRI10908	NZ_CP091369.1_2122819_2173931	96.55	29	1	0	4	32	49585	49557	2.57e-06	49.1
spacer37_CCRI10908	NZ_CP085788.1_2556595_2600948	96.55	29	1	0	4	32	42875	42847	2.57e-06	49.1
spacer37_CCRI10908	NZ_CP076812.1_4065445_4113267	96.55	29	1	0	4	32	474	502	2.57e-06	49.1
spacer37_CCRI10908	NZ_CP076812.1_1937415_1979414	96.55	29	1	0	4	32	40743	40715	2.57e-06	49.1
spacer37_CCRI10908	NZ_CP076807.1_3667778_3709419	96.55	29	1	0	4	32	41167	41139	2.57e-06	49.1
spacer37_CCRI10908	NZ_CP076807.1_1835579_1878642	96.55	29	1	0	4	32	1256	1284	2.57e-06	49.1
spacer37_CCRI10908	NZ_CP072305.1_1442023_1472809	96.55	29	1	0	4	32	1478	1506	2.57e-06	49.1
spacer37_CCRI10908	NZ_CP060029.1_2454765_2504134	96.55	29	1	0	4	32	1527	1555	2.57e-06	49.1
spacer37_CCRI10908	NZ_CP059729.1_4035961_4068815	96.55	29	1	0	4	32	1527	1555	2.57e-06	49.1
spacer37_CCRI10908	NZ_CP050432.1_1203374_1233493	96.55	29	1	0	4	32	1256	1284	2.57e-06	49.1
spacer37_CCRI10908	NZ_CP050425.1_1324709_1339957	96.55	29	1	0	4	32	1309	1337	2.57e-06	49.1
spacer37_CCRI10908	NZ_CP050415.1_1779925_1795692	96.55	29	1	0	4	32	14458	14430	2.57e-06	49.1
spacer37_CCRI10908	NZ_CP048131.1_896339_942128	96.55	29	1	0	4	32	474	502	2.57e-06	49.1
spacer37_CCRI10908	NZ_CP046898.1_3042817_3091925	96.55	29	1	0	4	32	48905	48877	2.57e-06	49.1
spacer37_CCRI10908	NZ_CP043953.1_1283584_1314012	96.55	29	1	0	4	32	1256	1284	2.57e-06	49.1
spacer37_CCRI10908	NZ_CP042556.1_2850890_2897856	96.55	29	1	0	4	32	45874	45846	2.57e-06	49.1
spacer37_CCRI10908	NZ_CP021342.1_3191734_3241954	96.55	29	1	0	4	32	1180	1208	2.57e-06	49.1
spacer37_CCRI10908	NZ_CP012006.1_1314736_1330313	96.55	29	1	0	4	32	1309	1337	2.57e-06	49.1
spacer5_CCRI14140	Ab_WStrain_1_1287232_1342805	96.55	29	1	0	1	29	2386	2358	2.57e-06	49.1
spacer5_CCRI14140	NZ_CP096749.1_1262552_1301435	96.55	29	1	0	1	29	1608	1580	2.57e-06	49.1
spacer5_CCRI14140	NZ_CP091373.1_79952_128564	96.55	29	1	0	1	29	1555	1527	2.57e-06	49.1
spacer5_CCRI14140	NZ_CP091369.1_2122819_2173931	96.55	29	1	0	1	29	49557	49585	2.57e-06	49.1
spacer5_CCRI14140	NZ_CP085788.1_2556595_2600948	96.55	29	1	0	1	29	42847	42875	2.57e-06	49.1
spacer5_CCRI14140	NZ_CP076812.1_4065445_4113267	96.55	29	1	0	1	29	502	474	2.57e-06	49.1
spacer5_CCRI14140	NZ_CP076812.1_1937415_1979414	96.55	29	1	0	1	29	40715	40743	2.57e-06	49.1
spacer5_CCRI14140	NZ_CP076807.1_3667778_3709419	96.55	29	1	0	1	29	41139	41167	2.57e-06	49.1
spacer5_CCRI14140	NZ_CP076807.1_1835579_1878642	96.55	29	1	0	1	29	1284	1256	2.57e-06	49.1
spacer5_CCRI14140	NZ_CP072305.1_1442023_1472809	96.55	29	1	0	1	29	1506	1478	2.57e-06	49.1
spacer5_CCRI14140	NZ_CP060029.1_2454765_2504134	96.55	29	1	0	1	29	1555	1527	2.57e-06	49.1
spacer5_CCRI14140	NZ_CP059729.1_4035961_4068815	96.55	29	1	0	1	29	1555	1527	2.57e-06	49.1
spacer5_CCRI14140	NZ_CP050432.1_1203374_1233493	96.55	29	1	0	1	29	1284	1256	2.57e-06	49.1
spacer5_CCRI14140	NZ_CP050425.1_1324709_1339957	96.55	29	1	0	1	29	1337	1309	2.57e-06	49.1
spacer5_CCRI14140	NZ_CP050415.1_1779925_1795692	96.55	29	1	0	1	29	14430	14458	2.57e-06	49.1
spacer5_CCRI14140	NZ_CP048131.1_896339_942128	96.55	29	1	0	1	29	502	474	2.57e-06	49.1
spacer5_CCRI14140	NZ_CP046898.1_3042817_3091925	96.55	29	1	0	1	29	48877	48905	2.57e-06	49.1
spacer5_CCRI14140	NZ_CP043953.1_1283584_1314012	96.55	29	1	0	1	29	1284	1256	2.57e-06	49.1
spacer5_CCRI14140	NZ_CP042556.1_2850890_2897856	96.55	29	1	0	1	29	45846	45874	2.57e-06	49.1
spacer5_CCRI14140	NZ_CP021342.1_3191734_3241954	96.55	29	1	0	1	29	1208	1180	2.57e-06	49.1
spacer5_CCRI14140	NZ_CP012006.1_1314736_1330313	96.55	29	1	0	1	29	1337	1309	2.57e-06	49.1
spacer23_CCRI14158	NZ_CP091372.1_813153_848955	96.55	29	1	0	4	32	23026	22998	2.57e-06	49.1
spacer27_CCRI14158	NZ_CP059542.1_2779542_2814807	96.55	29	1	0	3	31	7308	7336	2.57e-06	49.1
spacer27_CCRI14158	NZ_CP059542.1_2116094_2175462	96.55	29	1	0	3	31	5529	5557	2.57e-06	49.1
spacer75_CCRI19670	NZ_CP048849.1_2905145_2950793	96.55	29	1	0	4	32	35804	35832	2.57e-06	49.1
spacer75_CCRI19672	NZ_CP048849.1_2905145_2950793	96.55	29	1	0	4	32	35804	35832	2.57e-06	49.1
spacer75_CCRI19674	NZ_CP048849.1_2905145_2950793	96.55	29	1	0	4	32	35804	35832	2.57e-06	49.1
spacer75_CCRI19675	NZ_CP048849.1_2905145_2950793	96.55	29	1	0	4	32	35804	35832	2.57e-06	49.1
spacer75_CCRI19677	NZ_CP048849.1_2905145_2950793	96.55	29	1	0	4	32	35804	35832	2.57e-06	49.1
spacer41_ATCC17961	NZ_CP088895.1_1266611_1300004	100	29	0	0	4	32	1256	1284	6.03e-08	53.6
spacer41_ATCC17961	NZ_CP088894.1_1149152_1183872	100	29	0	0	4	32	2583	2611	6.03e-08	53.6
spacer41_ATCC19606	NZ_CP088895.1_1266611_1300004	100	29	0	0	4	32	1256	1284	6.03e-08	53.6
spacer41_ATCC19606	NZ_CP088894.1_1149152_1183872	100	29	0	0	4	32	2583	2611	6.03e-08	53.6
spacer2_AYE	NZ_CP091173.1_872464_923272	100	29	0	0	2	30	3427	3455	6.03e-08	53.6
spacer31_CCRI10907	NZ_CP088895.1_1266611_1300004	100	29	0	0	4	32	1256	1284	6.03e-08	53.6
spacer31_CCRI10907	NZ_CP088894.1_1149152_1183872	100	29	0	0	4	32	2583	2611	6.03e-08	53.6
spacer37_CCRI10908	NZ_CP088895.1_1266611_1300004	100	29	0	0	4	32	1256	1284	6.03e-08	53.6
spacer37_CCRI10908	NZ_CP088894.1_1149152_1183872	100	29	0	0	4	32	2583	2611	6.03e-08	53.6
spacer54_CCRI14007	Ab_SM37212_1_1876793_1909685	100	29	0	0	1	29	30197	30225	6.03e-08	53.6
spacer54_CCRI14007	NZ_CP096710.1_2993088_3073445	100	29	0	0	1	29	77633	77661	6.03e-08	53.6
spacer54_CCRI14007	NZ_CP096681.1_2894924_2950168	100	29	0	0	1	29	23977	24005	6.03e-08	53.6
spacer54_CCRI14007	NZ_CP091596.1_3227684_3255513	100	29	0	0	1	29	2694	2666	6.03e-08	53.6
spacer54_CCRI14007	NZ_CP060994.1_2600689_2633231	100	29	0	0	1	29	29847	29875	6.03e-08	53.6
spacer54_CCRI14007	NZ_CP041148.1_1105905_1143924	100	29	0	0	1	29	2695	2667	6.03e-08	53.6
spacer54_CCRI14007	NC_018706.1_3077256_3108368	100	29	0	0	1	29	28417	28445	6.03e-08	53.6
spacer5_CCRI14140	NZ_CP088895.1_1266611_1300004	100	29	0	0	1	29	1284	1256	6.03e-08	53.6
spacer5_CCRI14140	NZ_CP088894.1_1149152_1183872	100	29	0	0	1	29	2611	2583	6.03e-08	53.6
spacer27_CCRI14158	NZ_CP012952.1_798843_833368	100	29	0	0	3	31	30997	30969	6.03e-08	53.6
spacer52_CCRI19670	NZ_CP083181.1_1214593_1296132	100	29	0	0	2	30	10092	10120	6.03e-08	53.6
spacer52_CCRI19670	NZ_CP076821.1_3750041_3793420	100	29	0	0	2	30	38733	38705	6.03e-08	53.6
spacer52_CCRI19670	NZ_CP034092.1_1008714_1036168	100	29	0	0	2	30	3034	3062	6.03e-08	53.6
spacer52_CCRI19670	NZ_CP027611.1_508953_544742	100	29	0	0	2	30	31297	31269	6.03e-08	53.6
spacer52_CCRI19670	NZ_CP026338.1_742382_778171	100	29	0	0	2	30	4492	4520	6.03e-08	53.6
spacer52_CCRI19670	NZ_CP009534.1_3108296_3150387	100	29	0	0	2	30	40226	40198	6.03e-08	53.6
spacer52_CCRI19672	NZ_CP083181.1_1214593_1296132	100	29	0	0	2	30	10092	10120	6.03e-08	53.6
spacer52_CCRI19672	NZ_CP076821.1_3750041_3793420	100	29	0	0	2	30	38733	38705	6.03e-08	53.6
spacer52_CCRI19672	NZ_CP034092.1_1008714_1036168	100	29	0	0	2	30	3034	3062	6.03e-08	53.6
spacer52_CCRI19672	NZ_CP027611.1_508953_544742	100	29	0	0	2	30	31297	31269	6.03e-08	53.6
spacer52_CCRI19672	NZ_CP026338.1_742382_778171	100	29	0	0	2	30	4492	4520	6.03e-08	53.6
spacer52_CCRI19672	NZ_CP009534.1_3108296_3150387	100	29	0	0	2	30	40226	40198	6.03e-08	53.6
spacer52_CCRI19674	NZ_CP083181.1_1214593_1296132	100	29	0	0	2	30	10092	10120	6.03e-08	53.6
spacer52_CCRI19674	NZ_CP076821.1_3750041_3793420	100	29	0	0	2	30	38733	38705	6.03e-08	53.6
spacer52_CCRI19674	NZ_CP034092.1_1008714_1036168	100	29	0	0	2	30	3034	3062	6.03e-08	53.6
spacer52_CCRI19674	NZ_CP027611.1_508953_544742	100	29	0	0	2	30	31297	31269	6.03e-08	53.6
spacer52_CCRI19674	NZ_CP026338.1_742382_778171	100	29	0	0	2	30	4492	4520	6.03e-08	53.6
spacer52_CCRI19674	NZ_CP009534.1_3108296_3150387	100	29	0	0	2	30	40226	40198	6.03e-08	53.6
spacer52_CCRI19675	NZ_CP083181.1_1214593_1296132	100	29	0	0	2	30	10092	10120	6.03e-08	53.6
spacer52_CCRI19675	NZ_CP076821.1_3750041_3793420	100	29	0	0	2	30	38733	38705	6.03e-08	53.6
spacer52_CCRI19675	NZ_CP034092.1_1008714_1036168	100	29	0	0	2	30	3034	3062	6.03e-08	53.6
spacer52_CCRI19675	NZ_CP027611.1_508953_544742	100	29	0	0	2	30	31297	31269	6.03e-08	53.6
spacer52_CCRI19675	NZ_CP026338.1_742382_778171	100	29	0	0	2	30	4492	4520	6.03e-08	53.6
spacer52_CCRI19675	NZ_CP009534.1_3108296_3150387	100	29	0	0	2	30	40226	40198	6.03e-08	53.6
spacer52_CCRI19677	NZ_CP083181.1_1214593_1296132	100	29	0	0	2	30	10092	10120	6.03e-08	53.6
spacer52_CCRI19677	NZ_CP076821.1_3750041_3793420	100	29	0	0	2	30	38733	38705	6.03e-08	53.6
spacer52_CCRI19677	NZ_CP034092.1_1008714_1036168	100	29	0	0	2	30	3034	3062	6.03e-08	53.6
spacer52_CCRI19677	NZ_CP027611.1_508953_544742	100	29	0	0	2	30	31297	31269	6.03e-08	53.6
spacer52_CCRI19677	NZ_CP026338.1_742382_778171	100	29	0	0	2	30	4492	4520	6.03e-08	53.6
spacer52_CCRI19677	NZ_CP009534.1_3108296_3150387	100	29	0	0	2	30	40226	40198	6.03e-08	53.6
spacer54_DSM101993	Ab_SM37212_1_1876793_1909685	100	29	0	0	1	29	30197	30225	6.03e-08	53.6
spacer54_DSM101993	NZ_CP096710.1_2993088_3073445	100	29	0	0	1	29	77633	77661	6.03e-08	53.6
spacer54_DSM101993	NZ_CP096681.1_2894924_2950168	100	29	0	0	1	29	23977	24005	6.03e-08	53.6
spacer54_DSM101993	NZ_CP091596.1_3227684_3255513	100	29	0	0	1	29	2694	2666	6.03e-08	53.6
spacer54_DSM101993	NZ_CP060994.1_2600689_2633231	100	29	0	0	1	29	29847	29875	6.03e-08	53.6
spacer54_DSM101993	NZ_CP041148.1_1105905_1143924	100	29	0	0	1	29	2695	2667	6.03e-08	53.6
spacer54_DSM101993	NC_018706.1_3077256_3108368	100	29	0	0	1	29	28417	28445	6.03e-08	53.6
spacer29_SMQ-1504	NZ_LT594095.1_1205220_1242937	100	29	0	0	2	30	36816	36844	6.03e-08	53.6
spacer29_SMQ-1504	NZ_CP076804.1_870581_911805	100	29	0	0	2	30	40323	40351	6.03e-08	53.6
spacer29_SMQ-1504	NZ_CP026125.1_1702905_1742445	100	29	0	0	2	30	901	873	6.03e-08	53.6
spacer41_ATCC17961	NZ_CP039025.2_2735630_2777807	93.33	30	2	0	3	32	1	30	8.96e-06	46.4
spacer41_ATCC19606	NZ_CP039025.2_2735630_2777807	93.33	30	2	0	3	32	1	30	8.96e-06	46.4
spacer2_AYE	NZ_CP048849.1_2905145_2950793	93.33	30	2	0	1	30	39534	39505	8.96e-06	46.4
spacer2_AYE	NZ_CP027183.1_808181_851750	93.33	30	2	0	1	30	2290	2319	8.96e-06	46.4
spacer2_AYE	NZ_CP027178.1_2446740_2490309	93.33	30	2	0	1	30	41279	41250	8.96e-06	46.4
spacer4_AYE	Ab_UKA9_1_1971814_2016171	93.33	30	2	0	3	32	36226	36197	8.96e-06	46.4
spacer4_AYE	Ab_A318_1_1250496_1294094	93.33	30	2	0	3	32	43516	43487	8.96e-06	46.4
spacer4_AYE	NZ_CP091173.1_872464_923272	93.33	30	2	0	3	32	49196	49167	8.96e-06	46.4
spacer4_AYE	NZ_CP085788.1_2996314_3030905	93.33	30	2	0	3	32	1615	1644	8.96e-06	46.4
spacer4_AYE	NZ_CP033754.1_2310364_2377377	93.33	30	2	0	3	32	64787	64758	8.96e-06	46.4
spacer4_AYE	NZ_CP027611.1_508953_544742	93.33	30	2	0	3	32	1641	1670	8.96e-06	46.4
spacer4_AYE	NZ_CP026711.1_1463996_1512840	93.33	30	2	0	3	32	47232	47203	8.96e-06	46.4
spacer4_AYE	NZ_CP026338.1_3222395_3261459	93.33	30	2	0	3	32	1612	1641	8.96e-06	46.4
spacer4_AYE	NZ_CP026338.1_742382_778171	93.33	30	2	0	3	32	34148	34119	8.96e-06	46.4
spacer4_AYE	NZ_CP018254.1_1086270_1120312	93.33	30	2	0	3	32	31327	31298	8.96e-06	46.4
spacer4_AYE	NZ_CP015364.1_1123204_1162182	93.33	30	2	0	3	32	1594	1623	8.96e-06	46.4
spacer4_AYE	NZ_CP009534.1_837789_874725	93.33	30	2	0	3	32	35324	35295	8.96e-06	46.4
spacer21_CCRI1022_array2	NZ_CP059386.1_27769_44413	93.33	30	2	0	3	32	5397	5426	8.96e-06	46.4
spacer21_CCRI1022_array2	NZ_CP028138.1_2411670_2429373	93.33	30	2	0	3	32	7085	7114	8.96e-06	46.4
spacer37_CCRI1023_array2	NZ_CP059386.1_27769_44413	93.33	30	2	0	1	30	5426	5397	8.96e-06	46.4
spacer37_CCRI1023_array2	NZ_CP028138.1_2411670_2429373	93.33	30	2	0	1	30	7114	7085	8.96e-06	46.4
spacer28_CCRI1030_array2	NZ_CP059386.1_27769_44413	93.33	30	2	0	3	32	5397	5426	8.96e-06	46.4
spacer28_CCRI1030_array2	NZ_CP028138.1_2411670_2429373	93.33	30	2	0	3	32	7085	7114	8.96e-06	46.4
spacer31_CCRI10907	NZ_CP039025.2_2735630_2777807	93.33	30	2	0	3	32	1	30	8.96e-06	46.4
spacer37_CCRI10908	NZ_CP039025.2_2735630_2777807	93.33	30	2	0	3	32	1	30	8.96e-06	46.4
spacer5_CCRI14140	NZ_CP039025.2_2735630_2777807	93.33	30	2	0	1	30	30	1	8.96e-06	46.4
spacer56_CCRI19670	NZ_CP046898.1_1262734_1294422	93.33	30	2	0	1	30	29883	29854	8.96e-06	46.4
spacer56_CCRI19670	NZ_CP018254.1_1086270_1120312	93.33	30	2	0	1	30	24574	24545	8.96e-06	46.4
spacer56_CCRI19670	NZ_CP017152.1_2824197_2857191	93.33	30	2	0	1	30	4227	4256	8.96e-06	46.4
spacer62_CCRI19670	NZ_CP070362.2_909682_945703	93.33	30	2	0	1	30	21438	21409	8.96e-06	46.4
spacer62_CCRI19670	NZ_CP070358.1_909686_943222	93.33	30	2	0	1	30	21438	21409	8.96e-06	46.4
spacer62_CCRI19670	NZ_CP051875.1_1262339_1292031	93.33	30	2	0	1	30	18274	18245	8.96e-06	46.4
spacer62_CCRI19670	NZ_CP051875.1_717358_751354	93.33	30	2	0	1	30	17820	17791	8.96e-06	46.4
spacer62_CCRI19670	NZ_CP051869.1_4079487_4100464	93.33	30	2	0	1	30	11418	11447	8.96e-06	46.4
spacer62_CCRI19670	NZ_CP051869.1_519695_553692	93.33	30	2	0	1	30	16176	16205	8.96e-06	46.4
spacer62_CCRI19670	NZ_CP050432.1_1203374_1233493	93.33	30	2	0	1	30	18416	18387	8.96e-06	46.4
spacer62_CCRI19670	NZ_CP030106.1_1430648_1462858	93.33	30	2	0	1	30	12098	12127	8.96e-06	46.4
spacer62_CCRI19670	NZ_CP027246.2_2472675_2506775	93.33	30	2	0	1	30	13988	14017	8.96e-06	46.4
spacer62_CCRI19670	NZ_CP018677.1_3258031_3280716	93.33	30	2	0	1	30	11703	11732	8.96e-06	46.4
spacer62_CCRI19670	NZ_CP008706.1_1395468_1429004	93.33	30	2	0	1	30	21438	21409	8.96e-06	46.4
spacer62_CCRI19670	NZ_CP007712.1_1229550_1252235	93.33	30	2	0	1	30	10982	10953	8.96e-06	46.4
spacer65_CCRI19670	NZ_CP050432.1_1203374_1233493	93.33	30	2	0	1	30	13571	13600	8.96e-06	46.4
spacer65_CCRI19670	NZ_CP050385.1_2434650_2469414	93.33	30	2	0	1	30	19906	19877	8.96e-06	46.4
spacer65_CCRI19670	NZ_CP040259.1_3986910_4021673	93.33	30	2	0	1	30	19906	19877	8.96e-06	46.4
spacer65_CCRI19670	NZ_CP027611.1_508953_544742	93.33	30	2	0	1	30	22984	22955	8.96e-06	46.4
spacer65_CCRI19670	NZ_CP026338.1_742382_778171	93.33	30	2	0	1	30	12805	12834	8.96e-06	46.4
spacer65_CCRI19670	NZ_CP020597.1_419385_454149	93.33	30	2	0	1	30	19906	19877	8.96e-06	46.4
spacer65_CCRI19670	NZ_CP018677.1_3258031_3280716	93.33	30	2	0	1	30	16548	16519	8.96e-06	46.4
spacer65_CCRI19670	NZ_CP007712.1_1229550_1252235	93.33	30	2	0	1	30	6137	6166	8.96e-06	46.4
spacer65_CCRI19670	NZ_AP022077.1_2703541_2713437	93.33	30	2	0	1	30	6140	6111	8.96e-06	46.4
spacer71_CCRI19670	NZ_AP022077.1_2703541_2713437	93.33	30	2	0	3	32	1718	1747	8.96e-06	46.4
spacer56_CCRI19672	NZ_CP046898.1_1262734_1294422	93.33	30	2	0	1	30	29883	29854	8.96e-06	46.4
spacer56_CCRI19672	NZ_CP018254.1_1086270_1120312	93.33	30	2	0	1	30	24574	24545	8.96e-06	46.4
spacer56_CCRI19672	NZ_CP017152.1_2824197_2857191	93.33	30	2	0	1	30	4227	4256	8.96e-06	46.4
spacer62_CCRI19672	NZ_CP070362.2_909682_945703	93.33	30	2	0	1	30	21438	21409	8.96e-06	46.4
spacer62_CCRI19672	NZ_CP070358.1_909686_943222	93.33	30	2	0	1	30	21438	21409	8.96e-06	46.4
spacer62_CCRI19672	NZ_CP051875.1_1262339_1292031	93.33	30	2	0	1	30	18274	18245	8.96e-06	46.4
spacer62_CCRI19672	NZ_CP051875.1_717358_751354	93.33	30	2	0	1	30	17820	17791	8.96e-06	46.4
spacer62_CCRI19672	NZ_CP051869.1_4079487_4100464	93.33	30	2	0	1	30	11418	11447	8.96e-06	46.4
spacer62_CCRI19672	NZ_CP051869.1_519695_553692	93.33	30	2	0	1	30	16176	16205	8.96e-06	46.4
spacer62_CCRI19672	NZ_CP050432.1_1203374_1233493	93.33	30	2	0	1	30	18416	18387	8.96e-06	46.4
spacer62_CCRI19672	NZ_CP030106.1_1430648_1462858	93.33	30	2	0	1	30	12098	12127	8.96e-06	46.4
spacer62_CCRI19672	NZ_CP027246.2_2472675_2506775	93.33	30	2	0	1	30	13988	14017	8.96e-06	46.4
spacer62_CCRI19672	NZ_CP018677.1_3258031_3280716	93.33	30	2	0	1	30	11703	11732	8.96e-06	46.4
spacer62_CCRI19672	NZ_CP008706.1_1395468_1429004	93.33	30	2	0	1	30	21438	21409	8.96e-06	46.4
spacer62_CCRI19672	NZ_CP007712.1_1229550_1252235	93.33	30	2	0	1	30	10982	10953	8.96e-06	46.4
spacer65_CCRI19672	NZ_CP050432.1_1203374_1233493	93.33	30	2	0	1	30	13571	13600	8.96e-06	46.4
spacer65_CCRI19672	NZ_CP050385.1_2434650_2469414	93.33	30	2	0	1	30	19906	19877	8.96e-06	46.4
spacer65_CCRI19672	NZ_CP040259.1_3986910_4021673	93.33	30	2	0	1	30	19906	19877	8.96e-06	46.4
spacer65_CCRI19672	NZ_CP027611.1_508953_544742	93.33	30	2	0	1	30	22984	22955	8.96e-06	46.4
spacer65_CCRI19672	NZ_CP026338.1_742382_778171	93.33	30	2	0	1	30	12805	12834	8.96e-06	46.4
spacer65_CCRI19672	NZ_CP020597.1_419385_454149	93.33	30	2	0	1	30	19906	19877	8.96e-06	46.4
spacer65_CCRI19672	NZ_CP018677.1_3258031_3280716	93.33	30	2	0	1	30	16548	16519	8.96e-06	46.4
spacer65_CCRI19672	NZ_CP007712.1_1229550_1252235	93.33	30	2	0	1	30	6137	6166	8.96e-06	46.4
spacer65_CCRI19672	NZ_AP022077.1_2703541_2713437	93.33	30	2	0	1	30	6140	6111	8.96e-06	46.4
spacer71_CCRI19672	NZ_AP022077.1_2703541_2713437	93.33	30	2	0	3	32	1718	1747	8.96e-06	46.4
spacer56_CCRI19674	NZ_CP046898.1_1262734_1294422	93.33	30	2	0	1	30	29883	29854	8.96e-06	46.4
spacer56_CCRI19674	NZ_CP018254.1_1086270_1120312	93.33	30	2	0	1	30	24574	24545	8.96e-06	46.4
spacer56_CCRI19674	NZ_CP017152.1_2824197_2857191	93.33	30	2	0	1	30	4227	4256	8.96e-06	46.4
spacer62_CCRI19674	NZ_CP070362.2_909682_945703	93.33	30	2	0	1	30	21438	21409	8.96e-06	46.4
spacer62_CCRI19674	NZ_CP070358.1_909686_943222	93.33	30	2	0	1	30	21438	21409	8.96e-06	46.4
spacer62_CCRI19674	NZ_CP051875.1_1262339_1292031	93.33	30	2	0	1	30	18274	18245	8.96e-06	46.4
spacer62_CCRI19674	NZ_CP051875.1_717358_751354	93.33	30	2	0	1	30	17820	17791	8.96e-06	46.4
spacer62_CCRI19674	NZ_CP051869.1_4079487_4100464	93.33	30	2	0	1	30	11418	11447	8.96e-06	46.4
spacer62_CCRI19674	NZ_CP051869.1_519695_553692	93.33	30	2	0	1	30	16176	16205	8.96e-06	46.4
spacer62_CCRI19674	NZ_CP050432.1_1203374_1233493	93.33	30	2	0	1	30	18416	18387	8.96e-06	46.4
spacer62_CCRI19674	NZ_CP030106.1_1430648_1462858	93.33	30	2	0	1	30	12098	12127	8.96e-06	46.4
spacer62_CCRI19674	NZ_CP027246.2_2472675_2506775	93.33	30	2	0	1	30	13988	14017	8.96e-06	46.4
spacer62_CCRI19674	NZ_CP018677.1_3258031_3280716	93.33	30	2	0	1	30	11703	11732	8.96e-06	46.4
spacer62_CCRI19674	NZ_CP008706.1_1395468_1429004	93.33	30	2	0	1	30	21438	21409	8.96e-06	46.4
spacer62_CCRI19674	NZ_CP007712.1_1229550_1252235	93.33	30	2	0	1	30	10982	10953	8.96e-06	46.4
spacer65_CCRI19674	NZ_CP050432.1_1203374_1233493	93.33	30	2	0	1	30	13571	13600	8.96e-06	46.4
spacer65_CCRI19674	NZ_CP050385.1_2434650_2469414	93.33	30	2	0	1	30	19906	19877	8.96e-06	46.4
spacer65_CCRI19674	NZ_CP040259.1_3986910_4021673	93.33	30	2	0	1	30	19906	19877	8.96e-06	46.4
spacer65_CCRI19674	NZ_CP027611.1_508953_544742	93.33	30	2	0	1	30	22984	22955	8.96e-06	46.4
spacer65_CCRI19674	NZ_CP026338.1_742382_778171	93.33	30	2	0	1	30	12805	12834	8.96e-06	46.4
spacer65_CCRI19674	NZ_CP020597.1_419385_454149	93.33	30	2	0	1	30	19906	19877	8.96e-06	46.4
spacer65_CCRI19674	NZ_CP018677.1_3258031_3280716	93.33	30	2	0	1	30	16548	16519	8.96e-06	46.4
spacer65_CCRI19674	NZ_CP007712.1_1229550_1252235	93.33	30	2	0	1	30	6137	6166	8.96e-06	46.4
spacer65_CCRI19674	NZ_AP022077.1_2703541_2713437	93.33	30	2	0	1	30	6140	6111	8.96e-06	46.4
spacer71_CCRI19674	NZ_AP022077.1_2703541_2713437	93.33	30	2	0	3	32	1718	1747	8.96e-06	46.4
spacer56_CCRI19675	NZ_CP046898.1_1262734_1294422	93.33	30	2	0	1	30	29883	29854	8.96e-06	46.4
spacer56_CCRI19675	NZ_CP018254.1_1086270_1120312	93.33	30	2	0	1	30	24574	24545	8.96e-06	46.4
spacer56_CCRI19675	NZ_CP017152.1_2824197_2857191	93.33	30	2	0	1	30	4227	4256	8.96e-06	46.4
spacer62_CCRI19675	NZ_CP070362.2_909682_945703	93.33	30	2	0	1	30	21438	21409	8.96e-06	46.4
spacer62_CCRI19675	NZ_CP070358.1_909686_943222	93.33	30	2	0	1	30	21438	21409	8.96e-06	46.4
spacer62_CCRI19675	NZ_CP051875.1_1262339_1292031	93.33	30	2	0	1	30	18274	18245	8.96e-06	46.4
spacer62_CCRI19675	NZ_CP051875.1_717358_751354	93.33	30	2	0	1	30	17820	17791	8.96e-06	46.4
spacer62_CCRI19675	NZ_CP051869.1_4079487_4100464	93.33	30	2	0	1	30	11418	11447	8.96e-06	46.4
spacer62_CCRI19675	NZ_CP051869.1_519695_553692	93.33	30	2	0	1	30	16176	16205	8.96e-06	46.4
spacer62_CCRI19675	NZ_CP050432.1_1203374_1233493	93.33	30	2	0	1	30	18416	18387	8.96e-06	46.4
spacer62_CCRI19675	NZ_CP030106.1_1430648_1462858	93.33	30	2	0	1	30	12098	12127	8.96e-06	46.4
spacer62_CCRI19675	NZ_CP027246.2_2472675_2506775	93.33	30	2	0	1	30	13988	14017	8.96e-06	46.4
spacer62_CCRI19675	NZ_CP018677.1_3258031_3280716	93.33	30	2	0	1	30	11703	11732	8.96e-06	46.4
spacer62_CCRI19675	NZ_CP008706.1_1395468_1429004	93.33	30	2	0	1	30	21438	21409	8.96e-06	46.4
spacer62_CCRI19675	NZ_CP007712.1_1229550_1252235	93.33	30	2	0	1	30	10982	10953	8.96e-06	46.4
spacer65_CCRI19675	NZ_CP050432.1_1203374_1233493	93.33	30	2	0	1	30	13571	13600	8.96e-06	46.4
spacer65_CCRI19675	NZ_CP050385.1_2434650_2469414	93.33	30	2	0	1	30	19906	19877	8.96e-06	46.4
spacer65_CCRI19675	NZ_CP040259.1_3986910_4021673	93.33	30	2	0	1	30	19906	19877	8.96e-06	46.4
spacer65_CCRI19675	NZ_CP027611.1_508953_544742	93.33	30	2	0	1	30	22984	22955	8.96e-06	46.4
spacer65_CCRI19675	NZ_CP026338.1_742382_778171	93.33	30	2	0	1	30	12805	12834	8.96e-06	46.4
spacer65_CCRI19675	NZ_CP020597.1_419385_454149	93.33	30	2	0	1	30	19906	19877	8.96e-06	46.4
spacer65_CCRI19675	NZ_CP018677.1_3258031_3280716	93.33	30	2	0	1	30	16548	16519	8.96e-06	46.4
spacer65_CCRI19675	NZ_CP007712.1_1229550_1252235	93.33	30	2	0	1	30	6137	6166	8.96e-06	46.4
spacer65_CCRI19675	NZ_AP022077.1_2703541_2713437	93.33	30	2	0	1	30	6140	6111	8.96e-06	46.4
spacer71_CCRI19675	NZ_AP022077.1_2703541_2713437	93.33	30	2	0	3	32	1718	1747	8.96e-06	46.4
spacer56_CCRI19677	NZ_CP046898.1_1262734_1294422	93.33	30	2	0	1	30	29883	29854	8.96e-06	46.4
spacer56_CCRI19677	NZ_CP018254.1_1086270_1120312	93.33	30	2	0	1	30	24574	24545	8.96e-06	46.4
spacer56_CCRI19677	NZ_CP017152.1_2824197_2857191	93.33	30	2	0	1	30	4227	4256	8.96e-06	46.4
spacer62_CCRI19677	NZ_CP070362.2_909682_945703	93.33	30	2	0	1	30	21438	21409	8.96e-06	46.4
spacer62_CCRI19677	NZ_CP070358.1_909686_943222	93.33	30	2	0	1	30	21438	21409	8.96e-06	46.4
spacer62_CCRI19677	NZ_CP051875.1_1262339_1292031	93.33	30	2	0	1	30	18274	18245	8.96e-06	46.4
spacer62_CCRI19677	NZ_CP051875.1_717358_751354	93.33	30	2	0	1	30	17820	17791	8.96e-06	46.4
spacer62_CCRI19677	NZ_CP051869.1_4079487_4100464	93.33	30	2	0	1	30	11418	11447	8.96e-06	46.4
spacer62_CCRI19677	NZ_CP051869.1_519695_553692	93.33	30	2	0	1	30	16176	16205	8.96e-06	46.4
spacer62_CCRI19677	NZ_CP050432.1_1203374_1233493	93.33	30	2	0	1	30	18416	18387	8.96e-06	46.4
spacer62_CCRI19677	NZ_CP030106.1_1430648_1462858	93.33	30	2	0	1	30	12098	12127	8.96e-06	46.4
spacer62_CCRI19677	NZ_CP027246.2_2472675_2506775	93.33	30	2	0	1	30	13988	14017	8.96e-06	46.4
spacer62_CCRI19677	NZ_CP018677.1_3258031_3280716	93.33	30	2	0	1	30	11703	11732	8.96e-06	46.4
spacer62_CCRI19677	NZ_CP008706.1_1395468_1429004	93.33	30	2	0	1	30	21438	21409	8.96e-06	46.4
spacer62_CCRI19677	NZ_CP007712.1_1229550_1252235	93.33	30	2	0	1	30	10982	10953	8.96e-06	46.4
spacer65_CCRI19677	NZ_CP050432.1_1203374_1233493	93.33	30	2	0	1	30	13571	13600	8.96e-06	46.4
spacer65_CCRI19677	NZ_CP050385.1_2434650_2469414	93.33	30	2	0	1	30	19906	19877	8.96e-06	46.4
spacer65_CCRI19677	NZ_CP040259.1_3986910_4021673	93.33	30	2	0	1	30	19906	19877	8.96e-06	46.4
spacer65_CCRI19677	NZ_CP027611.1_508953_544742	93.33	30	2	0	1	30	22984	22955	8.96e-06	46.4
spacer65_CCRI19677	NZ_CP026338.1_742382_778171	93.33	30	2	0	1	30	12805	12834	8.96e-06	46.4
spacer65_CCRI19677	NZ_CP020597.1_419385_454149	93.33	30	2	0	1	30	19906	19877	8.96e-06	46.4
spacer65_CCRI19677	NZ_CP018677.1_3258031_3280716	93.33	30	2	0	1	30	16548	16519	8.96e-06	46.4
spacer65_CCRI19677	NZ_CP007712.1_1229550_1252235	93.33	30	2	0	1	30	6137	6166	8.96e-06	46.4
spacer65_CCRI19677	NZ_AP022077.1_2703541_2713437	93.33	30	2	0	1	30	6140	6111	8.96e-06	46.4
spacer71_CCRI19677	NZ_AP022077.1_2703541_2713437	93.33	30	2	0	3	32	1718	1747	8.96e-06	46.4
spacer35_SMQ-1504	NZ_CP088895.1_3144051_3173993	93.33	30	2	0	3	32	26332	26361	8.96e-06	46.4
spacer35_SMQ-1504	NZ_CP088894.1_3029679_3059046	93.33	30	2	0	3	32	25757	25786	8.96e-06	46.4
spacer35_SMQ-1504	NZ_CP060994.1_698119_726889	93.33	30	2	0	3	32	3618	3589	8.96e-06	46.4
spacer25_ATCC17961	NZ_CP076814.1_1821410_1832683	96.67	30	1	0	1	30	4183	4154	7.35e-07	50.9
spacer25_ATCC17961	NZ_CP076812.1_1106332_1127925	96.67	30	1	0	1	30	5114	5143	7.35e-07	50.9
spacer25_ATCC17961	NZ_CP051875.1_2012061_2027882	96.67	30	1	0	1	30	8560	8531	7.35e-07	50.9
spacer25_ATCC17961	NZ_CP051869.1_3334674_3359440	96.67	30	1	0	1	30	9581	9610	7.35e-07	50.9
spacer25_ATCC17961	NZ_CP051869.1_3334674_3359440	96.67	30	1	0	1	30	16207	16236	7.35e-07	50.9
spacer38_ATCC17961	NZ_CP048849.1_1414372_1470048	96.67	30	1	0	3	32	16800	16771	7.35e-07	50.9
spacer41_ATCC17961	NZ_CP027611.1_1_35720	96.67	30	1	0	2	31	34280	34251	7.35e-07	50.9
spacer41_ATCC17961	NZ_CP026711.1_3324097_3375741	96.67	30	1	0	2	31	49319	49290	7.35e-07	50.9
spacer41_ATCC17961	NZ_CP024576.1_1377996_1413365	96.67	30	1	0	3	32	1	30	7.35e-07	50.9
spacer25_ATCC19606	NZ_CP076814.1_1821410_1832683	96.67	30	1	0	1	30	4183	4154	7.35e-07	50.9
spacer25_ATCC19606	NZ_CP076812.1_1106332_1127925	96.67	30	1	0	1	30	5114	5143	7.35e-07	50.9
spacer25_ATCC19606	NZ_CP051875.1_2012061_2027882	96.67	30	1	0	1	30	8560	8531	7.35e-07	50.9
spacer25_ATCC19606	NZ_CP051869.1_3334674_3359440	96.67	30	1	0	1	30	9581	9610	7.35e-07	50.9
spacer25_ATCC19606	NZ_CP051869.1_3334674_3359440	96.67	30	1	0	1	30	16207	16236	7.35e-07	50.9
spacer38_ATCC19606	NZ_CP048849.1_1414372_1470048	96.67	30	1	0	3	32	16800	16771	7.35e-07	50.9
spacer41_ATCC19606	NZ_CP027611.1_1_35720	96.67	30	1	0	2	31	34280	34251	7.35e-07	50.9
spacer41_ATCC19606	NZ_CP026711.1_3324097_3375741	96.67	30	1	0	2	31	49319	49290	7.35e-07	50.9
spacer41_ATCC19606	NZ_CP024576.1_1377996_1413365	96.67	30	1	0	3	32	1	30	7.35e-07	50.9
spacer2_AYE	NZ_CP091334.1_1253625_1299332	96.67	30	1	0	1	30	42264	42235	7.35e-07	50.9
spacer2_AYE	NZ_CP088895.1_1266611_1300004	96.67	30	1	0	1	30	2784	2813	7.35e-07	50.9
spacer2_AYE	NZ_CP088894.1_1149152_1183872	96.67	30	1	0	1	30	4111	4140	7.35e-07	50.9
spacer2_AYE	NZ_CP087594.1_1712640_1776808	96.67	30	1	0	1	30	23731	23760	7.35e-07	50.9
spacer2_AYE	NZ_CP074585.1_2860313_2906020	96.67	30	1	0	1	30	42264	42235	7.35e-07	50.9
spacer2_AYE	NZ_CP064375.1_3879203_3924910	96.67	30	1	0	1	30	42264	42235	7.35e-07	50.9
spacer2_AYE	NZ_CP059040.1_1189321_1235028	96.67	30	1	0	1	30	3443	3472	7.35e-07	50.9
spacer2_AYE	NZ_CP058289.1_962401_1008108	96.67	30	1	0	1	30	3443	3472	7.35e-07	50.9
spacer2_AYE	NZ_CP050432.1_1203374_1233493	96.67	30	1	0	1	30	2021	2050	7.35e-07	50.9
spacer2_AYE	NZ_CP048131.1_896339_942128	96.67	30	1	0	1	30	3212	3241	7.35e-07	50.9
spacer2_AYE	NZ_CP046654.1_86001_131708	96.67	30	1	0	1	30	42264	42235	7.35e-07	50.9
spacer2_AYE	NZ_CP045110.1_2764573_2810280	96.67	30	1	0	1	30	42264	42235	7.35e-07	50.9
spacer2_AYE	NZ_CP026338.1_2825402_2874863	96.67	30	1	0	1	30	48536	48507	7.35e-07	50.9
spacer2_AYE	NZ_CP015121.1_1189359_1235066	96.67	30	1	0	1	30	3443	3472	7.35e-07	50.9
spacer4_AYE	Ab_OXA23_1_1738381_1778954	96.67	30	1	0	3	32	35027	34998	7.35e-07	50.9
spacer5_CCRI1016_array1	NZ_CP038500.1_1_15443	96.67	30	1	0	3	32	10165	10136	7.35e-07	50.9
spacer12_CCRI1016_array1	NZ_CP027183.1_1486311_1497351	96.67	30	1	0	1	30	1162	1133	7.35e-07	50.9
spacer12_CCRI1016_array1	NZ_CP027183.1_1486311_1497351	96.67	30	1	0	1	30	8733	8704	7.35e-07	50.9
spacer12_CCRI1016_array1	NZ_CP027178.1_1798597_1809638	96.67	30	1	0	1	30	2307	2336	7.35e-07	50.9
spacer12_CCRI1016_array1	NZ_CP027178.1_1798597_1809638	96.67	30	1	0	1	30	9879	9908	7.35e-07	50.9
spacer23_CCRI1022_array1	NZ_CP027183.1_1486311_1497351	96.67	30	1	0	3	32	1133	1162	7.35e-07	50.9
spacer23_CCRI1022_array1	NZ_CP027183.1_1486311_1497351	96.67	30	1	0	3	32	8704	8733	7.35e-07	50.9
spacer23_CCRI1022_array1	NZ_CP027178.1_1798597_1809638	96.67	30	1	0	3	32	2336	2307	7.35e-07	50.9
spacer23_CCRI1022_array1	NZ_CP027178.1_1798597_1809638	96.67	30	1	0	3	32	9908	9879	7.35e-07	50.9
spacer30_CCRI1022_array1	NZ_CP038500.1_1_15443	96.67	30	1	0	1	30	10136	10165	7.35e-07	50.9
spacer9_CCRI1022_array2	Ab_UKA2_1_2600807_2684492	96.67	30	1	0	3	32	26963	26934	7.35e-07	50.9
spacer9_CCRI1022_array2	NZ_LS483472.1_2687824_2747285	96.67	30	1	0	3	32	6854	6825	7.35e-07	50.9
spacer9_CCRI1022_array2	NZ_CP066016.1_1645535_1706770	96.67	30	1	0	3	32	8880	8851	7.35e-07	50.9
spacer9_CCRI1022_array2	NZ_CP060505.1_80038_139807	96.67	30	1	0	3	32	3119	3090	7.35e-07	50.9
spacer9_CCRI1022_array2	NZ_CP030106.1_122637_179143	96.67	30	1	0	3	32	51999	52028	7.35e-07	50.9
spacer9_CCRI1022_array2	NZ_CP021782.1_1296685_1355889	96.67	30	1	0	3	32	52350	52379	7.35e-07	50.9
spacer9_CCRI1022_array2	NC_011586.2_1314780_1376267	96.67	30	1	0	3	32	52607	52636	7.35e-07	50.9
spacer5_CCRI1023_array1	NZ_CP038500.1_1_15443	96.67	30	1	0	3	32	10165	10136	7.35e-07	50.9
spacer12_CCRI1023_array1	NZ_CP027183.1_1486311_1497351	96.67	30	1	0	1	30	1162	1133	7.35e-07	50.9
spacer12_CCRI1023_array1	NZ_CP027183.1_1486311_1497351	96.67	30	1	0	1	30	8733	8704	7.35e-07	50.9
spacer12_CCRI1023_array1	NZ_CP027178.1_1798597_1809638	96.67	30	1	0	1	30	2307	2336	7.35e-07	50.9
spacer12_CCRI1023_array1	NZ_CP027178.1_1798597_1809638	96.67	30	1	0	1	30	9879	9908	7.35e-07	50.9
spacer49_CCRI1023_array2	Ab_UKA2_1_2600807_2684492	96.67	30	1	0	1	30	26934	26963	7.35e-07	50.9
spacer49_CCRI1023_array2	NZ_LS483472.1_2687824_2747285	96.67	30	1	0	1	30	6825	6854	7.35e-07	50.9
spacer49_CCRI1023_array2	NZ_CP066016.1_1645535_1706770	96.67	30	1	0	1	30	8851	8880	7.35e-07	50.9
spacer49_CCRI1023_array2	NZ_CP060505.1_80038_139807	96.67	30	1	0	1	30	3090	3119	7.35e-07	50.9
spacer49_CCRI1023_array2	NZ_CP030106.1_122637_179143	96.67	30	1	0	1	30	52028	51999	7.35e-07	50.9
spacer49_CCRI1023_array2	NZ_CP021782.1_1296685_1355889	96.67	30	1	0	1	30	52379	52350	7.35e-07	50.9
spacer49_CCRI1023_array2	NC_011586.2_1314780_1376267	96.67	30	1	0	1	30	52636	52607	7.35e-07	50.9
spacer25_CCRI1030_array1	NZ_CP027183.1_1486311_1497351	96.67	30	1	0	3	32	1133	1162	7.35e-07	50.9
spacer25_CCRI1030_array1	NZ_CP027183.1_1486311_1497351	96.67	30	1	0	3	32	8704	8733	7.35e-07	50.9
spacer25_CCRI1030_array1	NZ_CP027178.1_1798597_1809638	96.67	30	1	0	3	32	2336	2307	7.35e-07	50.9
spacer25_CCRI1030_array1	NZ_CP027178.1_1798597_1809638	96.67	30	1	0	3	32	9908	9879	7.35e-07	50.9
spacer32_CCRI1030_array1	NZ_CP038500.1_1_15443	96.67	30	1	0	1	30	10136	10165	7.35e-07	50.9
spacer16_CCRI1030_array2	Ab_UKA2_1_2600807_2684492	96.67	30	1	0	3	32	26963	26934	7.35e-07	50.9
spacer16_CCRI1030_array2	NZ_LS483472.1_2687824_2747285	96.67	30	1	0	3	32	6854	6825	7.35e-07	50.9
spacer16_CCRI1030_array2	NZ_CP066016.1_1645535_1706770	96.67	30	1	0	3	32	8880	8851	7.35e-07	50.9
spacer16_CCRI1030_array2	NZ_CP060505.1_80038_139807	96.67	30	1	0	3	32	3119	3090	7.35e-07	50.9
spacer16_CCRI1030_array2	NZ_CP030106.1_122637_179143	96.67	30	1	0	3	32	51999	52028	7.35e-07	50.9
spacer16_CCRI1030_array2	NZ_CP021782.1_1296685_1355889	96.67	30	1	0	3	32	52350	52379	7.35e-07	50.9
spacer16_CCRI1030_array2	NC_011586.2_1314780_1376267	96.67	30	1	0	3	32	52607	52636	7.35e-07	50.9
spacer5_CCRI1032_array2	NZ_CP038500.1_1_15443	96.67	30	1	0	3	32	10165	10136	7.35e-07	50.9
spacer12_CCRI1032_array2	NZ_CP027183.1_1486311_1497351	96.67	30	1	0	1	30	1162	1133	7.35e-07	50.9
spacer12_CCRI1032_array2	NZ_CP027183.1_1486311_1497351	96.67	30	1	0	1	30	8733	8704	7.35e-07	50.9
spacer12_CCRI1032_array2	NZ_CP027178.1_1798597_1809638	96.67	30	1	0	1	30	2307	2336	7.35e-07	50.9
spacer12_CCRI1032_array2	NZ_CP027178.1_1798597_1809638	96.67	30	1	0	1	30	9879	9908	7.35e-07	50.9
spacer15_CCRI10907	NZ_CP076814.1_1821410_1832683	96.67	30	1	0	1	30	4183	4154	7.35e-07	50.9
spacer15_CCRI10907	NZ_CP076812.1_1106332_1127925	96.67	30	1	0	1	30	5114	5143	7.35e-07	50.9
spacer15_CCRI10907	NZ_CP051875.1_2012061_2027882	96.67	30	1	0	1	30	8560	8531	7.35e-07	50.9
spacer15_CCRI10907	NZ_CP051869.1_3334674_3359440	96.67	30	1	0	1	30	9581	9610	7.35e-07	50.9
spacer15_CCRI10907	NZ_CP051869.1_3334674_3359440	96.67	30	1	0	1	30	16207	16236	7.35e-07	50.9
spacer28_CCRI10907	NZ_CP048849.1_1414372_1470048	96.67	30	1	0	3	32	16800	16771	7.35e-07	50.9
spacer31_CCRI10907	NZ_CP027611.1_1_35720	96.67	30	1	0	2	31	34280	34251	7.35e-07	50.9
spacer31_CCRI10907	NZ_CP026711.1_3324097_3375741	96.67	30	1	0	2	31	49319	49290	7.35e-07	50.9
spacer31_CCRI10907	NZ_CP024576.1_1377996_1413365	96.67	30	1	0	3	32	1	30	7.35e-07	50.9
spacer21_CCRI10908	NZ_CP076814.1_1821410_1832683	96.67	30	1	0	1	30	4183	4154	7.35e-07	50.9
spacer21_CCRI10908	NZ_CP076812.1_1106332_1127925	96.67	30	1	0	1	30	5114	5143	7.35e-07	50.9
spacer21_CCRI10908	NZ_CP051875.1_2012061_2027882	96.67	30	1	0	1	30	8560	8531	7.35e-07	50.9
spacer21_CCRI10908	NZ_CP051869.1_3334674_3359440	96.67	30	1	0	1	30	9581	9610	7.35e-07	50.9
spacer21_CCRI10908	NZ_CP051869.1_3334674_3359440	96.67	30	1	0	1	30	16207	16236	7.35e-07	50.9
spacer34_CCRI10908	NZ_CP048849.1_1414372_1470048	96.67	30	1	0	3	32	16800	16771	7.35e-07	50.9
spacer37_CCRI10908	NZ_CP027611.1_1_35720	96.67	30	1	0	2	31	34280	34251	7.35e-07	50.9
spacer37_CCRI10908	NZ_CP026711.1_3324097_3375741	96.67	30	1	0	2	31	49319	49290	7.35e-07	50.9
spacer37_CCRI10908	NZ_CP024576.1_1377996_1413365	96.67	30	1	0	3	32	1	30	7.35e-07	50.9
spacer5_CCRI14140	NZ_CP027611.1_1_35720	96.67	30	1	0	2	31	34251	34280	7.35e-07	50.9
spacer5_CCRI14140	NZ_CP026711.1_3324097_3375741	96.67	30	1	0	2	31	49290	49319	7.35e-07	50.9
spacer5_CCRI14140	NZ_CP024576.1_1377996_1413365	96.67	30	1	0	1	30	30	1	7.35e-07	50.9
spacer8_CCRI14140	NZ_CP048849.1_1414372_1470048	96.67	30	1	0	1	30	16771	16800	7.35e-07	50.9
spacer21_CCRI14140	NZ_CP076814.1_1821410_1832683	96.67	30	1	0	3	32	4154	4183	7.35e-07	50.9
spacer21_CCRI14140	NZ_CP076812.1_1106332_1127925	96.67	30	1	0	3	32	5143	5114	7.35e-07	50.9
spacer21_CCRI14140	NZ_CP051875.1_2012061_2027882	96.67	30	1	0	3	32	8531	8560	7.35e-07	50.9
spacer21_CCRI14140	NZ_CP051869.1_3334674_3359440	96.67	30	1	0	3	32	9610	9581	7.35e-07	50.9
spacer21_CCRI14140	NZ_CP051869.1_3334674_3359440	96.67	30	1	0	3	32	16236	16207	7.35e-07	50.9
spacer24_CCRI14158	Ab_UKA8_1_2689644_2772756	96.67	30	1	0	1	30	7178	7207	7.35e-07	50.9
spacer24_CCRI14158	Ab_OXA23_1_2888598_2972557	96.67	30	1	0	1	30	7178	7207	7.35e-07	50.9
spacer24_CCRI14158	NZ_LT594095.1_2743758_2826023	96.67	30	1	0	1	30	7178	7207	7.35e-07	50.9
spacer24_CCRI14158	NZ_CP099858.1_1579432_1662203	96.67	30	1	0	1	30	75593	75564	7.35e-07	50.9
spacer24_CCRI14158	NZ_CP099857.1_2753175_2836288	96.67	30	1	0	1	30	7178	7207	7.35e-07	50.9
spacer24_CCRI14158	NZ_CP096768.1_2750335_2833105	96.67	30	1	0	1	30	7178	7207	7.35e-07	50.9
spacer24_CCRI14158	NZ_CP096766.1_2798184_2880168	96.67	30	1	0	1	30	7181	7210	7.35e-07	50.9
spacer24_CCRI14158	NZ_CP096764.1_2750980_2833744	96.67	30	1	0	1	30	7177	7206	7.35e-07	50.9
spacer24_CCRI14158	NZ_CP096759.1_2752516_2835629	96.67	30	1	0	1	30	7178	7207	7.35e-07	50.9
spacer24_CCRI14158	NZ_CP096757.1_2695620_2778733	96.67	30	1	0	1	30	7178	7207	7.35e-07	50.9
spacer24_CCRI14158	NZ_CP096755.1_2723821_2807182	96.67	30	1	0	1	30	7177	7206	7.35e-07	50.9
spacer24_CCRI14158	NZ_CP096753.1_2723682_2806793	96.67	30	1	0	1	30	7176	7205	7.35e-07	50.9
spacer24_CCRI14158	NZ_CP096749.1_2593054_2675825	96.67	30	1	0	1	30	7178	7207	7.35e-07	50.9
spacer24_CCRI14158	NZ_CP096747.1_2744130_2826899	96.67	30	1	0	1	30	7178	7207	7.35e-07	50.9
spacer24_CCRI14158	NZ_CP096745.1_2727135_2810247	96.67	30	1	0	1	30	7178	7207	7.35e-07	50.9
spacer24_CCRI14158	NZ_CP096742.1_2716944_2799714	96.67	30	1	0	1	30	7177	7206	7.35e-07	50.9
spacer24_CCRI14158	NZ_CP096740.1_2650606_2733719	96.67	30	1	0	1	30	7178	7207	7.35e-07	50.9
spacer24_CCRI14158	NZ_CP096735.1_2760038_2843493	96.67	30	1	0	1	30	8368	8397	7.35e-07	50.9
spacer24_CCRI14158	NZ_CP096729.1_2726863_2809639	96.67	30	1	0	1	30	7179	7208	7.35e-07	50.9
spacer24_CCRI14158	NZ_CP096724.1_2734853_2818307	96.67	30	1	0	1	30	7178	7207	7.35e-07	50.9
spacer24_CCRI14158	NZ_CP096722.1_2762025_2843232	96.67	30	1	0	1	30	7179	7208	7.35e-07	50.9
spacer24_CCRI14158	NZ_CP096722.1_2168014_2201316	96.67	30	1	0	1	30	3975	4004	7.35e-07	50.9
spacer24_CCRI14158	NZ_CP096720.1_2750727_2833497	96.67	30	1	0	1	30	7177	7206	7.35e-07	50.9
spacer24_CCRI14158	NZ_CP096717.1_2715016_2797785	96.67	30	1	0	1	30	7178	7207	7.35e-07	50.9
spacer24_CCRI14158	NZ_CP096714.1_2683460_2766573	96.67	30	1	0	1	30	7178	7207	7.35e-07	50.9
spacer24_CCRI14158	NZ_CP096710.1_2698886_2782846	96.67	30	1	0	1	30	7178	7207	7.35e-07	50.9
spacer24_CCRI14158	NZ_CP096707.1_2765561_2848670	96.67	30	1	0	1	30	7179	7208	7.35e-07	50.9
spacer24_CCRI14158	NZ_CP096705.1_2714835_2797606	96.67	30	1	0	1	30	7178	7207	7.35e-07	50.9
spacer24_CCRI14158	NZ_CP096704.1_2714999_2798115	96.67	30	1	0	1	30	7178	7207	7.35e-07	50.9
spacer24_CCRI14158	NZ_CP096702.1_2751174_2833947	96.67	30	1	0	1	30	7178	7207	7.35e-07	50.9
spacer24_CCRI14158	NZ_CP096693.1_2623222_2706336	96.67	30	1	0	1	30	7179	7208	7.35e-07	50.9
spacer24_CCRI14158	NZ_CP096690.1_2774036_2856808	96.67	30	1	0	1	30	7178	7207	7.35e-07	50.9
spacer24_CCRI14158	NZ_CP096686.1_2732232_2815316	96.67	30	1	0	1	30	7178	7207	7.35e-07	50.9
spacer24_CCRI14158	NZ_CP096682.1_2782866_2856322	96.67	30	1	0	1	30	7175	7204	7.35e-07	50.9
spacer24_CCRI14158	NZ_CP096681.1_1016224_1132398	96.67	30	1	0	1	30	72924	72895	7.35e-07	50.9
spacer24_CCRI14158	NZ_CP096681.1_1016224_1132398	96.67	30	1	0	1	30	108996	108967	7.35e-07	50.9
spacer24_CCRI14158	NZ_CP094283.1_2735638_2804331	96.67	30	1	0	1	30	7178	7207	7.35e-07	50.9
spacer24_CCRI14158	NZ_CP091452.1_1204256_1280140	96.67	30	1	0	1	30	68706	68677	7.35e-07	50.9
spacer24_CCRI14158	NZ_CP091375.1_663926_747882	96.67	30	1	0	1	30	7178	7207	7.35e-07	50.9
spacer24_CCRI14158	NZ_CP091346.1_1051721_1132763	96.67	30	1	0	1	30	73864	73835	7.35e-07	50.9
spacer24_CCRI14158	NZ_CP091338.1_1_22946	96.67	30	1	0	1	30	15767	15738	7.35e-07	50.9
spacer24_CCRI14158	NZ_CP091328.1_2751468_2834923	96.67	30	1	0	1	30	7178	7207	7.35e-07	50.9
spacer24_CCRI14158	NZ_CP091328.1_2138518_2189472	96.67	30	1	0	1	30	5403	5432	7.35e-07	50.9
spacer24_CCRI14158	NZ_CP077840.1_2752712_2835483	96.67	30	1	0	1	30	7178	7207	7.35e-07	50.9
spacer24_CCRI14158	NZ_CP077830.1_2907401_2988378	96.67	30	1	0	1	30	7178	7207	7.35e-07	50.9
spacer24_CCRI14158	NZ_CP071763.1_2717509_2752138	96.67	30	1	0	1	30	7178	7207	7.35e-07	50.9
spacer24_CCRI14158	NZ_CP069851.1_1170282_1255759	96.67	30	1	0	1	30	7178	7207	7.35e-07	50.9
spacer24_CCRI14158	NZ_CP060732.1_1213682_1295952	96.67	30	1	0	1	30	75092	75063	7.35e-07	50.9
spacer24_CCRI14158	NZ_CP059542.1_2779542_2814807	96.67	30	1	0	1	30	8204	8233	7.35e-07	50.9
spacer24_CCRI14158	NZ_CP059542.1_2116094_2175462	96.67	30	1	0	1	30	6425	6454	7.35e-07	50.9
spacer24_CCRI14158	NZ_CP059356.1_2787492_2820919	96.67	30	1	0	1	30	7178	7207	7.35e-07	50.9
spacer24_CCRI14158	NZ_CP059354.1_2743912_2827023	96.67	30	1	0	1	30	7176	7205	7.35e-07	50.9
spacer24_CCRI14158	NZ_CP059353.1_2614847_2697618	96.67	30	1	0	1	30	7178	7207	7.35e-07	50.9
spacer24_CCRI14158	NZ_CP059352.1_2728303_2811079	96.67	30	1	0	1	30	7179	7208	7.35e-07	50.9
spacer24_CCRI14158	NZ_CP054416.1_2731924_2814190	96.67	30	1	0	1	30	7178	7207	7.35e-07	50.9
spacer24_CCRI14158	NZ_CP054302.1_3094928_3177192	96.67	30	1	0	1	30	75086	75057	7.35e-07	50.9
spacer24_CCRI14158	NZ_CP050916.1_2716028_2799389	96.67	30	1	0	1	30	7178	7207	7.35e-07	50.9
spacer24_CCRI14158	NZ_CP050911.1_2767262_2850032	96.67	30	1	0	1	30	7178	7207	7.35e-07	50.9
spacer24_CCRI14158	NZ_CP050907.1_2766550_2849662	96.67	30	1	0	1	30	7178	7207	7.35e-07	50.9
spacer24_CCRI14158	NZ_CP050904.1_2725276_2807541	96.67	30	1	0	1	30	7178	7207	7.35e-07	50.9
spacer24_CCRI14158	NZ_CP050526.1_2656448_2743044	96.67	30	1	0	1	30	59690	59719	7.35e-07	50.9
spacer24_CCRI14158	NZ_CP050421.1_2656311_2742250	96.67	30	1	0	1	30	59690	59719	7.35e-07	50.9
spacer24_CCRI14158	NZ_CP050390.1_2671008_2756947	96.67	30	1	0	1	30	59690	59719	7.35e-07	50.9
spacer24_CCRI14158	NZ_CP045528.1_1120382_1201586	96.67	30	1	0	1	30	7177	7206	7.35e-07	50.9
spacer24_CCRI14158	NZ_CP040425.1_2154325_2206515	96.67	30	1	0	1	30	5034	5063	7.35e-07	50.9
spacer24_CCRI14158	NZ_CP024613.1_2721863_2807538	96.67	30	1	0	1	30	59855	59884	7.35e-07	50.9
spacer24_CCRI14158	NZ_CP024611.1_2688131_2773806	96.67	30	1	0	1	30	59855	59884	7.35e-07	50.9
spacer24_CCRI14158	NZ_CP023034.1_1918621_2001391	96.67	30	1	0	1	30	7178	7207	7.35e-07	50.9
spacer24_CCRI14158	NZ_CP021326.1_2786381_2868646	96.67	30	1	0	1	30	7178	7207	7.35e-07	50.9
spacer24_CCRI14158	NZ_CP021326.1_2170837_2217367	96.67	30	1	0	1	30	4541	4570	7.35e-07	50.9
spacer24_CCRI14158	NZ_CP020586.1_1663342_1736715	96.67	30	1	0	1	30	66195	66166	7.35e-07	50.9
spacer24_CCRI14158	NZ_CP018421.1_2678638_2761747	96.67	30	1	0	1	30	7177	7206	7.35e-07	50.9
spacer24_CCRI14158	NZ_CP018143.1_2725434_2808205	96.67	30	1	0	1	30	7178	7207	7.35e-07	50.9
spacer24_CCRI14158	NZ_CP014538.1_2689209_2772405	96.67	30	1	0	1	30	7178	7207	7.35e-07	50.9
spacer24_CCRI14158	NZ_CP010779.1_2786543_2867749	96.67	30	1	0	1	30	7178	7207	7.35e-07	50.9
spacer24_CCRI14158	NZ_CP010779.1_2171339_2219419	96.67	30	1	0	1	30	4200	4229	7.35e-07	50.9
spacer24_CCRI14158	NZ_AP024415.1_1172692_1255155	96.67	30	1	0	1	30	75285	75256	7.35e-07	50.9
spacer24_CCRI14158	NC_021729.1_1234998_1270028	96.67	30	1	0	1	30	27852	27823	7.35e-07	50.9
spacer24_CCRI14158	NC_021726.1_1236039_1318810	96.67	30	1	0	1	30	75593	75564	7.35e-07	50.9
spacer24_CCRI14158	NC_018706.1_1452939_1531254	96.67	30	1	0	1	30	71137	71108	7.35e-07	50.9
spacer24_CCRI14158	NC_017847.1_2744023_2827134	96.67	30	1	0	1	30	7178	7207	7.35e-07	50.9
spacer26_CCRI19669	NZ_CP050385.1_2323250_2371915	96.67	30	1	0	1	30	45661	45632	7.35e-07	50.9
spacer26_CCRI19669	NZ_CP040259.1_3874603_3924176	96.67	30	1	0	1	30	46570	46541	7.35e-07	50.9
spacer26_CCRI19669	NZ_CP020597.1_308264_357839	96.67	30	1	0	1	30	46571	46542	7.35e-07	50.9
spacer53_CCRI19670	NZ_CP051875.1_1262339_1292031	96.67	30	1	0	1	30	13594	13565	7.35e-07	50.9
spacer53_CCRI19670	NZ_CP051875.1_717358_751354	96.67	30	1	0	1	30	13140	13111	7.35e-07	50.9
spacer53_CCRI19670	NZ_CP051869.1_4079487_4100464	96.67	30	1	0	1	30	16098	16127	7.35e-07	50.9
spacer53_CCRI19670	NZ_CP051869.1_519695_553692	96.67	30	1	0	1	30	20857	20886	7.35e-07	50.9
spacer53_CCRI19670	NZ_CP050385.1_2434650_2469414	96.67	30	1	0	1	30	19909	19938	7.35e-07	50.9
spacer53_CCRI19670	NZ_CP040259.1_3986910_4021673	96.67	30	1	0	1	30	19909	19938	7.35e-07	50.9
spacer53_CCRI19670	NZ_CP020597.1_419385_454149	96.67	30	1	0	1	30	19909	19938	7.35e-07	50.9
spacer65_CCRI19670	NZ_CP048827.1_886951_924496	96.67	30	1	0	1	30	15094	15123	7.35e-07	50.9
spacer65_CCRI19670	NZ_CP043953.1_1283584_1314012	96.67	30	1	0	1	30	14619	14648	7.35e-07	50.9
spacer53_CCRI19672	NZ_CP051875.1_1262339_1292031	96.67	30	1	0	1	30	13594	13565	7.35e-07	50.9
spacer53_CCRI19672	NZ_CP051875.1_717358_751354	96.67	30	1	0	1	30	13140	13111	7.35e-07	50.9
spacer53_CCRI19672	NZ_CP051869.1_4079487_4100464	96.67	30	1	0	1	30	16098	16127	7.35e-07	50.9
spacer53_CCRI19672	NZ_CP051869.1_519695_553692	96.67	30	1	0	1	30	20857	20886	7.35e-07	50.9
spacer53_CCRI19672	NZ_CP050385.1_2434650_2469414	96.67	30	1	0	1	30	19909	19938	7.35e-07	50.9
spacer53_CCRI19672	NZ_CP040259.1_3986910_4021673	96.67	30	1	0	1	30	19909	19938	7.35e-07	50.9
spacer53_CCRI19672	NZ_CP020597.1_419385_454149	96.67	30	1	0	1	30	19909	19938	7.35e-07	50.9
spacer65_CCRI19672	NZ_CP048827.1_886951_924496	96.67	30	1	0	1	30	15094	15123	7.35e-07	50.9
spacer65_CCRI19672	NZ_CP043953.1_1283584_1314012	96.67	30	1	0	1	30	14619	14648	7.35e-07	50.9
spacer53_CCRI19674	NZ_CP051875.1_1262339_1292031	96.67	30	1	0	1	30	13594	13565	7.35e-07	50.9
spacer53_CCRI19674	NZ_CP051875.1_717358_751354	96.67	30	1	0	1	30	13140	13111	7.35e-07	50.9
spacer53_CCRI19674	NZ_CP051869.1_4079487_4100464	96.67	30	1	0	1	30	16098	16127	7.35e-07	50.9
spacer53_CCRI19674	NZ_CP051869.1_519695_553692	96.67	30	1	0	1	30	20857	20886	7.35e-07	50.9
spacer53_CCRI19674	NZ_CP050385.1_2434650_2469414	96.67	30	1	0	1	30	19909	19938	7.35e-07	50.9
spacer53_CCRI19674	NZ_CP040259.1_3986910_4021673	96.67	30	1	0	1	30	19909	19938	7.35e-07	50.9
spacer53_CCRI19674	NZ_CP020597.1_419385_454149	96.67	30	1	0	1	30	19909	19938	7.35e-07	50.9
spacer65_CCRI19674	NZ_CP048827.1_886951_924496	96.67	30	1	0	1	30	15094	15123	7.35e-07	50.9
spacer65_CCRI19674	NZ_CP043953.1_1283584_1314012	96.67	30	1	0	1	30	14619	14648	7.35e-07	50.9
spacer53_CCRI19675	NZ_CP051875.1_1262339_1292031	96.67	30	1	0	1	30	13594	13565	7.35e-07	50.9
spacer53_CCRI19675	NZ_CP051875.1_717358_751354	96.67	30	1	0	1	30	13140	13111	7.35e-07	50.9
spacer53_CCRI19675	NZ_CP051869.1_4079487_4100464	96.67	30	1	0	1	30	16098	16127	7.35e-07	50.9
spacer53_CCRI19675	NZ_CP051869.1_519695_553692	96.67	30	1	0	1	30	20857	20886	7.35e-07	50.9
spacer53_CCRI19675	NZ_CP050385.1_2434650_2469414	96.67	30	1	0	1	30	19909	19938	7.35e-07	50.9
spacer53_CCRI19675	NZ_CP040259.1_3986910_4021673	96.67	30	1	0	1	30	19909	19938	7.35e-07	50.9
spacer53_CCRI19675	NZ_CP020597.1_419385_454149	96.67	30	1	0	1	30	19909	19938	7.35e-07	50.9
spacer65_CCRI19675	NZ_CP048827.1_886951_924496	96.67	30	1	0	1	30	15094	15123	7.35e-07	50.9
spacer65_CCRI19675	NZ_CP043953.1_1283584_1314012	96.67	30	1	0	1	30	14619	14648	7.35e-07	50.9
spacer53_CCRI19677	NZ_CP051875.1_1262339_1292031	96.67	30	1	0	1	30	13594	13565	7.35e-07	50.9
spacer53_CCRI19677	NZ_CP051875.1_717358_751354	96.67	30	1	0	1	30	13140	13111	7.35e-07	50.9
spacer53_CCRI19677	NZ_CP051869.1_4079487_4100464	96.67	30	1	0	1	30	16098	16127	7.35e-07	50.9
spacer53_CCRI19677	NZ_CP051869.1_519695_553692	96.67	30	1	0	1	30	20857	20886	7.35e-07	50.9
spacer53_CCRI19677	NZ_CP050385.1_2434650_2469414	96.67	30	1	0	1	30	19909	19938	7.35e-07	50.9
spacer53_CCRI19677	NZ_CP040259.1_3986910_4021673	96.67	30	1	0	1	30	19909	19938	7.35e-07	50.9
spacer53_CCRI19677	NZ_CP020597.1_419385_454149	96.67	30	1	0	1	30	19909	19938	7.35e-07	50.9
spacer65_CCRI19677	NZ_CP048827.1_886951_924496	96.67	30	1	0	1	30	15094	15123	7.35e-07	50.9
spacer65_CCRI19677	NZ_CP043953.1_1283584_1314012	96.67	30	1	0	1	30	14619	14648	7.35e-07	50.9
spacer17_SMQ-1504	NZ_CP091360.1_2465899_2502486	96.67	30	1	0	3	32	32931	32960	7.35e-07	50.9
spacer23_SMQ-1504	NZ_CP091372.1_813153_848955	96.67	30	1	0	3	32	34499	34528	7.35e-07	50.9
spacer23_SMQ-1504	NZ_CP091172.1_3360094_3396855	96.67	30	1	0	3	32	35458	35487	7.35e-07	50.9
spacer23_SMQ-1504	NZ_CP090607.1_3500395_3536319	96.67	30	1	0	3	32	34621	34650	7.35e-07	50.9
spacer23_SMQ-1504	NZ_CP080452.1_3268686_3304610	96.67	30	1	0	3	32	34621	34650	7.35e-07	50.9
spacer23_SMQ-1504	NZ_CP027528.1_3827247_3863703	96.67	30	1	0	3	32	1303	1274	7.35e-07	50.9
spacer23_SMQ-1504	NZ_CP012952.1_798843_833368	96.67	30	1	0	3	32	1303	1274	7.35e-07	50.9
spacer55_070517_0072	NZ_CP076812.1_1542583_1590804	100	30	0	0	3	32	46271	46242	1.73e-08	55.4
spacer30_ANC4097	NZ_CP076812.1_1542583_1590804	100	30	0	0	1	30	46242	46271	1.73e-08	55.4
spacer39_ATCC17961	NZ_CP096735.1_1738859_1795299	100	30	0	0	3	32	26881	26852	1.73e-08	55.4
spacer39_ATCC17961	NZ_CP096688.1_2212310_2270178	100	30	0	0	3	32	29558	29587	1.73e-08	55.4
spacer39_ATCC17961	NZ_CP096682.1_1828465_1886334	100	30	0	0	3	32	28310	28281	1.73e-08	55.4
spacer39_ATCC17961	NZ_CP091371.1_1511930_1559360	100	30	0	0	3	32	31454	31425	1.73e-08	55.4
spacer39_ATCC17961	NZ_CP091370.1_1858011_1916374	100	30	0	0	3	32	27929	27958	1.73e-08	55.4
spacer39_ATCC17961	NZ_CP077843.1_2122778_2171075	100	30	0	0	3	32	18241	18270	1.73e-08	55.4
spacer39_ATCC19606	NZ_CP096735.1_1738859_1795299	100	30	0	0	3	32	26881	26852	1.73e-08	55.4
spacer39_ATCC19606	NZ_CP096688.1_2212310_2270178	100	30	0	0	3	32	29558	29587	1.73e-08	55.4
spacer39_ATCC19606	NZ_CP096682.1_1828465_1886334	100	30	0	0	3	32	28310	28281	1.73e-08	55.4
spacer39_ATCC19606	NZ_CP091371.1_1511930_1559360	100	30	0	0	3	32	31454	31425	1.73e-08	55.4
spacer39_ATCC19606	NZ_CP091370.1_1858011_1916374	100	30	0	0	3	32	27929	27958	1.73e-08	55.4
spacer39_ATCC19606	NZ_CP077843.1_2122778_2171075	100	30	0	0	3	32	18241	18270	1.73e-08	55.4
spacer4_AYE	Ab_UKA9_1_1419395_1428342	100	30	0	0	3	32	7306	7277	1.73e-08	55.4
spacer4_AYE	NZ_CP083181.1_1214593_1296132	100	30	0	0	3	32	50124	50095	1.73e-08	55.4
spacer4_AYE	NZ_CP059479.1_1880684_1921787	100	30	0	0	3	32	37110	37081	1.73e-08	55.4
spacer4_AYE	NZ_CP034092.1_1008714_1036168	100	30	0	0	3	32	25839	25810	1.73e-08	55.4
spacer4_AYE	NZ_CP026338.1_1668631_1712751	100	30	0	0	3	32	38476	38447	1.73e-08	55.4
spacer30_AYE	NZ_CP076812.1_1542583_1590804	100	30	0	0	3	32	46271	46242	1.73e-08	55.4
spacer5_CCRI1016_array1	NZ_CP010397.1_555670_587793	100	30	0	0	3	32	26847	26818	1.73e-08	55.4
spacer11_CCRI1016_array2	NZ_LN997846.1_482382_495508	100	30	0	0	1	30	10759	10788	1.73e-08	55.4
spacer11_CCRI1016_array2	NZ_LN865143.1_482409_495535	100	30	0	0	1	30	10759	10788	1.73e-08	55.4
spacer11_CCRI1016_array2	NZ_CP098795.1_2316040_2323753	100	30	0	0	1	30	1786	1757	1.73e-08	55.4
spacer11_CCRI1016_array2	NZ_CP098795.1_639490_657204	100	30	0	0	1	30	14007	14036	1.73e-08	55.4
spacer11_CCRI1016_array2	NZ_CP098791.1_480901_490309	100	30	0	0	1	30	7622	7651	1.73e-08	55.4
spacer11_CCRI1016_array2	NZ_CP059300.1_1031688_1048312	100	30	0	0	1	30	12917	12946	1.73e-08	55.4
spacer11_CCRI1016_array2	NZ_CP047973.1_3371382_3388220	100	30	0	0	1	30	5312	5283	1.73e-08	55.4
spacer11_CCRI1016_array2	NZ_CP018332.1_448950_462034	100	30	0	0	1	30	9504	9533	1.73e-08	55.4
spacer30_CCRI1022_array1	NZ_CP010397.1_555670_587793	100	30	0	0	1	30	26818	26847	1.73e-08	55.4
spacer4_CCRI1022_array2	NZ_CP050385.1_2434650_2469414	100	30	0	0	3	32	9035	9006	1.73e-08	55.4
spacer4_CCRI1022_array2	NZ_CP040259.1_3986910_4021673	100	30	0	0	3	32	9035	9006	1.73e-08	55.4
spacer4_CCRI1022_array2	NZ_CP020597.1_419385_454149	100	30	0	0	3	32	9035	9006	1.73e-08	55.4
spacer47_CCRI1022_array2	NZ_LN997846.1_482382_495508	100	30	0	0	3	32	10788	10759	1.73e-08	55.4
spacer47_CCRI1022_array2	NZ_LN865143.1_482409_495535	100	30	0	0	3	32	10788	10759	1.73e-08	55.4
spacer47_CCRI1022_array2	NZ_CP098795.1_2316040_2323753	100	30	0	0	3	32	1757	1786	1.73e-08	55.4
spacer47_CCRI1022_array2	NZ_CP098795.1_639490_657204	100	30	0	0	3	32	14036	14007	1.73e-08	55.4
spacer47_CCRI1022_array2	NZ_CP098791.1_480901_490309	100	30	0	0	3	32	7651	7622	1.73e-08	55.4
spacer47_CCRI1022_array2	NZ_CP059300.1_1031688_1048312	100	30	0	0	3	32	12946	12917	1.73e-08	55.4
spacer47_CCRI1022_array2	NZ_CP047973.1_3371382_3388220	100	30	0	0	3	32	5283	5312	1.73e-08	55.4
spacer47_CCRI1022_array2	NZ_CP018332.1_448950_462034	100	30	0	0	3	32	9533	9504	1.73e-08	55.4
spacer5_CCRI1023_array1	NZ_CP010397.1_555670_587793	100	30	0	0	3	32	26847	26818	1.73e-08	55.4
spacer11_CCRI1023_array2	NZ_LN997846.1_482382_495508	100	30	0	0	1	30	10759	10788	1.73e-08	55.4
spacer11_CCRI1023_array2	NZ_LN865143.1_482409_495535	100	30	0	0	1	30	10759	10788	1.73e-08	55.4
spacer11_CCRI1023_array2	NZ_CP098795.1_2316040_2323753	100	30	0	0	1	30	1786	1757	1.73e-08	55.4
spacer11_CCRI1023_array2	NZ_CP098795.1_639490_657204	100	30	0	0	1	30	14007	14036	1.73e-08	55.4
spacer11_CCRI1023_array2	NZ_CP098791.1_480901_490309	100	30	0	0	1	30	7622	7651	1.73e-08	55.4
spacer11_CCRI1023_array2	NZ_CP059300.1_1031688_1048312	100	30	0	0	1	30	12917	12946	1.73e-08	55.4
spacer11_CCRI1023_array2	NZ_CP047973.1_3371382_3388220	100	30	0	0	1	30	5312	5283	1.73e-08	55.4
spacer11_CCRI1023_array2	NZ_CP018332.1_448950_462034	100	30	0	0	1	30	9504	9533	1.73e-08	55.4
spacer54_CCRI1023_array2	NZ_CP050385.1_2434650_2469414	100	30	0	0	1	30	9006	9035	1.73e-08	55.4
spacer54_CCRI1023_array2	NZ_CP040259.1_3986910_4021673	100	30	0	0	1	30	9006	9035	1.73e-08	55.4
spacer54_CCRI1023_array2	NZ_CP020597.1_419385_454149	100	30	0	0	1	30	9006	9035	1.73e-08	55.4
spacer32_CCRI1030_array1	NZ_CP010397.1_555670_587793	100	30	0	0	1	30	26818	26847	1.73e-08	55.4
spacer4_CCRI1030_array2	NZ_CP050385.1_2434650_2469414	100	30	0	0	3	32	9035	9006	1.73e-08	55.4
spacer4_CCRI1030_array2	NZ_CP040259.1_3986910_4021673	100	30	0	0	3	32	9035	9006	1.73e-08	55.4
spacer4_CCRI1030_array2	NZ_CP020597.1_419385_454149	100	30	0	0	3	32	9035	9006	1.73e-08	55.4
spacer54_CCRI1030_array2	NZ_LN997846.1_482382_495508	100	30	0	0	3	32	10788	10759	1.73e-08	55.4
spacer54_CCRI1030_array2	NZ_LN865143.1_482409_495535	100	30	0	0	3	32	10788	10759	1.73e-08	55.4
spacer54_CCRI1030_array2	NZ_CP098795.1_2316040_2323753	100	30	0	0	3	32	1757	1786	1.73e-08	55.4
spacer54_CCRI1030_array2	NZ_CP098795.1_639490_657204	100	30	0	0	3	32	14036	14007	1.73e-08	55.4
spacer54_CCRI1030_array2	NZ_CP098791.1_480901_490309	100	30	0	0	3	32	7651	7622	1.73e-08	55.4
spacer54_CCRI1030_array2	NZ_CP059300.1_1031688_1048312	100	30	0	0	3	32	12946	12917	1.73e-08	55.4
spacer54_CCRI1030_array2	NZ_CP047973.1_3371382_3388220	100	30	0	0	3	32	5283	5312	1.73e-08	55.4
spacer54_CCRI1030_array2	NZ_CP018332.1_448950_462034	100	30	0	0	3	32	9533	9504	1.73e-08	55.4
spacer11_CCRI1032_array1	NZ_LN997846.1_482382_495508	100	30	0	0	1	30	10759	10788	1.73e-08	55.4
spacer11_CCRI1032_array1	NZ_LN865143.1_482409_495535	100	30	0	0	1	30	10759	10788	1.73e-08	55.4
spacer11_CCRI1032_array1	NZ_CP098795.1_2316040_2323753	100	30	0	0	1	30	1786	1757	1.73e-08	55.4
spacer11_CCRI1032_array1	NZ_CP098795.1_639490_657204	100	30	0	0	1	30	14007	14036	1.73e-08	55.4
spacer11_CCRI1032_array1	NZ_CP098791.1_480901_490309	100	30	0	0	1	30	7622	7651	1.73e-08	55.4
spacer11_CCRI1032_array1	NZ_CP059300.1_1031688_1048312	100	30	0	0	1	30	12917	12946	1.73e-08	55.4
spacer11_CCRI1032_array1	NZ_CP047973.1_3371382_3388220	100	30	0	0	1	30	5312	5283	1.73e-08	55.4
spacer11_CCRI1032_array1	NZ_CP018332.1_448950_462034	100	30	0	0	1	30	9504	9533	1.73e-08	55.4
spacer36_CCRI1032_array1	NZ_CP050385.1_2434650_2469414	100	30	0	0	1	30	9006	9035	1.73e-08	55.4
spacer36_CCRI1032_array1	NZ_CP040259.1_3986910_4021673	100	30	0	0	1	30	9006	9035	1.73e-08	55.4
spacer36_CCRI1032_array1	NZ_CP020597.1_419385_454149	100	30	0	0	1	30	9006	9035	1.73e-08	55.4
spacer5_CCRI1032_array2	NZ_CP010397.1_555670_587793	100	30	0	0	3	32	26847	26818	1.73e-08	55.4
spacer29_CCRI10907	NZ_CP096735.1_1738859_1795299	100	30	0	0	3	32	26881	26852	1.73e-08	55.4
spacer29_CCRI10907	NZ_CP096688.1_2212310_2270178	100	30	0	0	3	32	29558	29587	1.73e-08	55.4
spacer29_CCRI10907	NZ_CP096682.1_1828465_1886334	100	30	0	0	3	32	28310	28281	1.73e-08	55.4
spacer29_CCRI10907	NZ_CP091371.1_1511930_1559360	100	30	0	0	3	32	31454	31425	1.73e-08	55.4
spacer29_CCRI10907	NZ_CP091370.1_1858011_1916374	100	30	0	0	3	32	27929	27958	1.73e-08	55.4
spacer29_CCRI10907	NZ_CP077843.1_2122778_2171075	100	30	0	0	3	32	18241	18270	1.73e-08	55.4
spacer35_CCRI10908	NZ_CP096735.1_1738859_1795299	100	30	0	0	3	32	26881	26852	1.73e-08	55.4
spacer35_CCRI10908	NZ_CP096688.1_2212310_2270178	100	30	0	0	3	32	29558	29587	1.73e-08	55.4
spacer35_CCRI10908	NZ_CP096682.1_1828465_1886334	100	30	0	0	3	32	28310	28281	1.73e-08	55.4
spacer35_CCRI10908	NZ_CP091371.1_1511930_1559360	100	30	0	0	3	32	31454	31425	1.73e-08	55.4
spacer35_CCRI10908	NZ_CP091370.1_1858011_1916374	100	30	0	0	3	32	27929	27958	1.73e-08	55.4
spacer35_CCRI10908	NZ_CP077843.1_2122778_2171075	100	30	0	0	3	32	18241	18270	1.73e-08	55.4
spacer24_CCRI14006	NZ_CP076812.1_1542583_1590804	100	30	0	0	3	32	46271	46242	1.73e-08	55.4
spacer30_CCRI14007	NZ_CP076812.1_1542583_1590804	100	30	0	0	1	30	46242	46271	1.73e-08	55.4
spacer54_CCRI14007	NZ_AP022238.1_2707915_2752882	100	30	0	0	1	30	34852	34881	1.73e-08	55.4
spacer7_CCRI14140	NZ_CP096735.1_1738859_1795299	100	30	0	0	1	30	26852	26881	1.73e-08	55.4
spacer7_CCRI14140	NZ_CP096688.1_2212310_2270178	100	30	0	0	1	30	29587	29558	1.73e-08	55.4
spacer7_CCRI14140	NZ_CP096682.1_1828465_1886334	100	30	0	0	1	30	28281	28310	1.73e-08	55.4
spacer7_CCRI14140	NZ_CP091371.1_1511930_1559360	100	30	0	0	1	30	31425	31454	1.73e-08	55.4
spacer7_CCRI14140	NZ_CP091370.1_1858011_1916374	100	30	0	0	1	30	27958	27929	1.73e-08	55.4
spacer7_CCRI14140	NZ_CP077843.1_2122778_2171075	100	30	0	0	1	30	18270	18241	1.73e-08	55.4
spacer27_CCRI14158	NZ_CP091353.1_1765868_1824442	100	30	0	0	3	32	4876	4905	1.73e-08	55.4
spacer27_CCRI14158	NZ_CP091343.1_1307654_1366228	100	30	0	0	3	32	53698	53669	1.73e-08	55.4
spacer27_CCRI14158	NZ_CP051474.1_2719450_2786511	100	30	0	0	3	32	6653	6682	1.73e-08	55.4
spacer27_CCRI14158	NZ_CP050403.1_2940810_3035443	100	30	0	0	3	32	10356	10385	1.73e-08	55.4
spacer27_CCRI14158	NZ_CP042841.1_1782389_1840595	100	30	0	0	3	32	53697	53668	1.73e-08	55.4
spacer27_CCRI14158	NZ_CP035051.1_1771027_1829602	100	30	0	0	3	32	53699	53670	1.73e-08	55.4
spacer27_CCRI14158	NZ_CP035045.1_1918259_1976466	100	30	0	0	3	32	4508	4537	1.73e-08	55.4
spacer27_CCRI14158	NZ_CP035043.1_1766832_1826344	100	30	0	0	3	32	54636	54607	1.73e-08	55.4
spacer46_CCRI19669	NZ_CP076812.1_1542583_1590804	100	30	0	0	3	32	46271	46242	1.73e-08	55.4
spacer26_CCRI19670	NZ_CP076812.1_1542583_1590804	100	30	0	0	1	30	46242	46271	1.73e-08	55.4
spacer63_CCRI19670	NZ_CP048827.1_886951_924496	100	30	0	0	1	30	9662	9691	1.73e-08	55.4
spacer69_CCRI19670	NZ_CP048827.1_886951_924496	100	30	0	0	1	30	9662	9691	1.73e-08	55.4
spacer70_CCRI19670	NZ_CP050432.1_1203374_1233493	100	30	0	0	3	32	13301	13330	1.73e-08	55.4
spacer70_CCRI19670	NZ_CP018677.1_3258031_3280716	100	30	0	0	3	32	16818	16789	1.73e-08	55.4
spacer70_CCRI19670	NZ_CP007712.1_1229550_1252235	100	30	0	0	3	32	5867	5896	1.73e-08	55.4
spacer70_CCRI19670	NZ_AP022077.1_2703541_2713437	100	30	0	0	3	32	6410	6381	1.73e-08	55.4
spacer26_CCRI19672	NZ_CP076812.1_1542583_1590804	100	30	0	0	1	30	46242	46271	1.73e-08	55.4
spacer63_CCRI19672	NZ_CP048827.1_886951_924496	100	30	0	0	1	30	9662	9691	1.73e-08	55.4
spacer69_CCRI19672	NZ_CP048827.1_886951_924496	100	30	0	0	1	30	9662	9691	1.73e-08	55.4
spacer70_CCRI19672	NZ_CP050432.1_1203374_1233493	100	30	0	0	3	32	13301	13330	1.73e-08	55.4
spacer70_CCRI19672	NZ_CP018677.1_3258031_3280716	100	30	0	0	3	32	16818	16789	1.73e-08	55.4
spacer70_CCRI19672	NZ_CP007712.1_1229550_1252235	100	30	0	0	3	32	5867	5896	1.73e-08	55.4
spacer70_CCRI19672	NZ_AP022077.1_2703541_2713437	100	30	0	0	3	32	6410	6381	1.73e-08	55.4
spacer30_CCRI19673	NZ_CP076812.1_1542583_1590804	100	30	0	0	1	30	46242	46271	1.73e-08	55.4
spacer26_CCRI19674	NZ_CP076812.1_1542583_1590804	100	30	0	0	1	30	46242	46271	1.73e-08	55.4
spacer63_CCRI19674	NZ_CP048827.1_886951_924496	100	30	0	0	1	30	9662	9691	1.73e-08	55.4
spacer69_CCRI19674	NZ_CP048827.1_886951_924496	100	30	0	0	1	30	9662	9691	1.73e-08	55.4
spacer70_CCRI19674	NZ_CP050432.1_1203374_1233493	100	30	0	0	3	32	13301	13330	1.73e-08	55.4
spacer70_CCRI19674	NZ_CP018677.1_3258031_3280716	100	30	0	0	3	32	16818	16789	1.73e-08	55.4
spacer70_CCRI19674	NZ_CP007712.1_1229550_1252235	100	30	0	0	3	32	5867	5896	1.73e-08	55.4
spacer70_CCRI19674	NZ_AP022077.1_2703541_2713437	100	30	0	0	3	32	6410	6381	1.73e-08	55.4
spacer26_CCRI19675	NZ_CP076812.1_1542583_1590804	100	30	0	0	1	30	46242	46271	1.73e-08	55.4
spacer63_CCRI19675	NZ_CP048827.1_886951_924496	100	30	0	0	1	30	9662	9691	1.73e-08	55.4
spacer69_CCRI19675	NZ_CP048827.1_886951_924496	100	30	0	0	1	30	9662	9691	1.73e-08	55.4
spacer70_CCRI19675	NZ_CP050432.1_1203374_1233493	100	30	0	0	3	32	13301	13330	1.73e-08	55.4
spacer70_CCRI19675	NZ_CP018677.1_3258031_3280716	100	30	0	0	3	32	16818	16789	1.73e-08	55.4
spacer70_CCRI19675	NZ_CP007712.1_1229550_1252235	100	30	0	0	3	32	5867	5896	1.73e-08	55.4
spacer70_CCRI19675	NZ_AP022077.1_2703541_2713437	100	30	0	0	3	32	6410	6381	1.73e-08	55.4
spacer26_CCRI19677	NZ_CP076812.1_1542583_1590804	100	30	0	0	1	30	46242	46271	1.73e-08	55.4
spacer63_CCRI19677	NZ_CP048827.1_886951_924496	100	30	0	0	1	30	9662	9691	1.73e-08	55.4
spacer69_CCRI19677	NZ_CP048827.1_886951_924496	100	30	0	0	1	30	9662	9691	1.73e-08	55.4
spacer70_CCRI19677	NZ_CP050432.1_1203374_1233493	100	30	0	0	3	32	13301	13330	1.73e-08	55.4
spacer70_CCRI19677	NZ_CP018677.1_3258031_3280716	100	30	0	0	3	32	16818	16789	1.73e-08	55.4
spacer70_CCRI19677	NZ_CP007712.1_1229550_1252235	100	30	0	0	3	32	5867	5896	1.73e-08	55.4
spacer70_CCRI19677	NZ_AP022077.1_2703541_2713437	100	30	0	0	3	32	6410	6381	1.73e-08	55.4
spacer24_CCRI22725	NZ_CP076812.1_1542583_1590804	100	30	0	0	3	32	46271	46242	1.73e-08	55.4
spacer30_DSM101993	NZ_CP076812.1_1542583_1590804	100	30	0	0	1	30	46242	46271	1.73e-08	55.4
spacer54_DSM101993	NZ_AP022238.1_2707915_2752882	100	30	0	0	1	30	34852	34881	1.73e-08	55.4
spacer30_RUH875	NZ_CP076812.1_1542583_1590804	100	30	0	0	1	30	46242	46271	1.73e-08	55.4
spacer23_SMQ-1504	NZ_CP049314.1_732480_785421	100	30	0	0	3	32	18878	18849	1.73e-08	55.4
spacer48_070517_0072	NZ_CP023029.1_3473709_3508627	90.32	31	3	0	2	32	27613	27583	1.09e-04	43.7
spacer78_070517_0072	NZ_CP059479.1_1880684_1921787	90.32	31	3	0	2	32	38975	39005	1.09e-04	43.7
spacer7_ANC4097	NZ_CP059479.1_1880684_1921787	90.32	31	3	0	1	31	39005	38975	1.09e-04	43.7
spacer41_ANC4097	NZ_CP023029.1_3473709_3508627	90.32	31	3	0	1	31	27583	27613	1.09e-04	43.7
spacer8_ATCC17961	NZ_CP009256.1_2926350_2964402	90.32	31	3	0	2	32	18202	18232	1.09e-04	43.7
spacer19_ATCC17961	NZ_CP050403.1_2024438_2040198	90.32	31	3	0	2	32	5693	5663	1.09e-04	43.7
spacer35_ATCC17961	NZ_CP091367.1_984529_1014788	90.32	31	3	0	1	31	9001	9031	1.09e-04	43.7
spacer35_ATCC17961	NZ_CP091367.1_984529_1014788	90.32	31	3	0	1	31	14846	14876	1.09e-04	43.7
spacer35_ATCC17961	NZ_CP070362.2_1503704_1569583	90.32	31	3	0	1	31	59188	59158	1.09e-04	43.7
spacer35_ATCC17961	NZ_CP070362.2_1503704_1569583	90.32	31	3	0	1	31	63548	63518	1.09e-04	43.7
spacer35_ATCC17961	NZ_CP070362.2_1503704_1569583	90.32	31	3	0	1	31	65683	65653	1.09e-04	43.7
spacer35_ATCC17961	NZ_CP070358.1_1504204_1583055	90.32	31	3	0	1	31	65665	65635	1.09e-04	43.7
spacer35_ATCC17961	NZ_CP070358.1_1504204_1583055	90.32	31	3	0	1	31	70025	69995	1.09e-04	43.7
spacer35_ATCC17961	NZ_CP070358.1_1504204_1583055	90.32	31	3	0	1	31	72160	72130	1.09e-04	43.7
spacer35_ATCC17961	NZ_CP070358.1_1504204_1583055	90.32	31	3	0	1	31	76520	76490	1.09e-04	43.7
spacer35_ATCC17961	NZ_CP070358.1_1504204_1583055	90.32	31	3	0	1	31	78655	78625	1.09e-04	43.7
spacer35_ATCC17961	NZ_CP008706.1_1989509_2026381	90.32	31	3	0	1	31	30181	30151	1.09e-04	43.7
spacer35_ATCC17961	NZ_CP008706.1_1989509_2026381	90.32	31	3	0	1	31	34541	34511	1.09e-04	43.7
spacer35_ATCC17961	NZ_CP008706.1_1989509_2026381	90.32	31	3	0	1	31	36676	36646	1.09e-04	43.7
spacer41_ATCC17961	NZ_CP091596.1_466980_505709	90.32	31	3	0	2	32	37191	37161	1.09e-04	43.7
spacer41_ATCC17961	NZ_CP077801.1_2255573_2294339	90.32	31	3	0	2	32	37228	37198	1.09e-04	43.7
spacer41_ATCC17961	NZ_CP059542.1_1551437_1582653	90.32	31	3	0	2	32	1538	1568	1.09e-04	43.7
spacer41_ATCC17961	NZ_CP054560.1_1547141_1592448	90.32	31	3	0	2	32	1538	1568	1.09e-04	43.7
spacer41_ATCC17961	NZ_CP048849.1_2471545_2511464	90.32	31	3	0	2	32	38381	38351	1.09e-04	43.7
spacer41_ATCC17961	NZ_CP027530.1_2467284_2506050	90.32	31	3	0	2	32	37228	37198	1.09e-04	43.7
spacer41_ATCC17961	NZ_CP020597.1_4024952_4061467	90.32	31	3	0	2	32	34977	34947	1.09e-04	43.7
spacer41_ATCC17961	NZ_CP014528.1_2458104_2505494	90.32	31	3	0	2	32	45852	45822	1.09e-04	43.7
spacer41_ATCC17961	NZ_CP009256.1_2599177_2645025	90.32	31	3	0	2	32	44310	44280	1.09e-04	43.7
spacer8_ATCC19606	NZ_CP009256.1_2926350_2964402	90.32	31	3	0	2	32	18202	18232	1.09e-04	43.7
spacer19_ATCC19606	NZ_CP050403.1_2024438_2040198	90.32	31	3	0	2	32	5693	5663	1.09e-04	43.7
spacer35_ATCC19606	NZ_CP091367.1_984529_1014788	90.32	31	3	0	1	31	9001	9031	1.09e-04	43.7
spacer35_ATCC19606	NZ_CP091367.1_984529_1014788	90.32	31	3	0	1	31	14846	14876	1.09e-04	43.7
spacer35_ATCC19606	NZ_CP070362.2_1503704_1569583	90.32	31	3	0	1	31	59188	59158	1.09e-04	43.7
spacer35_ATCC19606	NZ_CP070362.2_1503704_1569583	90.32	31	3	0	1	31	63548	63518	1.09e-04	43.7
spacer35_ATCC19606	NZ_CP070362.2_1503704_1569583	90.32	31	3	0	1	31	65683	65653	1.09e-04	43.7
spacer35_ATCC19606	NZ_CP070358.1_1504204_1583055	90.32	31	3	0	1	31	65665	65635	1.09e-04	43.7
spacer35_ATCC19606	NZ_CP070358.1_1504204_1583055	90.32	31	3	0	1	31	70025	69995	1.09e-04	43.7
spacer35_ATCC19606	NZ_CP070358.1_1504204_1583055	90.32	31	3	0	1	31	72160	72130	1.09e-04	43.7
spacer35_ATCC19606	NZ_CP070358.1_1504204_1583055	90.32	31	3	0	1	31	76520	76490	1.09e-04	43.7
spacer35_ATCC19606	NZ_CP070358.1_1504204_1583055	90.32	31	3	0	1	31	78655	78625	1.09e-04	43.7
spacer35_ATCC19606	NZ_CP008706.1_1989509_2026381	90.32	31	3	0	1	31	30181	30151	1.09e-04	43.7
spacer35_ATCC19606	NZ_CP008706.1_1989509_2026381	90.32	31	3	0	1	31	34541	34511	1.09e-04	43.7
spacer35_ATCC19606	NZ_CP008706.1_1989509_2026381	90.32	31	3	0	1	31	36676	36646	1.09e-04	43.7
spacer41_ATCC19606	NZ_CP091596.1_466980_505709	90.32	31	3	0	2	32	37191	37161	1.09e-04	43.7
spacer41_ATCC19606	NZ_CP077801.1_2255573_2294339	90.32	31	3	0	2	32	37228	37198	1.09e-04	43.7
spacer41_ATCC19606	NZ_CP059542.1_1551437_1582653	90.32	31	3	0	2	32	1538	1568	1.09e-04	43.7
spacer41_ATCC19606	NZ_CP054560.1_1547141_1592448	90.32	31	3	0	2	32	1538	1568	1.09e-04	43.7
spacer41_ATCC19606	NZ_CP048849.1_2471545_2511464	90.32	31	3	0	2	32	38381	38351	1.09e-04	43.7
spacer41_ATCC19606	NZ_CP027530.1_2467284_2506050	90.32	31	3	0	2	32	37228	37198	1.09e-04	43.7
spacer41_ATCC19606	NZ_CP020597.1_4024952_4061467	90.32	31	3	0	2	32	34977	34947	1.09e-04	43.7
spacer41_ATCC19606	NZ_CP014528.1_2458104_2505494	90.32	31	3	0	2	32	45852	45822	1.09e-04	43.7
spacer41_ATCC19606	NZ_CP009256.1_2599177_2645025	90.32	31	3	0	2	32	44310	44280	1.09e-04	43.7
spacer1_AYE	NZ_CP054560.1_722984_758977	90.32	31	3	0	2	32	33771	33801	1.09e-04	43.7
spacer1_AYE	NZ_CP018254.1_1086270_1120312	90.32	31	3	0	2	32	30739	30769	1.09e-04	43.7
spacer1_AYE	NZ_CP010397.1_2989543_3034401	90.32	31	3	0	2	32	3058	3028	1.09e-04	43.7
spacer1_AYE	NZ_AP022077.1_885299_918949	90.32	31	3	0	2	32	30175	30205	1.09e-04	43.7
spacer6_AYE	Ab_UKA9_1_1971814_2016171	90.32	31	3	0	2	32	36587	36557	1.09e-04	43.7
spacer6_AYE	Ab_UKA4_1_1125373_1166404	90.32	31	3	0	2	32	39741	39711	1.09e-04	43.7
spacer6_AYE	NZ_CP091173.1_872464_923272	90.32	31	3	0	2	32	49557	49527	1.09e-04	43.7
spacer6_AYE	NZ_CP085788.1_2996314_3030905	90.32	31	3	0	2	32	1254	1284	1.09e-04	43.7
spacer6_AYE	NZ_CP061705.1_1254603_1313878	90.32	31	3	0	2	32	55651	55621	1.09e-04	43.7
spacer6_AYE	NZ_CP058729.1_1356555_1400720	90.32	31	3	0	2	32	42845	42815	1.09e-04	43.7
spacer6_AYE	NZ_CP051474.1_1041036_1081930	90.32	31	3	0	2	32	39640	39610	1.09e-04	43.7
spacer6_AYE	NZ_CP050523.1_1063748_1108711	90.32	31	3	0	2	32	43709	43679	1.09e-04	43.7
spacer6_AYE	NZ_CP050401.1_1063189_1113516	90.32	31	3	0	2	32	49073	49043	1.09e-04	43.7
spacer6_AYE	NZ_CP046898.1_3042817_3091925	90.32	31	3	0	2	32	1251	1281	1.09e-04	43.7
spacer6_AYE	NZ_CP042556.1_2850890_2897856	90.32	31	3	0	2	32	1254	1284	1.09e-04	43.7
spacer18_AYE	NZ_CP023029.1_3473709_3508627	90.32	31	3	0	2	32	27613	27583	1.09e-04	43.7
spacer53_AYE	NZ_CP059479.1_1880684_1921787	90.32	31	3	0	2	32	38975	39005	1.09e-04	43.7
spacer1_CCRI1016_array1	NZ_CP083181.1_1214593_1296132	90.32	31	3	0	1	31	16965	16995	1.09e-04	43.7
spacer1_CCRI1016_array1	NZ_CP050403.1_2940810_3035443	90.32	31	3	0	1	31	28434	28404	1.09e-04	43.7
spacer34_CCRI1022_array1	NZ_CP083181.1_1214593_1296132	90.32	31	3	0	3	33	16995	16965	1.09e-04	43.7
spacer34_CCRI1022_array1	NZ_CP050403.1_2940810_3035443	90.32	31	3	0	3	33	28404	28434	1.09e-04	43.7
spacer1_CCRI1022_array2	Ab_WStrain_1_738489_780744	90.32	31	3	0	2	32	2301	2271	1.09e-04	43.7
spacer1_CCRI1022_array2	NZ_LT605059.1_911177_957340	90.32	31	3	0	2	32	7456	7426	1.09e-04	43.7
spacer1_CCRI1022_array2	NZ_CP091373.1_79952_128564	90.32	31	3	0	2	32	5146	5116	1.09e-04	43.7
spacer1_CCRI1022_array2	NZ_CP091369.1_2122819_2173931	90.32	31	3	0	2	32	45966	45996	1.09e-04	43.7
spacer1_CCRI1022_array2	NZ_CP088895.1_1266611_1300004	90.32	31	3	0	2	32	6119	6089	1.09e-04	43.7
spacer1_CCRI1022_array2	NZ_CP088894.1_1149152_1183872	90.32	31	3	0	2	32	7446	7416	1.09e-04	43.7
spacer1_CCRI1022_array2	NZ_CP076821.1_3194992_3232652	90.32	31	3	0	2	32	31708	31738	1.09e-04	43.7
spacer1_CCRI1022_array2	NZ_CP076817.1_915136_957280	90.32	31	3	0	2	32	36192	36222	1.09e-04	43.7
spacer1_CCRI1022_array2	NZ_CP076814.1_1129239_1171383	90.32	31	3	0	2	32	5952	5922	1.09e-04	43.7
spacer1_CCRI1022_array2	NZ_CP076807.1_1835579_1878642	90.32	31	3	0	2	32	5603	5573	1.09e-04	43.7
spacer1_CCRI1022_array2	NZ_CP060029.1_2454765_2504134	90.32	31	3	0	2	32	5146	5116	1.09e-04	43.7
spacer1_CCRI1022_array2	NZ_CP059729.1_4035961_4068815	90.32	31	3	0	2	32	5146	5116	1.09e-04	43.7
spacer1_CCRI1022_array2	NZ_CP058729.1_1356555_1400720	90.32	31	3	0	2	32	5886	5856	1.09e-04	43.7
spacer1_CCRI1022_array2	NZ_CP051875.1_717358_751354	90.32	31	3	0	2	32	3530	3500	1.09e-04	43.7
spacer1_CCRI1022_array2	NZ_CP051869.1_519695_553692	90.32	31	3	0	2	32	30467	30497	1.09e-04	43.7
spacer1_CCRI1022_array2	NZ_CP051866.1_1005775_1038923	90.32	31	3	0	2	32	1484	1454	1.09e-04	43.7
spacer1_CCRI1022_array2	NZ_CP048131.1_1301899_1354124	90.32	31	3	0	2	32	3499	3469	1.09e-04	43.7
spacer1_CCRI1022_array2	NZ_CP047973.1_2870265_2908485	90.32	31	3	0	2	32	9630	9660	1.09e-04	43.7
spacer1_CCRI1022_array2	NZ_CP044519.1_2765181_2792154	90.32	31	3	0	2	32	20972	21002	1.09e-04	43.7
spacer1_CCRI1022_array2	NZ_CP027183.1_808181_851750	90.32	31	3	0	2	32	5647	5617	1.09e-04	43.7
spacer1_CCRI1022_array2	NZ_CP027178.1_2446740_2490309	90.32	31	3	0	2	32	37922	37952	1.09e-04	43.7
spacer1_CCRI1022_array2	NZ_CP012006.1_1204698_1251313	90.32	31	3	0	2	32	6139	6109	1.09e-04	43.7
spacer1_CCRI1022_array2	NZ_CP010397.1_2989543_3034401	90.32	31	3	0	2	32	40370	40400	1.09e-04	43.7
spacer21_CCRI1022_array2	NZ_CP038500.1_1641642_1692666	90.32	31	3	0	1	31	2477	2507	1.09e-04	43.7
spacer25_CCRI1022_array2	NZ_CP027530.1_2391700_2440311	90.32	31	3	0	1	31	21835	21865	1.09e-04	43.7
spacer1_CCRI1023_array1	NZ_CP083181.1_1214593_1296132	90.32	31	3	0	1	31	16965	16995	1.09e-04	43.7
spacer1_CCRI1023_array1	NZ_CP050403.1_2940810_3035443	90.32	31	3	0	1	31	28434	28404	1.09e-04	43.7
spacer33_CCRI1023_array2	NZ_CP027530.1_2391700_2440311	90.32	31	3	0	2	32	21865	21835	1.09e-04	43.7
spacer37_CCRI1023_array2	NZ_CP038500.1_1641642_1692666	90.32	31	3	0	2	32	2507	2477	1.09e-04	43.7
spacer57_CCRI1023_array2	Ab_WStrain_1_738489_780744	90.32	31	3	0	1	31	2271	2301	1.09e-04	43.7
spacer57_CCRI1023_array2	NZ_LT605059.1_911177_957340	90.32	31	3	0	1	31	7426	7456	1.09e-04	43.7
spacer57_CCRI1023_array2	NZ_CP091373.1_79952_128564	90.32	31	3	0	1	31	5116	5146	1.09e-04	43.7
spacer57_CCRI1023_array2	NZ_CP091369.1_2122819_2173931	90.32	31	3	0	1	31	45996	45966	1.09e-04	43.7
spacer57_CCRI1023_array2	NZ_CP088895.1_1266611_1300004	90.32	31	3	0	1	31	6089	6119	1.09e-04	43.7
spacer57_CCRI1023_array2	NZ_CP088894.1_1149152_1183872	90.32	31	3	0	1	31	7416	7446	1.09e-04	43.7
spacer57_CCRI1023_array2	NZ_CP076821.1_3194992_3232652	90.32	31	3	0	1	31	31738	31708	1.09e-04	43.7
spacer57_CCRI1023_array2	NZ_CP076817.1_915136_957280	90.32	31	3	0	1	31	36222	36192	1.09e-04	43.7
spacer57_CCRI1023_array2	NZ_CP076814.1_1129239_1171383	90.32	31	3	0	1	31	5922	5952	1.09e-04	43.7
spacer57_CCRI1023_array2	NZ_CP076807.1_1835579_1878642	90.32	31	3	0	1	31	5573	5603	1.09e-04	43.7
spacer57_CCRI1023_array2	NZ_CP060029.1_2454765_2504134	90.32	31	3	0	1	31	5116	5146	1.09e-04	43.7
spacer57_CCRI1023_array2	NZ_CP059729.1_4035961_4068815	90.32	31	3	0	1	31	5116	5146	1.09e-04	43.7
spacer57_CCRI1023_array2	NZ_CP058729.1_1356555_1400720	90.32	31	3	0	1	31	5856	5886	1.09e-04	43.7
spacer57_CCRI1023_array2	NZ_CP051875.1_717358_751354	90.32	31	3	0	1	31	3500	3530	1.09e-04	43.7
spacer57_CCRI1023_array2	NZ_CP051869.1_519695_553692	90.32	31	3	0	1	31	30497	30467	1.09e-04	43.7
spacer57_CCRI1023_array2	NZ_CP051866.1_1005775_1038923	90.32	31	3	0	1	31	1454	1484	1.09e-04	43.7
spacer57_CCRI1023_array2	NZ_CP048131.1_1301899_1354124	90.32	31	3	0	1	31	3469	3499	1.09e-04	43.7
spacer57_CCRI1023_array2	NZ_CP047973.1_2870265_2908485	90.32	31	3	0	1	31	9660	9630	1.09e-04	43.7
spacer57_CCRI1023_array2	NZ_CP044519.1_2765181_2792154	90.32	31	3	0	1	31	21002	20972	1.09e-04	43.7
spacer57_CCRI1023_array2	NZ_CP027183.1_808181_851750	90.32	31	3	0	1	31	5617	5647	1.09e-04	43.7
spacer57_CCRI1023_array2	NZ_CP027178.1_2446740_2490309	90.32	31	3	0	1	31	37952	37922	1.09e-04	43.7
spacer57_CCRI1023_array2	NZ_CP012006.1_1204698_1251313	90.32	31	3	0	1	31	6109	6139	1.09e-04	43.7
spacer57_CCRI1023_array2	NZ_CP010397.1_2989543_3034401	90.32	31	3	0	1	31	40400	40370	1.09e-04	43.7
spacer36_CCRI1030_array1	NZ_CP083181.1_1214593_1296132	90.32	31	3	0	3	33	16995	16965	1.09e-04	43.7
spacer36_CCRI1030_array1	NZ_CP050403.1_2940810_3035443	90.32	31	3	0	3	33	28404	28434	1.09e-04	43.7
spacer1_CCRI1030_array2	Ab_WStrain_1_738489_780744	90.32	31	3	0	2	32	2301	2271	1.09e-04	43.7
spacer1_CCRI1030_array2	NZ_LT605059.1_911177_957340	90.32	31	3	0	2	32	7456	7426	1.09e-04	43.7
spacer1_CCRI1030_array2	NZ_CP091373.1_79952_128564	90.32	31	3	0	2	32	5146	5116	1.09e-04	43.7
spacer1_CCRI1030_array2	NZ_CP091369.1_2122819_2173931	90.32	31	3	0	2	32	45966	45996	1.09e-04	43.7
spacer1_CCRI1030_array2	NZ_CP088895.1_1266611_1300004	90.32	31	3	0	2	32	6119	6089	1.09e-04	43.7
spacer1_CCRI1030_array2	NZ_CP088894.1_1149152_1183872	90.32	31	3	0	2	32	7446	7416	1.09e-04	43.7
spacer1_CCRI1030_array2	NZ_CP076821.1_3194992_3232652	90.32	31	3	0	2	32	31708	31738	1.09e-04	43.7
spacer1_CCRI1030_array2	NZ_CP076817.1_915136_957280	90.32	31	3	0	2	32	36192	36222	1.09e-04	43.7
spacer1_CCRI1030_array2	NZ_CP076814.1_1129239_1171383	90.32	31	3	0	2	32	5952	5922	1.09e-04	43.7
spacer1_CCRI1030_array2	NZ_CP076807.1_1835579_1878642	90.32	31	3	0	2	32	5603	5573	1.09e-04	43.7
spacer1_CCRI1030_array2	NZ_CP060029.1_2454765_2504134	90.32	31	3	0	2	32	5146	5116	1.09e-04	43.7
spacer1_CCRI1030_array2	NZ_CP059729.1_4035961_4068815	90.32	31	3	0	2	32	5146	5116	1.09e-04	43.7
spacer1_CCRI1030_array2	NZ_CP058729.1_1356555_1400720	90.32	31	3	0	2	32	5886	5856	1.09e-04	43.7
spacer1_CCRI1030_array2	NZ_CP051875.1_717358_751354	90.32	31	3	0	2	32	3530	3500	1.09e-04	43.7
spacer1_CCRI1030_array2	NZ_CP051869.1_519695_553692	90.32	31	3	0	2	32	30467	30497	1.09e-04	43.7
spacer1_CCRI1030_array2	NZ_CP051866.1_1005775_1038923	90.32	31	3	0	2	32	1484	1454	1.09e-04	43.7
spacer1_CCRI1030_array2	NZ_CP048131.1_1301899_1354124	90.32	31	3	0	2	32	3499	3469	1.09e-04	43.7
spacer1_CCRI1030_array2	NZ_CP047973.1_2870265_2908485	90.32	31	3	0	2	32	9630	9660	1.09e-04	43.7
spacer1_CCRI1030_array2	NZ_CP044519.1_2765181_2792154	90.32	31	3	0	2	32	20972	21002	1.09e-04	43.7
spacer1_CCRI1030_array2	NZ_CP027183.1_808181_851750	90.32	31	3	0	2	32	5647	5617	1.09e-04	43.7
spacer1_CCRI1030_array2	NZ_CP027178.1_2446740_2490309	90.32	31	3	0	2	32	37922	37952	1.09e-04	43.7
spacer1_CCRI1030_array2	NZ_CP012006.1_1204698_1251313	90.32	31	3	0	2	32	6139	6109	1.09e-04	43.7
spacer1_CCRI1030_array2	NZ_CP010397.1_2989543_3034401	90.32	31	3	0	2	32	40370	40400	1.09e-04	43.7
spacer28_CCRI1030_array2	NZ_CP038500.1_1641642_1692666	90.32	31	3	0	1	31	2477	2507	1.09e-04	43.7
spacer32_CCRI1030_array2	NZ_CP027530.1_2391700_2440311	90.32	31	3	0	1	31	21835	21865	1.09e-04	43.7
spacer39_CCRI1032_array1	Ab_WStrain_1_738489_780744	90.32	31	3	0	1	31	2271	2301	1.09e-04	43.7
spacer39_CCRI1032_array1	NZ_LT605059.1_911177_957340	90.32	31	3	0	1	31	7426	7456	1.09e-04	43.7
spacer39_CCRI1032_array1	NZ_CP091373.1_79952_128564	90.32	31	3	0	1	31	5116	5146	1.09e-04	43.7
spacer39_CCRI1032_array1	NZ_CP091369.1_2122819_2173931	90.32	31	3	0	1	31	45996	45966	1.09e-04	43.7
spacer39_CCRI1032_array1	NZ_CP088895.1_1266611_1300004	90.32	31	3	0	1	31	6089	6119	1.09e-04	43.7
spacer39_CCRI1032_array1	NZ_CP088894.1_1149152_1183872	90.32	31	3	0	1	31	7416	7446	1.09e-04	43.7
spacer39_CCRI1032_array1	NZ_CP076821.1_3194992_3232652	90.32	31	3	0	1	31	31738	31708	1.09e-04	43.7
spacer39_CCRI1032_array1	NZ_CP076817.1_915136_957280	90.32	31	3	0	1	31	36222	36192	1.09e-04	43.7
spacer39_CCRI1032_array1	NZ_CP076814.1_1129239_1171383	90.32	31	3	0	1	31	5922	5952	1.09e-04	43.7
spacer39_CCRI1032_array1	NZ_CP076807.1_1835579_1878642	90.32	31	3	0	1	31	5573	5603	1.09e-04	43.7
spacer39_CCRI1032_array1	NZ_CP060029.1_2454765_2504134	90.32	31	3	0	1	31	5116	5146	1.09e-04	43.7
spacer39_CCRI1032_array1	NZ_CP059729.1_4035961_4068815	90.32	31	3	0	1	31	5116	5146	1.09e-04	43.7
spacer39_CCRI1032_array1	NZ_CP058729.1_1356555_1400720	90.32	31	3	0	1	31	5856	5886	1.09e-04	43.7
spacer39_CCRI1032_array1	NZ_CP051875.1_717358_751354	90.32	31	3	0	1	31	3500	3530	1.09e-04	43.7
spacer39_CCRI1032_array1	NZ_CP051869.1_519695_553692	90.32	31	3	0	1	31	30497	30467	1.09e-04	43.7
spacer39_CCRI1032_array1	NZ_CP051866.1_1005775_1038923	90.32	31	3	0	1	31	1454	1484	1.09e-04	43.7
spacer39_CCRI1032_array1	NZ_CP048131.1_1301899_1354124	90.32	31	3	0	1	31	3469	3499	1.09e-04	43.7
spacer39_CCRI1032_array1	NZ_CP047973.1_2870265_2908485	90.32	31	3	0	1	31	9660	9630	1.09e-04	43.7
spacer39_CCRI1032_array1	NZ_CP044519.1_2765181_2792154	90.32	31	3	0	1	31	21002	20972	1.09e-04	43.7
spacer39_CCRI1032_array1	NZ_CP027183.1_808181_851750	90.32	31	3	0	1	31	5617	5647	1.09e-04	43.7
spacer39_CCRI1032_array1	NZ_CP027178.1_2446740_2490309	90.32	31	3	0	1	31	37952	37922	1.09e-04	43.7
spacer39_CCRI1032_array1	NZ_CP012006.1_1204698_1251313	90.32	31	3	0	1	31	6109	6139	1.09e-04	43.7
spacer39_CCRI1032_array1	NZ_CP010397.1_2989543_3034401	90.32	31	3	0	1	31	40400	40370	1.09e-04	43.7
spacer1_CCRI1032_array2	NZ_CP083181.1_1214593_1296132	90.32	31	3	0	1	31	16965	16995	1.09e-04	43.7
spacer1_CCRI1032_array2	NZ_CP050403.1_2940810_3035443	90.32	31	3	0	1	31	28434	28404	1.09e-04	43.7
spacer9_CCRI10907	NZ_CP050403.1_2024438_2040198	90.32	31	3	0	2	32	5693	5663	1.09e-04	43.7
spacer25_CCRI10907	NZ_CP091367.1_984529_1014788	90.32	31	3	0	1	31	9001	9031	1.09e-04	43.7
spacer25_CCRI10907	NZ_CP091367.1_984529_1014788	90.32	31	3	0	1	31	14846	14876	1.09e-04	43.7
spacer25_CCRI10907	NZ_CP070362.2_1503704_1569583	90.32	31	3	0	1	31	59188	59158	1.09e-04	43.7
spacer25_CCRI10907	NZ_CP070362.2_1503704_1569583	90.32	31	3	0	1	31	63548	63518	1.09e-04	43.7
spacer25_CCRI10907	NZ_CP070362.2_1503704_1569583	90.32	31	3	0	1	31	65683	65653	1.09e-04	43.7
spacer25_CCRI10907	NZ_CP070358.1_1504204_1583055	90.32	31	3	0	1	31	65665	65635	1.09e-04	43.7
spacer25_CCRI10907	NZ_CP070358.1_1504204_1583055	90.32	31	3	0	1	31	70025	69995	1.09e-04	43.7
spacer25_CCRI10907	NZ_CP070358.1_1504204_1583055	90.32	31	3	0	1	31	72160	72130	1.09e-04	43.7
spacer25_CCRI10907	NZ_CP070358.1_1504204_1583055	90.32	31	3	0	1	31	76520	76490	1.09e-04	43.7
spacer25_CCRI10907	NZ_CP070358.1_1504204_1583055	90.32	31	3	0	1	31	78655	78625	1.09e-04	43.7
spacer25_CCRI10907	NZ_CP008706.1_1989509_2026381	90.32	31	3	0	1	31	30181	30151	1.09e-04	43.7
spacer25_CCRI10907	NZ_CP008706.1_1989509_2026381	90.32	31	3	0	1	31	34541	34511	1.09e-04	43.7
spacer25_CCRI10907	NZ_CP008706.1_1989509_2026381	90.32	31	3	0	1	31	36676	36646	1.09e-04	43.7
spacer31_CCRI10907	NZ_CP091596.1_466980_505709	90.32	31	3	0	2	32	37191	37161	1.09e-04	43.7
spacer31_CCRI10907	NZ_CP077801.1_2255573_2294339	90.32	31	3	0	2	32	37228	37198	1.09e-04	43.7
spacer31_CCRI10907	NZ_CP059542.1_1551437_1582653	90.32	31	3	0	2	32	1538	1568	1.09e-04	43.7
spacer31_CCRI10907	NZ_CP054560.1_1547141_1592448	90.32	31	3	0	2	32	1538	1568	1.09e-04	43.7
spacer31_CCRI10907	NZ_CP048849.1_2471545_2511464	90.32	31	3	0	2	32	38381	38351	1.09e-04	43.7
spacer31_CCRI10907	NZ_CP027530.1_2467284_2506050	90.32	31	3	0	2	32	37228	37198	1.09e-04	43.7
spacer31_CCRI10907	NZ_CP020597.1_4024952_4061467	90.32	31	3	0	2	32	34977	34947	1.09e-04	43.7
spacer31_CCRI10907	NZ_CP014528.1_2458104_2505494	90.32	31	3	0	2	32	45852	45822	1.09e-04	43.7
spacer31_CCRI10907	NZ_CP009256.1_2599177_2645025	90.32	31	3	0	2	32	44310	44280	1.09e-04	43.7
spacer43_CCRI10907	NZ_CP009256.1_2926350_2964402	90.32	31	3	0	2	32	18202	18232	1.09e-04	43.7
spacer15_CCRI10908	NZ_CP050403.1_2024438_2040198	90.32	31	3	0	2	32	5693	5663	1.09e-04	43.7
spacer31_CCRI10908	NZ_CP091367.1_984529_1014788	90.32	31	3	0	1	31	9001	9031	1.09e-04	43.7
spacer31_CCRI10908	NZ_CP091367.1_984529_1014788	90.32	31	3	0	1	31	14846	14876	1.09e-04	43.7
spacer31_CCRI10908	NZ_CP070362.2_1503704_1569583	90.32	31	3	0	1	31	59188	59158	1.09e-04	43.7
spacer31_CCRI10908	NZ_CP070362.2_1503704_1569583	90.32	31	3	0	1	31	63548	63518	1.09e-04	43.7
spacer31_CCRI10908	NZ_CP070362.2_1503704_1569583	90.32	31	3	0	1	31	65683	65653	1.09e-04	43.7
spacer31_CCRI10908	NZ_CP070358.1_1504204_1583055	90.32	31	3	0	1	31	65665	65635	1.09e-04	43.7
spacer31_CCRI10908	NZ_CP070358.1_1504204_1583055	90.32	31	3	0	1	31	70025	69995	1.09e-04	43.7
spacer31_CCRI10908	NZ_CP070358.1_1504204_1583055	90.32	31	3	0	1	31	72160	72130	1.09e-04	43.7
spacer31_CCRI10908	NZ_CP070358.1_1504204_1583055	90.32	31	3	0	1	31	76520	76490	1.09e-04	43.7
spacer31_CCRI10908	NZ_CP070358.1_1504204_1583055	90.32	31	3	0	1	31	78655	78625	1.09e-04	43.7
spacer31_CCRI10908	NZ_CP008706.1_1989509_2026381	90.32	31	3	0	1	31	30181	30151	1.09e-04	43.7
spacer31_CCRI10908	NZ_CP008706.1_1989509_2026381	90.32	31	3	0	1	31	34541	34511	1.09e-04	43.7
spacer31_CCRI10908	NZ_CP008706.1_1989509_2026381	90.32	31	3	0	1	31	36676	36646	1.09e-04	43.7
spacer37_CCRI10908	NZ_CP091596.1_466980_505709	90.32	31	3	0	2	32	37191	37161	1.09e-04	43.7
spacer37_CCRI10908	NZ_CP077801.1_2255573_2294339	90.32	31	3	0	2	32	37228	37198	1.09e-04	43.7
spacer37_CCRI10908	NZ_CP059542.1_1551437_1582653	90.32	31	3	0	2	32	1538	1568	1.09e-04	43.7
spacer37_CCRI10908	NZ_CP054560.1_1547141_1592448	90.32	31	3	0	2	32	1538	1568	1.09e-04	43.7
spacer37_CCRI10908	NZ_CP048849.1_2471545_2511464	90.32	31	3	0	2	32	38381	38351	1.09e-04	43.7
spacer37_CCRI10908	NZ_CP027530.1_2467284_2506050	90.32	31	3	0	2	32	37228	37198	1.09e-04	43.7
spacer37_CCRI10908	NZ_CP020597.1_4024952_4061467	90.32	31	3	0	2	32	34977	34947	1.09e-04	43.7
spacer37_CCRI10908	NZ_CP014528.1_2458104_2505494	90.32	31	3	0	2	32	45852	45822	1.09e-04	43.7
spacer37_CCRI10908	NZ_CP009256.1_2599177_2645025	90.32	31	3	0	2	32	44310	44280	1.09e-04	43.7
spacer7_CCRI10950	NZ_CP059479.1_1880684_1921787	90.32	31	3	0	1	31	39005	38975	1.09e-04	43.7
spacer31_CCRI10950	NZ_CP023029.1_3473709_3508627	90.32	31	3	0	1	31	27583	27613	1.09e-04	43.7
spacer12_CCRI14006	NZ_CP023029.1_3473709_3508627	90.32	31	3	0	2	32	27613	27583	1.09e-04	43.7
spacer47_CCRI14006	NZ_CP059479.1_1880684_1921787	90.32	31	3	0	2	32	38975	39005	1.09e-04	43.7
spacer7_CCRI14007	NZ_CP059479.1_1880684_1921787	90.32	31	3	0	1	31	39005	38975	1.09e-04	43.7
spacer42_CCRI14007	NZ_CP023029.1_3473709_3508627	90.32	31	3	0	1	31	27583	27613	1.09e-04	43.7
spacer5_CCRI14140	NZ_CP091596.1_466980_505709	90.32	31	3	0	1	31	37161	37191	1.09e-04	43.7
spacer5_CCRI14140	NZ_CP077801.1_2255573_2294339	90.32	31	3	0	1	31	37198	37228	1.09e-04	43.7
spacer5_CCRI14140	NZ_CP059542.1_1551437_1582653	90.32	31	3	0	1	31	1568	1538	1.09e-04	43.7
spacer5_CCRI14140	NZ_CP054560.1_1547141_1592448	90.32	31	3	0	1	31	1568	1538	1.09e-04	43.7
spacer5_CCRI14140	NZ_CP048849.1_2471545_2511464	90.32	31	3	0	1	31	38351	38381	1.09e-04	43.7
spacer5_CCRI14140	NZ_CP027530.1_2467284_2506050	90.32	31	3	0	1	31	37198	37228	1.09e-04	43.7
spacer5_CCRI14140	NZ_CP020597.1_4024952_4061467	90.32	31	3	0	1	31	34947	34977	1.09e-04	43.7
spacer5_CCRI14140	NZ_CP014528.1_2458104_2505494	90.32	31	3	0	1	31	45822	45852	1.09e-04	43.7
spacer5_CCRI14140	NZ_CP009256.1_2599177_2645025	90.32	31	3	0	1	31	44280	44310	1.09e-04	43.7
spacer11_CCRI14140	NZ_CP091367.1_984529_1014788	90.32	31	3	0	2	32	9031	9001	1.09e-04	43.7
spacer11_CCRI14140	NZ_CP091367.1_984529_1014788	90.32	31	3	0	2	32	14876	14846	1.09e-04	43.7
spacer11_CCRI14140	NZ_CP070362.2_1503704_1569583	90.32	31	3	0	2	32	59158	59188	1.09e-04	43.7
spacer11_CCRI14140	NZ_CP070362.2_1503704_1569583	90.32	31	3	0	2	32	63518	63548	1.09e-04	43.7
spacer11_CCRI14140	NZ_CP070362.2_1503704_1569583	90.32	31	3	0	2	32	65653	65683	1.09e-04	43.7
spacer11_CCRI14140	NZ_CP070358.1_1504204_1583055	90.32	31	3	0	2	32	65635	65665	1.09e-04	43.7
spacer11_CCRI14140	NZ_CP070358.1_1504204_1583055	90.32	31	3	0	2	32	69995	70025	1.09e-04	43.7
spacer11_CCRI14140	NZ_CP070358.1_1504204_1583055	90.32	31	3	0	2	32	72130	72160	1.09e-04	43.7
spacer11_CCRI14140	NZ_CP070358.1_1504204_1583055	90.32	31	3	0	2	32	76490	76520	1.09e-04	43.7
spacer11_CCRI14140	NZ_CP070358.1_1504204_1583055	90.32	31	3	0	2	32	78625	78655	1.09e-04	43.7
spacer11_CCRI14140	NZ_CP008706.1_1989509_2026381	90.32	31	3	0	2	32	30151	30181	1.09e-04	43.7
spacer11_CCRI14140	NZ_CP008706.1_1989509_2026381	90.32	31	3	0	2	32	34511	34541	1.09e-04	43.7
spacer11_CCRI14140	NZ_CP008706.1_1989509_2026381	90.32	31	3	0	2	32	36646	36676	1.09e-04	43.7
spacer27_CCRI14140	NZ_CP050403.1_2024438_2040198	90.32	31	3	0	1	31	5663	5693	1.09e-04	43.7
spacer38_CCRI14140	NZ_CP009256.1_2926350_2964402	90.32	31	3	0	1	31	18232	18202	1.09e-04	43.7
spacer7_CCRI14158	NZ_CP059479.1_1880684_1921787	90.32	31	3	0	1	31	39005	38975	1.09e-04	43.7
spacer70_CCRI19669	NZ_CP059479.1_1880684_1921787	90.32	31	3	0	2	32	38975	39005	1.09e-04	43.7
spacer38_CCRI19670	NZ_CP023029.1_3473709_3508627	90.32	31	3	0	1	31	27583	27613	1.09e-04	43.7
spacer62_CCRI19670	NZ_CP017152.1_2824197_2857191	90.32	31	3	0	2	32	14099	14129	1.09e-04	43.7
spacer68_CCRI19670	NZ_CP026338.1_1207390_1251623	90.32	31	3	0	2	32	38684	38714	1.09e-04	43.7
spacer38_CCRI19672	NZ_CP023029.1_3473709_3508627	90.32	31	3	0	1	31	27583	27613	1.09e-04	43.7
spacer62_CCRI19672	NZ_CP017152.1_2824197_2857191	90.32	31	3	0	2	32	14099	14129	1.09e-04	43.7
spacer68_CCRI19672	NZ_CP026338.1_1207390_1251623	90.32	31	3	0	2	32	38684	38714	1.09e-04	43.7
spacer7_CCRI19673	NZ_CP059479.1_1880684_1921787	90.32	31	3	0	1	31	39005	38975	1.09e-04	43.7
spacer41_CCRI19673	NZ_CP023029.1_3473709_3508627	90.32	31	3	0	1	31	27583	27613	1.09e-04	43.7
spacer38_CCRI19674	NZ_CP023029.1_3473709_3508627	90.32	31	3	0	1	31	27583	27613	1.09e-04	43.7
spacer62_CCRI19674	NZ_CP017152.1_2824197_2857191	90.32	31	3	0	2	32	14099	14129	1.09e-04	43.7
spacer68_CCRI19674	NZ_CP026338.1_1207390_1251623	90.32	31	3	0	2	32	38684	38714	1.09e-04	43.7
spacer38_CCRI19675	NZ_CP023029.1_3473709_3508627	90.32	31	3	0	1	31	27583	27613	1.09e-04	43.7
spacer62_CCRI19675	NZ_CP017152.1_2824197_2857191	90.32	31	3	0	2	32	14099	14129	1.09e-04	43.7
spacer68_CCRI19675	NZ_CP026338.1_1207390_1251623	90.32	31	3	0	2	32	38684	38714	1.09e-04	43.7
spacer38_CCRI19677	NZ_CP023029.1_3473709_3508627	90.32	31	3	0	1	31	27583	27613	1.09e-04	43.7
spacer62_CCRI19677	NZ_CP017152.1_2824197_2857191	90.32	31	3	0	2	32	14099	14129	1.09e-04	43.7
spacer68_CCRI19677	NZ_CP026338.1_1207390_1251623	90.32	31	3	0	2	32	38684	38714	1.09e-04	43.7
spacer12_CCRI22725	NZ_CP023029.1_3473709_3508627	90.32	31	3	0	2	32	27613	27583	1.09e-04	43.7
spacer46_CCRI22725	NZ_CP059479.1_1880684_1921787	90.32	31	3	0	2	32	38975	39005	1.09e-04	43.7
spacer7_DSM101993	NZ_CP059479.1_1880684_1921787	90.32	31	3	0	1	31	39005	38975	1.09e-04	43.7
spacer42_DSM101993	NZ_CP023029.1_3473709_3508627	90.32	31	3	0	1	31	27583	27613	1.09e-04	43.7
spacer7_RUH875	NZ_CP059479.1_1880684_1921787	90.32	31	3	0	1	31	39005	38975	1.09e-04	43.7
spacer42_RUH875	NZ_CP023029.1_3473709_3508627	90.32	31	3	0	1	31	27583	27613	1.09e-04	43.7
spacer29_SMQ-1504	NZ_LN868200.1_1167961_1215544	90.32	31	3	0	2	32	46682	46712	1.09e-04	43.7
spacer29_SMQ-1504	NZ_CP100305.1_1936041_2031723	90.32	31	3	0	2	32	901	871	1.09e-04	43.7
spacer29_SMQ-1504	NZ_CP099989.1_2680486_2771685	90.32	31	3	0	2	32	90298	90328	1.09e-04	43.7
spacer29_SMQ-1504	NZ_CP096690.1_1162671_1212893	90.32	31	3	0	2	32	49321	49351	1.09e-04	43.7
spacer29_SMQ-1504	NZ_CP096684.1_1193865_1244148	90.32	31	3	0	2	32	49382	49412	1.09e-04	43.7
spacer29_SMQ-1504	NZ_CP091373.1_1_32233	90.32	31	3	0	2	32	31331	31361	1.09e-04	43.7
spacer29_SMQ-1504	NZ_CP091370.1_879761_927962	90.32	31	3	0	2	32	47300	47330	1.09e-04	43.7
spacer29_SMQ-1504	NZ_CP091369.1_2221646_2269085	90.32	31	3	0	2	32	901	871	1.09e-04	43.7
spacer29_SMQ-1504	NZ_CP091362.1_914679_961611	90.32	31	3	0	2	32	901	871	1.09e-04	43.7
spacer29_SMQ-1504	NZ_CP091361.1_1002297_1055405	90.32	31	3	0	2	32	901	871	1.09e-04	43.7
spacer29_SMQ-1504	NZ_CP091357.1_3800783_3850275	90.32	31	3	0	2	32	48591	48621	1.09e-04	43.7
spacer29_SMQ-1504	NZ_CP091353.1_683613_730716	90.32	31	3	0	2	32	46202	46232	1.09e-04	43.7
spacer29_SMQ-1504	NZ_CP091348.1_2550925_2599113	90.32	31	3	0	2	32	901	871	1.09e-04	43.7
spacer29_SMQ-1504	NZ_CP091346.1_2604606_2651571	90.32	31	3	0	2	32	901	871	1.09e-04	43.7
spacer29_SMQ-1504	NZ_CP091346.1_2604606_2651571	90.32	31	3	0	2	32	1637	1607	1.09e-04	43.7
spacer29_SMQ-1504	NZ_CP091343.1_2290313_2341974	90.32	31	3	0	2	32	901	871	1.09e-04	43.7
spacer29_SMQ-1504	NZ_CP091342.1_380297_426948	90.32	31	3	0	2	32	901	871	1.09e-04	43.7
spacer29_SMQ-1504	NZ_CP091341.1_3475886_3524167	90.32	31	3	0	2	32	901	871	1.09e-04	43.7
spacer29_SMQ-1504	NZ_CP091336.1_1034673_1082190	90.32	31	3	0	2	32	46616	46646	1.09e-04	43.7
spacer29_SMQ-1504	NZ_CP084733.1_1164732_1205164	90.32	31	3	0	2	32	39531	39561	1.09e-04	43.7
spacer29_SMQ-1504	NZ_CP084730.1_1164043_1205045	90.32	31	3	0	2	32	40101	40131	1.09e-04	43.7
spacer29_SMQ-1504	NZ_CP084727.1_1164750_1205182	90.32	31	3	0	2	32	39531	39561	1.09e-04	43.7
spacer29_SMQ-1504	NZ_CP084724.1_1164162_1205164	90.32	31	3	0	2	32	40101	40131	1.09e-04	43.7
spacer29_SMQ-1504	NZ_CP084721.1_1164162_1205164	90.32	31	3	0	2	32	40101	40131	1.09e-04	43.7
spacer29_SMQ-1504	NZ_CP082952.1_1240921_1291327	90.32	31	3	0	2	32	49505	49535	1.09e-04	43.7
spacer29_SMQ-1504	NZ_CP077840.1_1162315_1212537	90.32	31	3	0	2	32	49321	49351	1.09e-04	43.7
spacer29_SMQ-1504	NZ_CP077832.1_1166038_1212750	90.32	31	3	0	2	32	45811	45841	1.09e-04	43.7
spacer29_SMQ-1504	NZ_CP077830.1_1197735_1242451	90.32	31	3	0	2	32	43815	43845	1.09e-04	43.7
spacer29_SMQ-1504	NZ_CP077826.1_1218957_1270194	90.32	31	3	0	2	32	50336	50366	1.09e-04	43.7
spacer29_SMQ-1504	NZ_CP069840.1_1551418_1600931	90.32	31	3	0	2	32	901	871	1.09e-04	43.7
spacer29_SMQ-1504	NZ_CP066237.1_1208239_1304891	90.32	31	3	0	2	32	95751	95781	1.09e-04	43.7
spacer29_SMQ-1504	NZ_CP066235.1_1208154_1304806	90.32	31	3	0	2	32	95751	95781	1.09e-04	43.7
spacer29_SMQ-1504	NZ_CP066232.1_2692119_2788769	90.32	31	3	0	2	32	901	871	1.09e-04	43.7
spacer29_SMQ-1504	NZ_CP066229.1_1200062_1296714	90.32	31	3	0	2	32	95751	95781	1.09e-04	43.7
spacer29_SMQ-1504	NZ_CP061523.1_1224157_1272463	90.32	31	3	0	2	32	47405	47435	1.09e-04	43.7
spacer29_SMQ-1504	NZ_CP061519.1_1276891_1324950	90.32	31	3	0	2	32	47158	47188	1.09e-04	43.7
spacer29_SMQ-1504	NZ_CP061517.1_1300727_1328394	90.32	31	3	0	2	32	26766	26796	1.09e-04	43.7
spacer29_SMQ-1504	NZ_CP061514.1_1224157_1272463	90.32	31	3	0	2	32	47405	47435	1.09e-04	43.7
spacer29_SMQ-1504	NZ_CP060732.1_2873284_2921176	90.32	31	3	0	2	32	901	871	1.09e-04	43.7
spacer29_SMQ-1504	NZ_CP060504.1_3866421_3898606	90.32	31	3	0	2	32	901	871	1.09e-04	43.7
spacer29_SMQ-1504	NZ_CP060285.1_1153857_1205095	90.32	31	3	0	2	32	50337	50367	1.09e-04	43.7
spacer29_SMQ-1504	NZ_CP060029.1_2358249_2407040	90.32	31	3	0	2	32	47890	47920	1.09e-04	43.7
spacer29_SMQ-1504	NZ_CP059729.1_3942268_3988276	90.32	31	3	0	2	32	45107	45137	1.09e-04	43.7
spacer29_SMQ-1504	NZ_CP059356.1_1258736_1307892	90.32	31	3	0	2	32	48255	48285	1.09e-04	43.7
spacer29_SMQ-1504	NZ_CP051875.1_1178732_1214794	90.32	31	3	0	2	32	35161	35191	1.09e-04	43.7
spacer29_SMQ-1504	NZ_CP051869.1_56255_92643	90.32	31	3	0	2	32	901	871	1.09e-04	43.7
spacer29_SMQ-1504	NZ_CP050914.1_1214553_1263497	90.32	31	3	0	2	32	48043	48073	1.09e-04	43.7
spacer29_SMQ-1504	NZ_CP050911.1_1182684_1230180	90.32	31	3	0	2	32	46595	46625	1.09e-04	43.7
spacer29_SMQ-1504	NZ_CP050907.1_1182657_1230153	90.32	31	3	0	2	32	46595	46625	1.09e-04	43.7
spacer29_SMQ-1504	NZ_CP050904.1_1184513_1231337	90.32	31	3	0	2	32	45923	45953	1.09e-04	43.7
spacer29_SMQ-1504	NZ_CP050523.1_1269355_1315930	90.32	31	3	0	2	32	45674	45704	1.09e-04	43.7
spacer29_SMQ-1504	NZ_CP050390.1_1164460_1216877	90.32	31	3	0	2	32	51516	51546	1.09e-04	43.7
spacer29_SMQ-1504	NZ_CP042931.1_2166276_2213791	90.32	31	3	0	2	32	46614	46644	1.09e-04	43.7
spacer29_SMQ-1504	NZ_CP042841.1_2807924_2855854	90.32	31	3	0	2	32	901	871	1.09e-04	43.7
spacer29_SMQ-1504	NZ_CP040425.1_1173127_1219513	90.32	31	3	0	2	32	45485	45515	1.09e-04	43.7
spacer29_SMQ-1504	NZ_CP039993.1_1221656_1263640	90.32	31	3	0	2	32	41083	41113	1.09e-04	43.7
spacer29_SMQ-1504	NZ_CP039930.1_1215979_1263576	90.32	31	3	0	2	32	46696	46726	1.09e-04	43.7
spacer29_SMQ-1504	NZ_CP039343.1_2887818_2933468	90.32	31	3	0	2	32	901	871	1.09e-04	43.7
spacer29_SMQ-1504	NZ_CP039341.1_2890863_2937965	90.32	31	3	0	2	32	901	871	1.09e-04	43.7
spacer29_SMQ-1504	NZ_CP035051.1_2759046_2802608	90.32	31	3	0	2	32	901	871	1.09e-04	43.7
spacer29_SMQ-1504	NZ_CP035049.1_2706300_2753285	90.32	31	3	0	2	32	901	871	1.09e-04	43.7
spacer29_SMQ-1504	NZ_CP035045.1_943989_987548	90.32	31	3	0	2	32	42658	42688	1.09e-04	43.7
spacer29_SMQ-1504	NZ_CP035043.1_2755700_2799511	90.32	31	3	0	2	32	901	871	1.09e-04	43.7
spacer29_SMQ-1504	NZ_CP034243.1_1172799_1213573	90.32	31	3	0	2	32	39873	39903	1.09e-04	43.7
spacer29_SMQ-1504	NZ_CP034242.1_1172826_1213600	90.32	31	3	0	2	32	39873	39903	1.09e-04	43.7
spacer29_SMQ-1504	NZ_CP030106.1_1616718_1661338	90.32	31	3	0	2	32	901	871	1.09e-04	43.7
spacer29_SMQ-1504	NZ_CP029569.1_1_29020	90.32	31	3	0	2	32	28118	28148	1.09e-04	43.7
spacer29_SMQ-1504	NZ_CP027607.1_2050314_2097523	90.32	31	3	0	2	32	46308	46338	1.09e-04	43.7
spacer29_SMQ-1504	NZ_CP026338.1_2825402_2874863	90.32	31	3	0	2	32	901	871	1.09e-04	43.7
spacer29_SMQ-1504	NZ_CP024576.1_1570889_1644324	90.32	31	3	0	2	32	72534	72564	1.09e-04	43.7
spacer29_SMQ-1504	NZ_CP023026.1_1060385_1103863	90.32	31	3	0	2	32	42577	42607	1.09e-04	43.7
spacer29_SMQ-1504	NZ_CP020586.1_3193780_3245676	90.32	31	3	0	2	32	901	871	1.09e-04	43.7
spacer29_SMQ-1504	NZ_CP020584.1_690549_785148	90.32	31	3	0	2	32	93698	93728	1.09e-04	43.7
spacer29_SMQ-1504	NZ_CP020581.1_3621639_3717237	90.32	31	3	0	2	32	94697	94727	1.09e-04	43.7
spacer29_SMQ-1504	NZ_CP020579.1_1285631_1372962	90.32	31	3	0	2	32	86430	86460	1.09e-04	43.7
spacer29_SMQ-1504	NZ_CP020578.1_3453611_3549293	90.32	31	3	0	2	32	94781	94811	1.09e-04	43.7
spacer29_SMQ-1504	NZ_CP018254.1_1251640_1290586	90.32	31	3	0	2	32	38045	38075	1.09e-04	43.7
spacer29_SMQ-1504	NZ_CP017656.1_2738643_2782006	90.32	31	3	0	2	32	901	871	1.09e-04	43.7
spacer29_SMQ-1504	NZ_CP017654.1_2686500_2785703	90.32	31	3	0	2	32	901	871	1.09e-04	43.7
spacer29_SMQ-1504	NZ_CP017652.1_2676173_2771083	90.32	31	3	0	2	32	901	871	1.09e-04	43.7
spacer29_SMQ-1504	NZ_CP017650.1_2684046_2778303	90.32	31	3	0	2	32	901	871	1.09e-04	43.7
spacer29_SMQ-1504	NZ_CP017648.1_1221801_1266124	90.32	31	3	0	2	32	43422	43452	1.09e-04	43.7
spacer29_SMQ-1504	NZ_CP017644.1_2715780_2757381	90.32	31	3	0	2	32	901	871	1.09e-04	43.7
spacer29_SMQ-1504	NZ_CP017152.1_2961930_3003489	90.32	31	3	0	2	32	901	871	1.09e-04	43.7
spacer29_SMQ-1504	NZ_CP015483.1_1173064_1221462	90.32	31	3	0	2	32	47497	47527	1.09e-04	43.7
spacer29_SMQ-1504	NZ_CP014215.1_2474265_2517090	90.32	31	3	0	2	32	901	871	1.09e-04	43.7
spacer29_SMQ-1504	NZ_CP009534.1_2655144_2691959	90.32	31	3	0	2	32	901	871	1.09e-04	43.7
spacer29_SMQ-1504	NZ_CP009256.1_3063934_3105116	90.32	31	3	0	2	32	901	871	1.09e-04	43.7
spacer29_SMQ-1504	NZ_AP023077.1_1167116_1209628	90.32	31	3	0	2	32	41611	41641	1.09e-04	43.7
spacer29_SMQ-1504	NC_017162.1_1620541_1662416	90.32	31	3	0	2	32	40974	41004	1.09e-04	43.7
spacer32_SMQ-1504	NZ_CP091596.1_466980_505709	90.32	31	3	0	2	32	36322	36352	1.09e-04	43.7
spacer32_SMQ-1504	NZ_CP077801.1_2255573_2294339	90.32	31	3	0	2	32	36359	36389	1.09e-04	43.7
spacer32_SMQ-1504	NZ_CP059542.1_1551437_1582653	90.32	31	3	0	2	32	2407	2377	1.09e-04	43.7
spacer32_SMQ-1504	NZ_CP048849.1_2471545_2511464	90.32	31	3	0	2	32	37512	37542	1.09e-04	43.7
spacer32_SMQ-1504	NZ_CP027530.1_2467284_2506050	90.32	31	3	0	2	32	36359	36389	1.09e-04	43.7
spacer32_SMQ-1504	NZ_CP020597.1_4024952_4061467	90.32	31	3	0	2	32	34108	34138	1.09e-04	43.7
spacer26_070517_0072	NZ_LT605059.1_2058756_2072688	93.55	31	2	0	1	31	566	596	2.57e-06	48.2
spacer26_070517_0072	NZ_LT605059.1_2058756_2072688	93.55	31	2	0	1	31	6919	6949	2.57e-06	48.2
spacer26_070517_0072	NZ_LT605059.1_2058756_2072688	93.55	31	2	0	1	31	13272	13302	2.57e-06	48.2
spacer26_070517_0072	NZ_CP059547.1_1861015_1874519	93.55	31	2	0	1	31	660	630	2.57e-06	48.2
spacer26_070517_0072	NZ_CP059547.1_1861015_1874519	93.55	31	2	0	1	31	6790	6760	2.57e-06	48.2
spacer26_070517_0072	NZ_CP059546.1_1861045_1879285	93.55	31	2	0	1	31	660	630	2.57e-06	48.2
spacer26_070517_0072	NZ_CP059546.1_1861045_1879285	93.55	31	2	0	1	31	6790	6760	2.57e-06	48.2
spacer26_070517_0072	NZ_CP059546.1_1861045_1879285	93.55	31	2	0	1	31	12920	12890	2.57e-06	48.2
spacer26_070517_0072	NZ_CP027183.1_1486311_1497351	93.55	31	2	0	2	32	665	635	2.57e-06	48.2
spacer26_070517_0072	NZ_CP027183.1_1486311_1497351	93.55	31	2	0	2	32	8236	8206	2.57e-06	48.2
spacer26_070517_0072	NZ_CP027178.1_1798597_1809638	93.55	31	2	0	2	32	2804	2834	2.57e-06	48.2
spacer26_070517_0072	NZ_CP027178.1_1798597_1809638	93.55	31	2	0	2	32	10376	10406	2.57e-06	48.2
spacer48_070517_0072	NZ_CP048827.1_886951_924496	93.55	31	2	0	2	32	26985	26955	2.57e-06	48.2
spacer48_070517_0072	NZ_CP046898.1_1262734_1294422	93.55	31	2	0	2	32	27176	27146	2.57e-06	48.2
spacer48_070517_0072	NZ_CP018254.1_1086270_1120312	93.55	31	2	0	2	32	22130	22100	2.57e-06	48.2
spacer48_070517_0072	NC_010410.1_1306511_1341266	93.55	31	2	0	2	32	26558	26528	2.57e-06	48.2
spacer53_070517_0072	NZ_CP041148.1_1105905_1143924	93.55	31	2	0	2	32	12090	12060	2.57e-06	48.2
spacer78_070517_0072	NZ_CP076821.1_1684136_1732069	93.55	31	2	0	2	32	46427	46457	2.57e-06	48.2
spacer78_070517_0072	NZ_CP076804.1_870581_911805	93.55	31	2	0	2	32	39752	39782	2.57e-06	48.2
spacer78_070517_0072	NZ_CP051875.1_2803977_2850509	93.55	31	2	0	2	32	2989	2959	2.57e-06	48.2
spacer78_070517_0072	NZ_CP051869.1_2512047_2558579	93.55	31	2	0	2	32	43543	43573	2.57e-06	48.2
spacer78_070517_0072	NC_020547.2_1225325_1274383	93.55	31	2	0	2	32	47552	47582	2.57e-06	48.2
spacer7_ANC4097	NZ_CP076821.1_1684136_1732069	93.55	31	2	0	1	31	46457	46427	2.57e-06	48.2
spacer7_ANC4097	NZ_CP076804.1_870581_911805	93.55	31	2	0	1	31	39782	39752	2.57e-06	48.2
spacer7_ANC4097	NZ_CP051875.1_2803977_2850509	93.55	31	2	0	1	31	2959	2989	2.57e-06	48.2
spacer7_ANC4097	NZ_CP051869.1_2512047_2558579	93.55	31	2	0	1	31	43573	43543	2.57e-06	48.2
spacer7_ANC4097	NC_020547.2_1225325_1274383	93.55	31	2	0	1	31	47582	47552	2.57e-06	48.2
spacer32_ANC4097	NZ_CP041148.1_1105905_1143924	93.55	31	2	0	1	31	12060	12090	2.57e-06	48.2
spacer41_ANC4097	NZ_CP048827.1_886951_924496	93.55	31	2	0	1	31	26955	26985	2.57e-06	48.2
spacer41_ANC4097	NZ_CP046898.1_1262734_1294422	93.55	31	2	0	1	31	27146	27176	2.57e-06	48.2
spacer41_ANC4097	NZ_CP018254.1_1086270_1120312	93.55	31	2	0	1	31	22100	22130	2.57e-06	48.2
spacer41_ANC4097	NC_010410.1_1306511_1341266	93.55	31	2	0	1	31	26528	26558	2.57e-06	48.2
spacer16_ATCC17961	NZ_CP058729.1_1356555_1400720	93.55	31	2	0	2	32	14646	14616	2.57e-06	48.2
spacer16_ATCC17961	NZ_CP009534.1_3108296_3150387	93.55	31	2	0	2	32	31276	31306	2.57e-06	48.2
spacer41_ATCC17961	Ab_UKA8_1_1799704_1853229	93.55	31	2	0	2	32	10202	10232	2.57e-06	48.2
spacer41_ATCC17961	Ab_UKA2_1_1807785_1865139	93.55	31	2	0	2	32	12082	12112	2.57e-06	48.2
spacer41_ATCC17961	NZ_LT605059.1_2381883_2425229	93.55	31	2	0	2	32	41808	41778	2.57e-06	48.2
spacer41_ATCC17961	NZ_CP100305.1_1936041_2031723	93.55	31	2	0	2	32	47171	47141	2.57e-06	48.2
spacer41_ATCC17961	NZ_CP099989.1_2680486_2771685	93.55	31	2	0	2	32	48227	48257	2.57e-06	48.2
spacer41_ATCC17961	NZ_CP099858.1_1930566_1978691	93.55	31	2	0	2	32	1538	1568	2.57e-06	48.2
spacer41_ATCC17961	NZ_CP099857.1_2437876_2486001	93.55	31	2	0	2	32	46587	46557	2.57e-06	48.2
spacer41_ATCC17961	NZ_CP096766.1_1602672_1647649	93.55	31	2	0	2	32	1538	1568	2.57e-06	48.2
spacer41_ATCC17961	NZ_CP096764.1_2437021_2485134	93.55	31	2	0	2	32	46575	46545	2.57e-06	48.2
spacer41_ATCC17961	NZ_CP096762.1_1511421_1559499	93.55	31	2	0	2	32	1538	1568	2.57e-06	48.2
spacer41_ATCC17961	NZ_CP096759.1_2436561_2484683	93.55	31	2	0	2	32	46584	46554	2.57e-06	48.2
spacer41_ATCC17961	NZ_CP096749.1_2190640_2235037	93.55	31	2	0	2	32	42859	42829	2.57e-06	48.2
spacer41_ATCC17961	NZ_CP096740.1_1681740_1730458	93.55	31	2	0	2	32	1538	1568	2.57e-06	48.2
spacer41_ATCC17961	NZ_CP096731.1_2217578_2261648	93.55	31	2	0	2	32	42532	42502	2.57e-06	48.2
spacer41_ATCC17961	NZ_CP096729.1_1562990_1610648	93.55	31	2	0	2	32	1538	1568	2.57e-06	48.2
spacer41_ATCC17961	NZ_CP096727.1_1610445_1651297	93.55	31	2	0	2	32	1538	1568	2.57e-06	48.2
spacer41_ATCC17961	NZ_CP096727.1_358628_402591	93.55	31	2	0	2	32	1538	1568	2.57e-06	48.2
spacer41_ATCC17961	NZ_CP096720.1_1572427_1617013	93.55	31	2	0	2	32	1538	1568	2.57e-06	48.2
spacer41_ATCC17961	NZ_CP096717.1_1529151_1577208	93.55	31	2	0	2	32	1538	1568	2.57e-06	48.2
spacer41_ATCC17961	NZ_CP096714.1_1519564_1567693	93.55	31	2	0	2	32	1538	1568	2.57e-06	48.2
spacer41_ATCC17961	NZ_CP096710.1_1533849_1581972	93.55	31	2	0	2	32	1538	1568	2.57e-06	48.2
spacer41_ATCC17961	NZ_CP096707.1_723235_760217	93.55	31	2	0	2	32	1538	1568	2.57e-06	48.2
spacer41_ATCC17961	NZ_CP096705.1_1528900_1577024	93.55	31	2	0	2	32	1538	1568	2.57e-06	48.2
spacer41_ATCC17961	NZ_CP096704.1_1529138_1576737	93.55	31	2	0	2	32	1538	1568	2.57e-06	48.2
spacer41_ATCC17961	NZ_CP096700.1_1854557_1911777	93.55	31	2	0	2	32	12599	12629	2.57e-06	48.2
spacer41_ATCC17961	NZ_CP096700.1_1559287_1599682	93.55	31	2	0	2	32	1538	1568	2.57e-06	48.2
spacer41_ATCC17961	NZ_CP096698.1_1852918_1908946	93.55	31	2	0	2	32	12597	12627	2.57e-06	48.2
spacer41_ATCC17961	NZ_CP096698.1_1557658_1598053	93.55	31	2	0	2	32	1538	1568	2.57e-06	48.2
spacer41_ATCC17961	NZ_CP096693.1_1525781_1574500	93.55	31	2	0	2	32	1538	1568	2.57e-06	48.2
spacer41_ATCC17961	NZ_CP096684.1_1593723_1642808	93.55	31	2	0	2	32	1538	1568	2.57e-06	48.2
spacer41_ATCC17961	NZ_CP096682.1_2437338_2486050	93.55	31	2	0	2	32	47174	47144	2.57e-06	48.2
spacer41_ATCC17961	NZ_CP096681.1_1357926_1403289	93.55	31	2	0	2	32	1538	1568	2.57e-06	48.2
spacer41_ATCC17961	NZ_CP094283.1_2220579_2309111	93.55	31	2	0	2	32	43770	43740	2.57e-06	48.2
spacer41_ATCC17961	NZ_CP091378.1_2661783_2726867	93.55	31	2	0	2	32	17292	17322	2.57e-06	48.2
spacer41_ATCC17961	NZ_CP091371.1_3182863_3229394	93.55	31	2	0	2	32	44994	44964	2.57e-06	48.2
spacer41_ATCC17961	NZ_CP091371.1_2077084_2116865	93.55	31	2	0	2	32	38243	38213	2.57e-06	48.2
spacer41_ATCC17961	NZ_CP091370.1_1269617_1309407	93.55	31	2	0	2	32	1538	1568	2.57e-06	48.2
spacer41_ATCC17961	NZ_CP091368.1_1_46922	93.55	31	2	0	2	32	45383	45353	2.57e-06	48.2
spacer41_ATCC17961	NZ_CP091366.1_1804052_1867488	93.55	31	2	0	2	32	46142	46112	2.57e-06	48.2
spacer41_ATCC17961	NZ_CP091365.1_1824910_1889602	93.55	31	2	0	2	32	47400	47370	2.57e-06	48.2
spacer41_ATCC17961	NZ_CP091363.1_238476_285317	93.55	31	2	0	2	32	2865	2895	2.57e-06	48.2
spacer41_ATCC17961	NZ_CP091359.1_2324541_2372623	93.55	31	2	0	2	32	46544	46514	2.57e-06	48.2
spacer41_ATCC17961	NZ_CP091357.1_225314_273143	93.55	31	2	0	2	32	1538	1568	2.57e-06	48.2
spacer41_ATCC17961	NZ_CP091352.1_2189982_2238066	93.55	31	2	0	2	32	1538	1568	2.57e-06	48.2
spacer41_ATCC17961	NZ_CP091351.1_3779683_3830007	93.55	31	2	0	2	32	1538	1568	2.57e-06	48.2
spacer41_ATCC17961	NZ_CP091350.1_1575911_1623074	93.55	31	2	0	2	32	45625	45595	2.57e-06	48.2
spacer41_ATCC17961	NZ_CP091350.1_468591_509188	93.55	31	2	0	2	32	39059	39029	2.57e-06	48.2
spacer41_ATCC17961	NZ_CP091348.1_2157323_2199485	93.55	31	2	0	2	32	40624	40594	2.57e-06	48.2
spacer41_ATCC17961	NZ_CP091342.1_1_26004	93.55	31	2	0	2	32	24465	24435	2.57e-06	48.2
spacer41_ATCC17961	NZ_CP091336.1_1402325_1444485	93.55	31	2	0	2	32	1538	1568	2.57e-06	48.2
spacer41_ATCC17961	NZ_CP091333.1_2195322_2239220	93.55	31	2	0	2	32	43898	43868	2.57e-06	48.2
spacer41_ATCC17961	NZ_CP091328.1_1541114_1586300	93.55	31	2	0	2	32	1538	1568	2.57e-06	48.2
spacer41_ATCC17961	NZ_CP090182.1_1729135_1769389	93.55	31	2	0	2	32	1538	1568	2.57e-06	48.2
spacer41_ATCC17961	NZ_CP088895.1_2567440_2616069	93.55	31	2	0	2	32	48629	48599	2.57e-06	48.2
spacer41_ATCC17961	NZ_CP088894.1_2452497_2501126	93.55	31	2	0	2	32	48629	48599	2.57e-06	48.2
spacer41_ATCC17961	NZ_CP086759.1_3547190_3587585	93.55	31	2	0	2	32	38857	38827	2.57e-06	48.2
spacer41_ATCC17961	NZ_CP077843.1_1512380_1561327	93.55	31	2	0	2	32	1538	1568	2.57e-06	48.2
spacer41_ATCC17961	NZ_CP077837.1_1552218_1599703	93.55	31	2	0	2	32	1538	1568	2.57e-06	48.2
spacer41_ATCC17961	NZ_CP077832.1_1564142_1612227	93.55	31	2	0	2	32	1538	1568	2.57e-06	48.2
spacer41_ATCC17961	NZ_CP077830.1_2637338_2682701	93.55	31	2	0	2	32	43825	43795	2.57e-06	48.2
spacer41_ATCC17961	NZ_CP077828.1_1520338_1568906	93.55	31	2	0	2	32	1538	1568	2.57e-06	48.2
spacer41_ATCC17961	NZ_CP077826.1_730058_767269	93.55	31	2	0	2	32	1538	1568	2.57e-06	48.2
spacer41_ATCC17961	NZ_CP075321.1_726031_764297	93.55	31	2	0	2	32	1538	1568	2.57e-06	48.2
spacer41_ATCC17961	NZ_CP069840.1_1169802_1209597	93.55	31	2	0	2	32	38257	38227	2.57e-06	48.2
spacer41_ATCC17961	NZ_CP066237.1_1208239_1304891	93.55	31	2	0	2	32	51612	51642	2.57e-06	48.2
spacer41_ATCC17961	NZ_CP066235.1_1208154_1304806	93.55	31	2	0	2	32	51612	51642	2.57e-06	48.2
spacer41_ATCC17961	NZ_CP066232.1_2692119_2788769	93.55	31	2	0	2	32	45040	45010	2.57e-06	48.2
spacer41_ATCC17961	NZ_CP066229.1_1200062_1296714	93.55	31	2	0	2	32	51612	51642	2.57e-06	48.2
spacer41_ATCC17961	NZ_CP061525.1_535487_575882	93.55	31	2	0	2	32	1538	1568	2.57e-06	48.2
spacer41_ATCC17961	NZ_CP061523.1_1614136_1653931	93.55	31	2	0	2	32	1538	1568	2.57e-06	48.2
spacer41_ATCC17961	NZ_CP061523.1_509976_554556	93.55	31	2	0	2	32	1538	1568	2.57e-06	48.2
spacer41_ATCC17961	NZ_CP061521.1_1615557_1656153	93.55	31	2	0	2	32	1538	1568	2.57e-06	48.2
spacer41_ATCC17961	NZ_CP061521.1_510003_554863	93.55	31	2	0	2	32	1538	1568	2.57e-06	48.2
spacer41_ATCC17961	NZ_CP061519.1_1666624_1705761	93.55	31	2	0	2	32	1538	1568	2.57e-06	48.2
spacer41_ATCC17961	NZ_CP061519.1_509967_554547	93.55	31	2	0	2	32	1538	1568	2.57e-06	48.2
spacer41_ATCC17961	NZ_CP061517.1_1670068_1710463	93.55	31	2	0	2	32	1538	1568	2.57e-06	48.2
spacer41_ATCC17961	NZ_CP061517.1_509956_530249	93.55	31	2	0	2	32	1538	1568	2.57e-06	48.2
spacer41_ATCC17961	NZ_CP061514.1_1614137_1654532	93.55	31	2	0	2	32	1538	1568	2.57e-06	48.2
spacer41_ATCC17961	NZ_CP061514.1_509976_554556	93.55	31	2	0	2	32	1538	1568	2.57e-06	48.2
spacer41_ATCC17961	NZ_CP060994.1_2162902_2189223	93.55	31	2	0	2	32	22910	22880	2.57e-06	48.2
spacer41_ATCC17961	NZ_CP059358.1_2242313_2290800	93.55	31	2	0	2	32	46949	46919	2.57e-06	48.2
spacer41_ATCC17961	NZ_CP059357.1_2242310_2290799	93.55	31	2	0	2	32	46951	46921	2.57e-06	48.2
spacer41_ATCC17961	NZ_CP059355.1_2235440_2284528	93.55	31	2	0	2	32	47550	47520	2.57e-06	48.2
spacer41_ATCC17961	NZ_CP059353.1_2335102_2380466	93.55	31	2	0	2	32	43826	43796	2.57e-06	48.2
spacer41_ATCC17961	NZ_CP059352.1_2435614_2485130	93.55	31	2	0	2	32	47978	47948	2.57e-06	48.2
spacer41_ATCC17961	NZ_CP059349.1_1515324_1563405	93.55	31	2	0	2	32	1538	1568	2.57e-06	48.2
spacer41_ATCC17961	NZ_CP059041.1_2213159_2259974	93.55	31	2	0	2	32	45277	45247	2.57e-06	48.2
spacer41_ATCC17961	NZ_CP050410.1_1520974_1569059	93.55	31	2	0	2	32	1538	1568	2.57e-06	48.2
spacer41_ATCC17961	NZ_CP050400.1_2101771_2149256	93.55	31	2	0	2	32	45947	45917	2.57e-06	48.2
spacer41_ATCC17961	NZ_CP044519.1_2377277_2419081	93.55	31	2	0	2	32	37730	37700	2.57e-06	48.2
spacer41_ATCC17961	NZ_CP043910.1_3708472_3755288	93.55	31	2	0	2	32	45278	45248	2.57e-06	48.2
spacer41_ATCC17961	NZ_CP043419.1_1516828_1562593	93.55	31	2	0	2	32	1538	1568	2.57e-06	48.2
spacer41_ATCC17961	NZ_CP043418.1_1518239_1564004	93.55	31	2	0	2	32	1538	1568	2.57e-06	48.2
spacer41_ATCC17961	NZ_CP043417.1_1518145_1563910	93.55	31	2	0	2	32	1538	1568	2.57e-06	48.2
spacer41_ATCC17961	NZ_CP042931.1_2564119_2606281	93.55	31	2	0	2	32	1538	1568	2.57e-06	48.2
spacer41_ATCC17961	NZ_CP041148.1_1616392_1655528	93.55	31	2	0	2	32	1538	1568	2.57e-06	48.2
spacer41_ATCC17961	NZ_CP039993.1_1605289_1653735	93.55	31	2	0	2	32	1538	1568	2.57e-06	48.2
spacer41_ATCC17961	NZ_CP039520.1_1559517_1608958	93.55	31	2	0	2	32	1538	1568	2.57e-06	48.2
spacer41_ATCC17961	NZ_CP039518.1_1512478_1554417	93.55	31	2	0	2	32	1538	1568	2.57e-06	48.2
spacer41_ATCC17961	NZ_CP039025.2_3700010_3748593	93.55	31	2	0	2	32	47045	47015	2.57e-06	48.2
spacer41_ATCC17961	NZ_CP035186.1_1528463_1574228	93.55	31	2	0	2	32	1538	1568	2.57e-06	48.2
spacer41_ATCC17961	NZ_CP035185.1_1518260_1564565	93.55	31	2	0	2	32	1538	1568	2.57e-06	48.2
spacer41_ATCC17961	NZ_CP035184.1_1518151_1564456	93.55	31	2	0	2	32	1538	1568	2.57e-06	48.2
spacer41_ATCC17961	NZ_CP035183.1_1522082_1568387	93.55	31	2	0	2	32	1538	1568	2.57e-06	48.2
spacer41_ATCC17961	NZ_CP034243.1_1576185_1620326	93.55	31	2	0	2	32	1538	1568	2.57e-06	48.2
spacer41_ATCC17961	NZ_CP034242.1_1576212_1620353	93.55	31	2	0	2	32	1538	1568	2.57e-06	48.2
spacer41_ATCC17961	NZ_CP032743.1_112666_160751	93.55	31	2	0	2	32	1538	1568	2.57e-06	48.2
spacer41_ATCC17961	NZ_CP031444.1_471591_511985	93.55	31	2	0	2	32	38856	38826	2.57e-06	48.2
spacer41_ATCC17961	NZ_CP030083.1_1516162_1564449	93.55	31	2	0	2	32	1538	1568	2.57e-06	48.2
spacer41_ATCC17961	NZ_CP029569.1_374242_418674	93.55	31	2	0	2	32	1538	1568	2.57e-06	48.2
spacer41_ATCC17961	NZ_CP027607.1_2460268_2506365	93.55	31	2	0	2	32	1538	1568	2.57e-06	48.2
spacer41_ATCC17961	NZ_CP025266.1_3733437_3778496	93.55	31	2	0	2	32	1538	1568	2.57e-06	48.2
spacer41_ATCC17961	NZ_CP024613.1_1585492_1629893	93.55	31	2	0	2	32	1538	1568	2.57e-06	48.2
spacer41_ATCC17961	NZ_CP024612.1_1555061_1603282	93.55	31	2	0	2	32	1538	1568	2.57e-06	48.2
spacer41_ATCC17961	NZ_CP024611.1_1551760_1595292	93.55	31	2	0	2	32	1538	1568	2.57e-06	48.2
spacer41_ATCC17961	NZ_CP024124.1_3422693_3467273	93.55	31	2	0	2	32	43042	43012	2.57e-06	48.2
spacer41_ATCC17961	NZ_CP024124.1_2319795_2359590	93.55	31	2	0	2	32	38257	38227	2.57e-06	48.2
spacer41_ATCC17961	NZ_CP023140.1_1524311_1572771	93.55	31	2	0	2	32	1538	1568	2.57e-06	48.2
spacer41_ATCC17961	NZ_CP023034.1_741696_788194	93.55	31	2	0	2	32	1538	1568	2.57e-06	48.2
spacer41_ATCC17961	NZ_CP023031.1_2208668_2244505	93.55	31	2	0	2	32	1538	1568	2.57e-06	48.2
spacer41_ATCC17961	NZ_CP023026.1_1458557_1505460	93.55	31	2	0	2	32	1538	1568	2.57e-06	48.2
spacer41_ATCC17961	NZ_CP021321.1_1518310_1566395	93.55	31	2	0	2	32	1538	1568	2.57e-06	48.2
spacer41_ATCC17961	NZ_CP020598.1_161277_206145	93.55	31	2	0	2	32	1538	1568	2.57e-06	48.2
spacer41_ATCC17961	NZ_CP020590.1_1347400_1395120	93.55	31	2	0	2	32	1538	1568	2.57e-06	48.2
spacer41_ATCC17961	NZ_CP020586.1_2691369_2736510	93.55	31	2	0	2	32	43603	43573	2.57e-06	48.2
spacer41_ATCC17961	NZ_CP020584.1_690549_785148	93.55	31	2	0	2	32	49559	49589	2.57e-06	48.2
spacer41_ATCC17961	NZ_CP020581.1_3621639_3717237	93.55	31	2	0	2	32	48248	48278	2.57e-06	48.2
spacer41_ATCC17961	NZ_CP020579.1_1285631_1372962	93.55	31	2	0	2	32	42805	42835	2.57e-06	48.2
spacer41_ATCC17961	NZ_CP020578.1_3453611_3549293	93.55	31	2	0	2	32	48511	48541	2.57e-06	48.2
spacer41_ATCC17961	NZ_CP020574.1_188181_234039	93.55	31	2	0	2	32	1538	1568	2.57e-06	48.2
spacer41_ATCC17961	NZ_CP019217.1_1513504_1560989	93.55	31	2	0	2	32	1538	1568	2.57e-06	48.2
spacer41_ATCC17961	NZ_CP019114.1_2341091_2390587	93.55	31	2	0	2	32	47958	47928	2.57e-06	48.2
spacer41_ATCC17961	NZ_CP018421.1_2342680_2390763	93.55	31	2	0	2	32	46545	46515	2.57e-06	48.2
spacer41_ATCC17961	NZ_CP018256.1_1544753_1590518	93.55	31	2	0	2	32	1538	1568	2.57e-06	48.2
spacer41_ATCC17961	NZ_CP018143.1_1561545_1609670	93.55	31	2	0	2	32	1538	1568	2.57e-06	48.2
spacer41_ATCC17961	NZ_CP017656.1_2330161_2376484	93.55	31	2	0	2	32	44785	44755	2.57e-06	48.2
spacer41_ATCC17961	NZ_CP017654.1_2686500_2785703	93.55	31	2	0	2	32	50955	50925	2.57e-06	48.2
spacer41_ATCC17961	NZ_CP017652.1_2676173_2771083	93.55	31	2	0	2	32	46662	46632	2.57e-06	48.2
spacer41_ATCC17961	NZ_CP017650.1_2684046_2778303	93.55	31	2	0	2	32	46660	46630	2.57e-06	48.2
spacer41_ATCC17961	NZ_CP017648.1_1632163_1676162	93.55	31	2	0	2	32	1538	1568	2.57e-06	48.2
spacer41_ATCC17961	NZ_CP017646.1_2414767_2467542	93.55	31	2	0	2	32	51237	51207	2.57e-06	48.2
spacer41_ATCC17961	NZ_CP017644.1_2328625_2372793	93.55	31	2	0	2	32	42630	42600	2.57e-06	48.2
spacer41_ATCC17961	NZ_CP016300.1_1531518_1577283	93.55	31	2	0	2	32	1538	1568	2.57e-06	48.2
spacer41_ATCC17961	NZ_CP016298.1_1532421_1578186	93.55	31	2	0	2	32	1538	1568	2.57e-06	48.2
spacer41_ATCC17961	NZ_CP015483.1_1585259_1630563	93.55	31	2	0	2	32	1538	1568	2.57e-06	48.2
spacer41_ATCC17961	NZ_CP014541.1_1528289_1575580	93.55	31	2	0	2	32	1538	1568	2.57e-06	48.2
spacer41_ATCC17961	NZ_CP014538.1_1493226_1537553	93.55	31	2	0	2	32	1538	1568	2.57e-06	48.2
spacer41_ATCC17961	NZ_CP014215.1_2026399_2070800	93.55	31	2	0	2	32	42863	42833	2.57e-06	48.2
spacer41_ATCC17961	NZ_AP024415.1_2416057_2461974	93.55	31	2	0	2	32	44379	44349	2.57e-06	48.2
spacer41_ATCC17961	NZ_AP013357.1_1605264_1670189	93.55	31	2	0	2	32	16607	16637	2.57e-06	48.2
spacer41_ATCC17961	NC_021726.1_1606687_1653907	93.55	31	2	0	2	32	1538	1568	2.57e-06	48.2
spacer41_ATCC17961	NC_017847.1_1575050_1615622	93.55	31	2	0	2	32	1538	1568	2.57e-06	48.2
spacer16_ATCC19606	NZ_CP058729.1_1356555_1400720	93.55	31	2	0	2	32	14646	14616	2.57e-06	48.2
spacer16_ATCC19606	NZ_CP009534.1_3108296_3150387	93.55	31	2	0	2	32	31276	31306	2.57e-06	48.2
spacer41_ATCC19606	Ab_UKA8_1_1799704_1853229	93.55	31	2	0	2	32	10202	10232	2.57e-06	48.2
spacer41_ATCC19606	Ab_UKA2_1_1807785_1865139	93.55	31	2	0	2	32	12082	12112	2.57e-06	48.2
spacer41_ATCC19606	NZ_LT605059.1_2381883_2425229	93.55	31	2	0	2	32	41808	41778	2.57e-06	48.2
spacer41_ATCC19606	NZ_CP100305.1_1936041_2031723	93.55	31	2	0	2	32	47171	47141	2.57e-06	48.2
spacer41_ATCC19606	NZ_CP099989.1_2680486_2771685	93.55	31	2	0	2	32	48227	48257	2.57e-06	48.2
spacer41_ATCC19606	NZ_CP099858.1_1930566_1978691	93.55	31	2	0	2	32	1538	1568	2.57e-06	48.2
spacer41_ATCC19606	NZ_CP099857.1_2437876_2486001	93.55	31	2	0	2	32	46587	46557	2.57e-06	48.2
spacer41_ATCC19606	NZ_CP096766.1_1602672_1647649	93.55	31	2	0	2	32	1538	1568	2.57e-06	48.2
spacer41_ATCC19606	NZ_CP096764.1_2437021_2485134	93.55	31	2	0	2	32	46575	46545	2.57e-06	48.2
spacer41_ATCC19606	NZ_CP096762.1_1511421_1559499	93.55	31	2	0	2	32	1538	1568	2.57e-06	48.2
spacer41_ATCC19606	NZ_CP096759.1_2436561_2484683	93.55	31	2	0	2	32	46584	46554	2.57e-06	48.2
spacer41_ATCC19606	NZ_CP096749.1_2190640_2235037	93.55	31	2	0	2	32	42859	42829	2.57e-06	48.2
spacer41_ATCC19606	NZ_CP096740.1_1681740_1730458	93.55	31	2	0	2	32	1538	1568	2.57e-06	48.2
spacer41_ATCC19606	NZ_CP096731.1_2217578_2261648	93.55	31	2	0	2	32	42532	42502	2.57e-06	48.2
spacer41_ATCC19606	NZ_CP096729.1_1562990_1610648	93.55	31	2	0	2	32	1538	1568	2.57e-06	48.2
spacer41_ATCC19606	NZ_CP096727.1_1610445_1651297	93.55	31	2	0	2	32	1538	1568	2.57e-06	48.2
spacer41_ATCC19606	NZ_CP096727.1_358628_402591	93.55	31	2	0	2	32	1538	1568	2.57e-06	48.2
spacer41_ATCC19606	NZ_CP096720.1_1572427_1617013	93.55	31	2	0	2	32	1538	1568	2.57e-06	48.2
spacer41_ATCC19606	NZ_CP096717.1_1529151_1577208	93.55	31	2	0	2	32	1538	1568	2.57e-06	48.2
spacer41_ATCC19606	NZ_CP096714.1_1519564_1567693	93.55	31	2	0	2	32	1538	1568	2.57e-06	48.2
spacer41_ATCC19606	NZ_CP096710.1_1533849_1581972	93.55	31	2	0	2	32	1538	1568	2.57e-06	48.2
spacer41_ATCC19606	NZ_CP096707.1_723235_760217	93.55	31	2	0	2	32	1538	1568	2.57e-06	48.2
spacer41_ATCC19606	NZ_CP096705.1_1528900_1577024	93.55	31	2	0	2	32	1538	1568	2.57e-06	48.2
spacer41_ATCC19606	NZ_CP096704.1_1529138_1576737	93.55	31	2	0	2	32	1538	1568	2.57e-06	48.2
spacer41_ATCC19606	NZ_CP096700.1_1854557_1911777	93.55	31	2	0	2	32	12599	12629	2.57e-06	48.2
spacer41_ATCC19606	NZ_CP096700.1_1559287_1599682	93.55	31	2	0	2	32	1538	1568	2.57e-06	48.2
spacer41_ATCC19606	NZ_CP096698.1_1852918_1908946	93.55	31	2	0	2	32	12597	12627	2.57e-06	48.2
spacer41_ATCC19606	NZ_CP096698.1_1557658_1598053	93.55	31	2	0	2	32	1538	1568	2.57e-06	48.2
spacer41_ATCC19606	NZ_CP096693.1_1525781_1574500	93.55	31	2	0	2	32	1538	1568	2.57e-06	48.2
spacer41_ATCC19606	NZ_CP096684.1_1593723_1642808	93.55	31	2	0	2	32	1538	1568	2.57e-06	48.2
spacer41_ATCC19606	NZ_CP096682.1_2437338_2486050	93.55	31	2	0	2	32	47174	47144	2.57e-06	48.2
spacer41_ATCC19606	NZ_CP096681.1_1357926_1403289	93.55	31	2	0	2	32	1538	1568	2.57e-06	48.2
spacer41_ATCC19606	NZ_CP094283.1_2220579_2309111	93.55	31	2	0	2	32	43770	43740	2.57e-06	48.2
spacer41_ATCC19606	NZ_CP091378.1_2661783_2726867	93.55	31	2	0	2	32	17292	17322	2.57e-06	48.2
spacer41_ATCC19606	NZ_CP091371.1_3182863_3229394	93.55	31	2	0	2	32	44994	44964	2.57e-06	48.2
spacer41_ATCC19606	NZ_CP091371.1_2077084_2116865	93.55	31	2	0	2	32	38243	38213	2.57e-06	48.2
spacer41_ATCC19606	NZ_CP091370.1_1269617_1309407	93.55	31	2	0	2	32	1538	1568	2.57e-06	48.2
spacer41_ATCC19606	NZ_CP091368.1_1_46922	93.55	31	2	0	2	32	45383	45353	2.57e-06	48.2
spacer41_ATCC19606	NZ_CP091366.1_1804052_1867488	93.55	31	2	0	2	32	46142	46112	2.57e-06	48.2
spacer41_ATCC19606	NZ_CP091365.1_1824910_1889602	93.55	31	2	0	2	32	47400	47370	2.57e-06	48.2
spacer41_ATCC19606	NZ_CP091363.1_238476_285317	93.55	31	2	0	2	32	2865	2895	2.57e-06	48.2
spacer41_ATCC19606	NZ_CP091359.1_2324541_2372623	93.55	31	2	0	2	32	46544	46514	2.57e-06	48.2
spacer41_ATCC19606	NZ_CP091357.1_225314_273143	93.55	31	2	0	2	32	1538	1568	2.57e-06	48.2
spacer41_ATCC19606	NZ_CP091352.1_2189982_2238066	93.55	31	2	0	2	32	1538	1568	2.57e-06	48.2
spacer41_ATCC19606	NZ_CP091351.1_3779683_3830007	93.55	31	2	0	2	32	1538	1568	2.57e-06	48.2
spacer41_ATCC19606	NZ_CP091350.1_1575911_1623074	93.55	31	2	0	2	32	45625	45595	2.57e-06	48.2
spacer41_ATCC19606	NZ_CP091350.1_468591_509188	93.55	31	2	0	2	32	39059	39029	2.57e-06	48.2
spacer41_ATCC19606	NZ_CP091348.1_2157323_2199485	93.55	31	2	0	2	32	40624	40594	2.57e-06	48.2
spacer41_ATCC19606	NZ_CP091342.1_1_26004	93.55	31	2	0	2	32	24465	24435	2.57e-06	48.2
spacer41_ATCC19606	NZ_CP091336.1_1402325_1444485	93.55	31	2	0	2	32	1538	1568	2.57e-06	48.2
spacer41_ATCC19606	NZ_CP091333.1_2195322_2239220	93.55	31	2	0	2	32	43898	43868	2.57e-06	48.2
spacer41_ATCC19606	NZ_CP091328.1_1541114_1586300	93.55	31	2	0	2	32	1538	1568	2.57e-06	48.2
spacer41_ATCC19606	NZ_CP090182.1_1729135_1769389	93.55	31	2	0	2	32	1538	1568	2.57e-06	48.2
spacer41_ATCC19606	NZ_CP088895.1_2567440_2616069	93.55	31	2	0	2	32	48629	48599	2.57e-06	48.2
spacer41_ATCC19606	NZ_CP088894.1_2452497_2501126	93.55	31	2	0	2	32	48629	48599	2.57e-06	48.2
spacer41_ATCC19606	NZ_CP086759.1_3547190_3587585	93.55	31	2	0	2	32	38857	38827	2.57e-06	48.2
spacer41_ATCC19606	NZ_CP077843.1_1512380_1561327	93.55	31	2	0	2	32	1538	1568	2.57e-06	48.2
spacer41_ATCC19606	NZ_CP077837.1_1552218_1599703	93.55	31	2	0	2	32	1538	1568	2.57e-06	48.2
spacer41_ATCC19606	NZ_CP077832.1_1564142_1612227	93.55	31	2	0	2	32	1538	1568	2.57e-06	48.2
spacer41_ATCC19606	NZ_CP077830.1_2637338_2682701	93.55	31	2	0	2	32	43825	43795	2.57e-06	48.2
spacer41_ATCC19606	NZ_CP077828.1_1520338_1568906	93.55	31	2	0	2	32	1538	1568	2.57e-06	48.2
spacer41_ATCC19606	NZ_CP077826.1_730058_767269	93.55	31	2	0	2	32	1538	1568	2.57e-06	48.2
spacer41_ATCC19606	NZ_CP075321.1_726031_764297	93.55	31	2	0	2	32	1538	1568	2.57e-06	48.2
spacer41_ATCC19606	NZ_CP069840.1_1169802_1209597	93.55	31	2	0	2	32	38257	38227	2.57e-06	48.2
spacer41_ATCC19606	NZ_CP066237.1_1208239_1304891	93.55	31	2	0	2	32	51612	51642	2.57e-06	48.2
spacer41_ATCC19606	NZ_CP066235.1_1208154_1304806	93.55	31	2	0	2	32	51612	51642	2.57e-06	48.2
spacer41_ATCC19606	NZ_CP066232.1_2692119_2788769	93.55	31	2	0	2	32	45040	45010	2.57e-06	48.2
spacer41_ATCC19606	NZ_CP066229.1_1200062_1296714	93.55	31	2	0	2	32	51612	51642	2.57e-06	48.2
spacer41_ATCC19606	NZ_CP061525.1_535487_575882	93.55	31	2	0	2	32	1538	1568	2.57e-06	48.2
spacer41_ATCC19606	NZ_CP061523.1_1614136_1653931	93.55	31	2	0	2	32	1538	1568	2.57e-06	48.2
spacer41_ATCC19606	NZ_CP061523.1_509976_554556	93.55	31	2	0	2	32	1538	1568	2.57e-06	48.2
spacer41_ATCC19606	NZ_CP061521.1_1615557_1656153	93.55	31	2	0	2	32	1538	1568	2.57e-06	48.2
spacer41_ATCC19606	NZ_CP061521.1_510003_554863	93.55	31	2	0	2	32	1538	1568	2.57e-06	48.2
spacer41_ATCC19606	NZ_CP061519.1_1666624_1705761	93.55	31	2	0	2	32	1538	1568	2.57e-06	48.2
spacer41_ATCC19606	NZ_CP061519.1_509967_554547	93.55	31	2	0	2	32	1538	1568	2.57e-06	48.2
spacer41_ATCC19606	NZ_CP061517.1_1670068_1710463	93.55	31	2	0	2	32	1538	1568	2.57e-06	48.2
spacer41_ATCC19606	NZ_CP061517.1_509956_530249	93.55	31	2	0	2	32	1538	1568	2.57e-06	48.2
spacer41_ATCC19606	NZ_CP061514.1_1614137_1654532	93.55	31	2	0	2	32	1538	1568	2.57e-06	48.2
spacer41_ATCC19606	NZ_CP061514.1_509976_554556	93.55	31	2	0	2	32	1538	1568	2.57e-06	48.2
spacer41_ATCC19606	NZ_CP060994.1_2162902_2189223	93.55	31	2	0	2	32	22910	22880	2.57e-06	48.2
spacer41_ATCC19606	NZ_CP059358.1_2242313_2290800	93.55	31	2	0	2	32	46949	46919	2.57e-06	48.2
spacer41_ATCC19606	NZ_CP059357.1_2242310_2290799	93.55	31	2	0	2	32	46951	46921	2.57e-06	48.2
spacer41_ATCC19606	NZ_CP059355.1_2235440_2284528	93.55	31	2	0	2	32	47550	47520	2.57e-06	48.2
spacer41_ATCC19606	NZ_CP059353.1_2335102_2380466	93.55	31	2	0	2	32	43826	43796	2.57e-06	48.2
spacer41_ATCC19606	NZ_CP059352.1_2435614_2485130	93.55	31	2	0	2	32	47978	47948	2.57e-06	48.2
spacer41_ATCC19606	NZ_CP059349.1_1515324_1563405	93.55	31	2	0	2	32	1538	1568	2.57e-06	48.2
spacer41_ATCC19606	NZ_CP059041.1_2213159_2259974	93.55	31	2	0	2	32	45277	45247	2.57e-06	48.2
spacer41_ATCC19606	NZ_CP050410.1_1520974_1569059	93.55	31	2	0	2	32	1538	1568	2.57e-06	48.2
spacer41_ATCC19606	NZ_CP050400.1_2101771_2149256	93.55	31	2	0	2	32	45947	45917	2.57e-06	48.2
spacer41_ATCC19606	NZ_CP044519.1_2377277_2419081	93.55	31	2	0	2	32	37730	37700	2.57e-06	48.2
spacer41_ATCC19606	NZ_CP043910.1_3708472_3755288	93.55	31	2	0	2	32	45278	45248	2.57e-06	48.2
spacer41_ATCC19606	NZ_CP043419.1_1516828_1562593	93.55	31	2	0	2	32	1538	1568	2.57e-06	48.2
spacer41_ATCC19606	NZ_CP043418.1_1518239_1564004	93.55	31	2	0	2	32	1538	1568	2.57e-06	48.2
spacer41_ATCC19606	NZ_CP043417.1_1518145_1563910	93.55	31	2	0	2	32	1538	1568	2.57e-06	48.2
spacer41_ATCC19606	NZ_CP042931.1_2564119_2606281	93.55	31	2	0	2	32	1538	1568	2.57e-06	48.2
spacer41_ATCC19606	NZ_CP041148.1_1616392_1655528	93.55	31	2	0	2	32	1538	1568	2.57e-06	48.2
spacer41_ATCC19606	NZ_CP039993.1_1605289_1653735	93.55	31	2	0	2	32	1538	1568	2.57e-06	48.2
spacer41_ATCC19606	NZ_CP039520.1_1559517_1608958	93.55	31	2	0	2	32	1538	1568	2.57e-06	48.2
spacer41_ATCC19606	NZ_CP039518.1_1512478_1554417	93.55	31	2	0	2	32	1538	1568	2.57e-06	48.2
spacer41_ATCC19606	NZ_CP039025.2_3700010_3748593	93.55	31	2	0	2	32	47045	47015	2.57e-06	48.2
spacer41_ATCC19606	NZ_CP035186.1_1528463_1574228	93.55	31	2	0	2	32	1538	1568	2.57e-06	48.2
spacer41_ATCC19606	NZ_CP035185.1_1518260_1564565	93.55	31	2	0	2	32	1538	1568	2.57e-06	48.2
spacer41_ATCC19606	NZ_CP035184.1_1518151_1564456	93.55	31	2	0	2	32	1538	1568	2.57e-06	48.2
spacer41_ATCC19606	NZ_CP035183.1_1522082_1568387	93.55	31	2	0	2	32	1538	1568	2.57e-06	48.2
spacer41_ATCC19606	NZ_CP034243.1_1576185_1620326	93.55	31	2	0	2	32	1538	1568	2.57e-06	48.2
spacer41_ATCC19606	NZ_CP034242.1_1576212_1620353	93.55	31	2	0	2	32	1538	1568	2.57e-06	48.2
spacer41_ATCC19606	NZ_CP032743.1_112666_160751	93.55	31	2	0	2	32	1538	1568	2.57e-06	48.2
spacer41_ATCC19606	NZ_CP031444.1_471591_511985	93.55	31	2	0	2	32	38856	38826	2.57e-06	48.2
spacer41_ATCC19606	NZ_CP030083.1_1516162_1564449	93.55	31	2	0	2	32	1538	1568	2.57e-06	48.2
spacer41_ATCC19606	NZ_CP029569.1_374242_418674	93.55	31	2	0	2	32	1538	1568	2.57e-06	48.2
spacer41_ATCC19606	NZ_CP027607.1_2460268_2506365	93.55	31	2	0	2	32	1538	1568	2.57e-06	48.2
spacer41_ATCC19606	NZ_CP025266.1_3733437_3778496	93.55	31	2	0	2	32	1538	1568	2.57e-06	48.2
spacer41_ATCC19606	NZ_CP024613.1_1585492_1629893	93.55	31	2	0	2	32	1538	1568	2.57e-06	48.2
spacer41_ATCC19606	NZ_CP024612.1_1555061_1603282	93.55	31	2	0	2	32	1538	1568	2.57e-06	48.2
spacer41_ATCC19606	NZ_CP024611.1_1551760_1595292	93.55	31	2	0	2	32	1538	1568	2.57e-06	48.2
spacer41_ATCC19606	NZ_CP024124.1_3422693_3467273	93.55	31	2	0	2	32	43042	43012	2.57e-06	48.2
spacer41_ATCC19606	NZ_CP024124.1_2319795_2359590	93.55	31	2	0	2	32	38257	38227	2.57e-06	48.2
spacer41_ATCC19606	NZ_CP023140.1_1524311_1572771	93.55	31	2	0	2	32	1538	1568	2.57e-06	48.2
spacer41_ATCC19606	NZ_CP023034.1_741696_788194	93.55	31	2	0	2	32	1538	1568	2.57e-06	48.2
spacer41_ATCC19606	NZ_CP023031.1_2208668_2244505	93.55	31	2	0	2	32	1538	1568	2.57e-06	48.2
spacer41_ATCC19606	NZ_CP023026.1_1458557_1505460	93.55	31	2	0	2	32	1538	1568	2.57e-06	48.2
spacer41_ATCC19606	NZ_CP021321.1_1518310_1566395	93.55	31	2	0	2	32	1538	1568	2.57e-06	48.2
spacer41_ATCC19606	NZ_CP020598.1_161277_206145	93.55	31	2	0	2	32	1538	1568	2.57e-06	48.2
spacer41_ATCC19606	NZ_CP020590.1_1347400_1395120	93.55	31	2	0	2	32	1538	1568	2.57e-06	48.2
spacer41_ATCC19606	NZ_CP020586.1_2691369_2736510	93.55	31	2	0	2	32	43603	43573	2.57e-06	48.2
spacer41_ATCC19606	NZ_CP020584.1_690549_785148	93.55	31	2	0	2	32	49559	49589	2.57e-06	48.2
spacer41_ATCC19606	NZ_CP020581.1_3621639_3717237	93.55	31	2	0	2	32	48248	48278	2.57e-06	48.2
spacer41_ATCC19606	NZ_CP020579.1_1285631_1372962	93.55	31	2	0	2	32	42805	42835	2.57e-06	48.2
spacer41_ATCC19606	NZ_CP020578.1_3453611_3549293	93.55	31	2	0	2	32	48511	48541	2.57e-06	48.2
spacer41_ATCC19606	NZ_CP020574.1_188181_234039	93.55	31	2	0	2	32	1538	1568	2.57e-06	48.2
spacer41_ATCC19606	NZ_CP019217.1_1513504_1560989	93.55	31	2	0	2	32	1538	1568	2.57e-06	48.2
spacer41_ATCC19606	NZ_CP019114.1_2341091_2390587	93.55	31	2	0	2	32	47958	47928	2.57e-06	48.2
spacer41_ATCC19606	NZ_CP018421.1_2342680_2390763	93.55	31	2	0	2	32	46545	46515	2.57e-06	48.2
spacer41_ATCC19606	NZ_CP018256.1_1544753_1590518	93.55	31	2	0	2	32	1538	1568	2.57e-06	48.2
spacer41_ATCC19606	NZ_CP018143.1_1561545_1609670	93.55	31	2	0	2	32	1538	1568	2.57e-06	48.2
spacer41_ATCC19606	NZ_CP017656.1_2330161_2376484	93.55	31	2	0	2	32	44785	44755	2.57e-06	48.2
spacer41_ATCC19606	NZ_CP017654.1_2686500_2785703	93.55	31	2	0	2	32	50955	50925	2.57e-06	48.2
spacer41_ATCC19606	NZ_CP017652.1_2676173_2771083	93.55	31	2	0	2	32	46662	46632	2.57e-06	48.2
spacer41_ATCC19606	NZ_CP017650.1_2684046_2778303	93.55	31	2	0	2	32	46660	46630	2.57e-06	48.2
spacer41_ATCC19606	NZ_CP017648.1_1632163_1676162	93.55	31	2	0	2	32	1538	1568	2.57e-06	48.2
spacer41_ATCC19606	NZ_CP017646.1_2414767_2467542	93.55	31	2	0	2	32	51237	51207	2.57e-06	48.2
spacer41_ATCC19606	NZ_CP017644.1_2328625_2372793	93.55	31	2	0	2	32	42630	42600	2.57e-06	48.2
spacer41_ATCC19606	NZ_CP016300.1_1531518_1577283	93.55	31	2	0	2	32	1538	1568	2.57e-06	48.2
spacer41_ATCC19606	NZ_CP016298.1_1532421_1578186	93.55	31	2	0	2	32	1538	1568	2.57e-06	48.2
spacer41_ATCC19606	NZ_CP015483.1_1585259_1630563	93.55	31	2	0	2	32	1538	1568	2.57e-06	48.2
spacer41_ATCC19606	NZ_CP014541.1_1528289_1575580	93.55	31	2	0	2	32	1538	1568	2.57e-06	48.2
spacer41_ATCC19606	NZ_CP014538.1_1493226_1537553	93.55	31	2	0	2	32	1538	1568	2.57e-06	48.2
spacer41_ATCC19606	NZ_CP014215.1_2026399_2070800	93.55	31	2	0	2	32	42863	42833	2.57e-06	48.2
spacer41_ATCC19606	NZ_AP024415.1_2416057_2461974	93.55	31	2	0	2	32	44379	44349	2.57e-06	48.2
spacer41_ATCC19606	NZ_AP013357.1_1605264_1670189	93.55	31	2	0	2	32	16607	16637	2.57e-06	48.2
spacer41_ATCC19606	NC_021726.1_1606687_1653907	93.55	31	2	0	2	32	1538	1568	2.57e-06	48.2
spacer41_ATCC19606	NC_017847.1_1575050_1615622	93.55	31	2	0	2	32	1538	1568	2.57e-06	48.2
spacer6_AYE	NZ_CP048131.1_896339_942128	93.55	31	2	0	2	32	44538	44508	2.57e-06	48.2
spacer6_AYE	NZ_CP040259.1_3874603_3924176	93.55	31	2	0	2	32	40	70	2.57e-06	48.2
spacer6_AYE	NZ_CP020597.1_308264_357839	93.55	31	2	0	2	32	40	70	2.57e-06	48.2
spacer18_AYE	NZ_CP048827.1_886951_924496	93.55	31	2	0	2	32	26985	26955	2.57e-06	48.2
spacer18_AYE	NZ_CP046898.1_1262734_1294422	93.55	31	2	0	2	32	27176	27146	2.57e-06	48.2
spacer18_AYE	NZ_CP018254.1_1086270_1120312	93.55	31	2	0	2	32	22130	22100	2.57e-06	48.2
spacer18_AYE	NC_010410.1_1306511_1341266	93.55	31	2	0	2	32	26558	26528	2.57e-06	48.2
spacer28_AYE	NZ_CP041148.1_1105905_1143924	93.55	31	2	0	2	32	12090	12060	2.57e-06	48.2
spacer53_AYE	NZ_CP076821.1_1684136_1732069	93.55	31	2	0	2	32	46427	46457	2.57e-06	48.2
spacer53_AYE	NZ_CP076804.1_870581_911805	93.55	31	2	0	2	32	39752	39782	2.57e-06	48.2
spacer53_AYE	NZ_CP051875.1_2803977_2850509	93.55	31	2	0	2	32	2989	2959	2.57e-06	48.2
spacer53_AYE	NZ_CP051869.1_2512047_2558579	93.55	31	2	0	2	32	43543	43573	2.57e-06	48.2
spacer53_AYE	NC_020547.2_1225325_1274383	93.55	31	2	0	2	32	47552	47582	2.57e-06	48.2
spacer1_CCRI1016_array1	NZ_LS483472.1_710271_762799	93.55	31	2	0	1	31	17168	17198	2.57e-06	48.2
spacer1_CCRI1016_array1	NZ_CP100305.1_1936041_2031723	93.55	31	2	0	1	31	31171	31141	2.57e-06	48.2
spacer1_CCRI1016_array1	NZ_CP098795.1_1808700_1856234	93.55	31	2	0	1	31	32690	32660	2.57e-06	48.2
spacer1_CCRI1016_array1	NZ_CP098791.1_948564_997649	93.55	31	2	0	1	31	16395	16425	2.57e-06	48.2
spacer1_CCRI1016_array1	NZ_CP091367.1_2121528_2175243	93.55	31	2	0	1	31	36548	36518	2.57e-06	48.2
spacer1_CCRI1016_array1	NZ_CP091172.1_2804724_2852610	93.55	31	2	0	1	31	29872	29842	2.57e-06	48.2
spacer1_CCRI1016_array1	NZ_CP090607.1_2944176_2992062	93.55	31	2	0	1	31	29872	29842	2.57e-06	48.2
spacer1_CCRI1016_array1	NZ_CP080452.1_2712479_2760365	93.55	31	2	0	1	31	29872	29842	2.57e-06	48.2
spacer1_CCRI1016_array1	NZ_CP077801.1_1087201_1140459	93.55	31	2	0	1	31	14307	14337	2.57e-06	48.2
spacer1_CCRI1016_array1	NZ_CP076821.1_1684136_1732069	93.55	31	2	0	1	31	11276	11306	2.57e-06	48.2
spacer1_CCRI1016_array1	NZ_CP076812.1_4065445_4113267	93.55	31	2	0	1	31	14828	14858	2.57e-06	48.2
spacer1_CCRI1016_array1	NZ_CP076804.1_2402502_2450482	93.55	31	2	0	1	31	35792	35762	2.57e-06	48.2
spacer1_CCRI1016_array1	NZ_CP076804.1_870581_911805	93.55	31	2	0	1	31	12029	12059	2.57e-06	48.2
spacer1_CCRI1016_array1	NZ_CP072398.1_1316613_1356215	93.55	31	2	0	1	31	9834	9864	2.57e-06	48.2
spacer1_CCRI1016_array1	NZ_CP072300.1_1067649_1107251	93.55	31	2	0	1	31	9834	9864	2.57e-06	48.2
spacer1_CCRI1016_array1	NZ_CP072295.1_1067649_1107251	93.55	31	2	0	1	31	9834	9864	2.57e-06	48.2
spacer1_CCRI1016_array1	NZ_CP072290.1_1067649_1107251	93.55	31	2	0	1	31	9834	9864	2.57e-06	48.2
spacer1_CCRI1016_array1	NZ_CP072285.1_1316613_1356215	93.55	31	2	0	1	31	9834	9864	2.57e-06	48.2
spacer1_CCRI1016_array1	NZ_CP072280.1_1068837_1108439	93.55	31	2	0	1	31	9834	9864	2.57e-06	48.2
spacer1_CCRI1016_array1	NZ_CP072275.1_1067649_1107251	93.55	31	2	0	1	31	9834	9864	2.57e-06	48.2
spacer1_CCRI1016_array1	NZ_CP072270.1_1067649_1107251	93.55	31	2	0	1	31	9834	9864	2.57e-06	48.2
spacer1_CCRI1016_array1	NZ_CP072122.1_2721053_2760655	93.55	31	2	0	1	31	29768	29738	2.57e-06	48.2
spacer1_CCRI1016_array1	NZ_CP070362.2_253906_306434	93.55	31	2	0	1	31	17168	17198	2.57e-06	48.2
spacer1_CCRI1016_array1	NZ_CP070358.1_253911_306438	93.55	31	2	0	1	31	17167	17197	2.57e-06	48.2
spacer1_CCRI1016_array1	NZ_CP066016.1_3707247_3759775	93.55	31	2	0	1	31	17168	17198	2.57e-06	48.2
spacer1_CCRI1016_array1	NZ_CP060994.1_2705200_2733393	93.55	31	2	0	1	31	14028	13998	2.57e-06	48.2
spacer1_CCRI1016_array1	NZ_CP059356.1_744767_797295	93.55	31	2	0	1	31	17168	17198	2.57e-06	48.2
spacer1_CCRI1016_array1	NZ_CP059300.1_2363970_2410735	93.55	31	2	0	1	31	32690	32660	2.57e-06	48.2
spacer1_CCRI1016_array1	NZ_CP048849.1_2905145_2950793	93.55	31	2	0	1	31	28145	28115	2.57e-06	48.2
spacer1_CCRI1016_array1	NZ_CP048131.1_1301899_1354124	93.55	31	2	0	1	31	12857	12887	2.57e-06	48.2
spacer1_CCRI1016_array1	NZ_CP044519.1_2765181_2792154	93.55	31	2	0	1	31	10645	10615	2.57e-06	48.2
spacer1_CCRI1016_array1	NZ_CP041035.1_745137_823059	93.55	31	2	0	1	31	17168	17198	2.57e-06	48.2
spacer1_CCRI1016_array1	NZ_CP041035.1_745137_823059	93.55	31	2	0	1	31	67596	67626	2.57e-06	48.2
spacer1_CCRI1016_array1	NZ_CP040050.1_2744430_2782705	93.55	31	2	0	1	31	28441	28411	2.57e-06	48.2
spacer1_CCRI1016_array1	NZ_CP038500.1_661143_725161	93.55	31	2	0	1	31	12073	12103	2.57e-06	48.2
spacer1_CCRI1016_array1	NZ_CP038500.1_661143_725161	93.55	31	2	0	1	31	46168	46198	2.57e-06	48.2
spacer1_CCRI1016_array1	NZ_CP033869.1_2932436_2982274	93.55	31	2	0	1	31	37995	37965	2.57e-06	48.2
spacer1_CCRI1016_array1	NZ_CP029569.1_3387412_3440351	93.55	31	2	0	1	31	17515	17545	2.57e-06	48.2
spacer1_CCRI1016_array1	NZ_CP027611.1_3195400_3237107	93.55	31	2	0	1	31	14054	14084	2.57e-06	48.2
spacer1_CCRI1016_array1	NZ_CP027611.1_2114187_2159600	93.55	31	2	0	1	31	15245	15275	2.57e-06	48.2
spacer1_CCRI1016_array1	NZ_CP027528.1_223496_271382	93.55	31	2	0	1	31	18014	18044	2.57e-06	48.2
spacer1_CCRI1016_array1	NZ_CP027246.2_3125328_3177859	93.55	31	2	0	1	31	35363	35333	2.57e-06	48.2
spacer1_CCRI1016_array1	NZ_CP021782.1_3269177_3321705	93.55	31	2	0	1	31	35360	35330	2.57e-06	48.2
spacer1_CCRI1016_array1	NZ_CP020578.1_3453611_3549293	93.55	31	2	0	1	31	64511	64541	2.57e-06	48.2
spacer1_CCRI1016_array1	NZ_CP010397.1_2989543_3034401	93.55	31	2	0	1	31	26887	26857	2.57e-06	48.2
spacer1_CCRI1016_array1	NZ_CP008706.1_739688_792216	93.55	31	2	0	1	31	17168	17198	2.57e-06	48.2
spacer1_CCRI1016_array1	NZ_AP014649.1_1037169_1075640	93.55	31	2	0	1	31	10029	10059	2.57e-06	48.2
spacer1_CCRI1016_array1	NC_021729.1_3175265_3227793	93.55	31	2	0	1	31	35360	35330	2.57e-06	48.2
spacer1_CCRI1016_array1	NC_011586.2_3316540_3369068	93.55	31	2	0	1	31	35360	35330	2.57e-06	48.2
spacer3_CCRI1016_array2	Ab_SM37212_1_1876793_1909685	93.55	31	2	0	2	32	27639	27669	2.57e-06	48.2
spacer3_CCRI1016_array2	NZ_CP060994.1_2600689_2633231	93.55	31	2	0	2	32	27292	27322	2.57e-06	48.2
spacer3_CCRI1016_array2	NZ_AP022238.1_2707915_2752882	93.55	31	2	0	2	32	31859	31889	2.57e-06	48.2
spacer3_CCRI1016_array2	NC_018706.1_3077256_3108368	93.55	31	2	0	2	32	26529	26559	2.57e-06	48.2
spacer20_CCRI1016_array2	NZ_CP023029.1_3473709_3508627	93.55	31	2	0	2	32	27613	27583	2.57e-06	48.2
spacer34_CCRI1022_array1	NZ_LS483472.1_710271_762799	93.55	31	2	0	3	33	17198	17168	2.57e-06	48.2
spacer34_CCRI1022_array1	NZ_CP100305.1_1936041_2031723	93.55	31	2	0	3	33	31141	31171	2.57e-06	48.2
spacer34_CCRI1022_array1	NZ_CP098795.1_1808700_1856234	93.55	31	2	0	3	33	32660	32690	2.57e-06	48.2
spacer34_CCRI1022_array1	NZ_CP098791.1_948564_997649	93.55	31	2	0	3	33	16425	16395	2.57e-06	48.2
spacer34_CCRI1022_array1	NZ_CP091367.1_2121528_2175243	93.55	31	2	0	3	33	36518	36548	2.57e-06	48.2
spacer34_CCRI1022_array1	NZ_CP091172.1_2804724_2852610	93.55	31	2	0	3	33	29842	29872	2.57e-06	48.2
spacer34_CCRI1022_array1	NZ_CP090607.1_2944176_2992062	93.55	31	2	0	3	33	29842	29872	2.57e-06	48.2
spacer34_CCRI1022_array1	NZ_CP080452.1_2712479_2760365	93.55	31	2	0	3	33	29842	29872	2.57e-06	48.2
spacer34_CCRI1022_array1	NZ_CP077801.1_1087201_1140459	93.55	31	2	0	3	33	14337	14307	2.57e-06	48.2
spacer34_CCRI1022_array1	NZ_CP076821.1_1684136_1732069	93.55	31	2	0	3	33	11306	11276	2.57e-06	48.2
spacer34_CCRI1022_array1	NZ_CP076812.1_4065445_4113267	93.55	31	2	0	3	33	14858	14828	2.57e-06	48.2
spacer34_CCRI1022_array1	NZ_CP076804.1_2402502_2450482	93.55	31	2	0	3	33	35762	35792	2.57e-06	48.2
spacer34_CCRI1022_array1	NZ_CP076804.1_870581_911805	93.55	31	2	0	3	33	12059	12029	2.57e-06	48.2
spacer34_CCRI1022_array1	NZ_CP072398.1_1316613_1356215	93.55	31	2	0	3	33	9864	9834	2.57e-06	48.2
spacer34_CCRI1022_array1	NZ_CP072300.1_1067649_1107251	93.55	31	2	0	3	33	9864	9834	2.57e-06	48.2
spacer34_CCRI1022_array1	NZ_CP072295.1_1067649_1107251	93.55	31	2	0	3	33	9864	9834	2.57e-06	48.2
spacer34_CCRI1022_array1	NZ_CP072290.1_1067649_1107251	93.55	31	2	0	3	33	9864	9834	2.57e-06	48.2
spacer34_CCRI1022_array1	NZ_CP072285.1_1316613_1356215	93.55	31	2	0	3	33	9864	9834	2.57e-06	48.2
spacer34_CCRI1022_array1	NZ_CP072280.1_1068837_1108439	93.55	31	2	0	3	33	9864	9834	2.57e-06	48.2
spacer34_CCRI1022_array1	NZ_CP072275.1_1067649_1107251	93.55	31	2	0	3	33	9864	9834	2.57e-06	48.2
spacer34_CCRI1022_array1	NZ_CP072270.1_1067649_1107251	93.55	31	2	0	3	33	9864	9834	2.57e-06	48.2
spacer34_CCRI1022_array1	NZ_CP072122.1_2721053_2760655	93.55	31	2	0	3	33	29738	29768	2.57e-06	48.2
spacer34_CCRI1022_array1	NZ_CP070362.2_253906_306434	93.55	31	2	0	3	33	17198	17168	2.57e-06	48.2
spacer34_CCRI1022_array1	NZ_CP070358.1_253911_306438	93.55	31	2	0	3	33	17197	17167	2.57e-06	48.2
spacer34_CCRI1022_array1	NZ_CP066016.1_3707247_3759775	93.55	31	2	0	3	33	17198	17168	2.57e-06	48.2
spacer34_CCRI1022_array1	NZ_CP060994.1_2705200_2733393	93.55	31	2	0	3	33	13998	14028	2.57e-06	48.2
spacer34_CCRI1022_array1	NZ_CP059356.1_744767_797295	93.55	31	2	0	3	33	17198	17168	2.57e-06	48.2
spacer34_CCRI1022_array1	NZ_CP059300.1_2363970_2410735	93.55	31	2	0	3	33	32660	32690	2.57e-06	48.2
spacer34_CCRI1022_array1	NZ_CP048849.1_2905145_2950793	93.55	31	2	0	3	33	28115	28145	2.57e-06	48.2
spacer34_CCRI1022_array1	NZ_CP048131.1_1301899_1354124	93.55	31	2	0	3	33	12887	12857	2.57e-06	48.2
spacer34_CCRI1022_array1	NZ_CP044519.1_2765181_2792154	93.55	31	2	0	3	33	10615	10645	2.57e-06	48.2
spacer34_CCRI1022_array1	NZ_CP041035.1_745137_823059	93.55	31	2	0	3	33	17198	17168	2.57e-06	48.2
spacer34_CCRI1022_array1	NZ_CP041035.1_745137_823059	93.55	31	2	0	3	33	67626	67596	2.57e-06	48.2
spacer34_CCRI1022_array1	NZ_CP040050.1_2744430_2782705	93.55	31	2	0	3	33	28411	28441	2.57e-06	48.2
spacer34_CCRI1022_array1	NZ_CP038500.1_661143_725161	93.55	31	2	0	3	33	12103	12073	2.57e-06	48.2
spacer34_CCRI1022_array1	NZ_CP038500.1_661143_725161	93.55	31	2	0	3	33	46198	46168	2.57e-06	48.2
spacer34_CCRI1022_array1	NZ_CP033869.1_2932436_2982274	93.55	31	2	0	3	33	37965	37995	2.57e-06	48.2
spacer34_CCRI1022_array1	NZ_CP029569.1_3387412_3440351	93.55	31	2	0	3	33	17545	17515	2.57e-06	48.2
spacer34_CCRI1022_array1	NZ_CP027611.1_3195400_3237107	93.55	31	2	0	3	33	14084	14054	2.57e-06	48.2
spacer34_CCRI1022_array1	NZ_CP027611.1_2114187_2159600	93.55	31	2	0	3	33	15275	15245	2.57e-06	48.2
spacer34_CCRI1022_array1	NZ_CP027528.1_223496_271382	93.55	31	2	0	3	33	18044	18014	2.57e-06	48.2
spacer34_CCRI1022_array1	NZ_CP027246.2_3125328_3177859	93.55	31	2	0	3	33	35333	35363	2.57e-06	48.2
spacer34_CCRI1022_array1	NZ_CP021782.1_3269177_3321705	93.55	31	2	0	3	33	35330	35360	2.57e-06	48.2
spacer34_CCRI1022_array1	NZ_CP020578.1_3453611_3549293	93.55	31	2	0	3	33	64541	64511	2.57e-06	48.2
spacer34_CCRI1022_array1	NZ_CP010397.1_2989543_3034401	93.55	31	2	0	3	33	26857	26887	2.57e-06	48.2
spacer34_CCRI1022_array1	NZ_CP008706.1_739688_792216	93.55	31	2	0	3	33	17198	17168	2.57e-06	48.2
spacer34_CCRI1022_array1	NZ_AP014649.1_1037169_1075640	93.55	31	2	0	3	33	10059	10029	2.57e-06	48.2
spacer34_CCRI1022_array1	NC_021729.1_3175265_3227793	93.55	31	2	0	3	33	35330	35360	2.57e-06	48.2
spacer34_CCRI1022_array1	NC_011586.2_3316540_3369068	93.55	31	2	0	3	33	35330	35360	2.57e-06	48.2
spacer25_CCRI1022_array2	NZ_CP017152.1_2168636_2209668	93.55	31	2	0	1	31	17787	17817	2.57e-06	48.2
spacer25_CCRI1022_array2	NC_017162.1_1467979_1501821	93.55	31	2	0	1	31	16055	16025	2.57e-06	48.2
spacer38_CCRI1022_array2	NZ_CP023029.1_3473709_3508627	93.55	31	2	0	1	31	27583	27613	2.57e-06	48.2
spacer55_CCRI1022_array2	Ab_SM37212_1_1876793_1909685	93.55	31	2	0	1	31	27669	27639	2.57e-06	48.2
spacer55_CCRI1022_array2	NZ_CP060994.1_2600689_2633231	93.55	31	2	0	1	31	27322	27292	2.57e-06	48.2
spacer55_CCRI1022_array2	NZ_AP022238.1_2707915_2752882	93.55	31	2	0	1	31	31889	31859	2.57e-06	48.2
spacer55_CCRI1022_array2	NC_018706.1_3077256_3108368	93.55	31	2	0	1	31	26559	26529	2.57e-06	48.2
spacer1_CCRI1023_array1	NZ_LS483472.1_710271_762799	93.55	31	2	0	1	31	17168	17198	2.57e-06	48.2
spacer1_CCRI1023_array1	NZ_CP100305.1_1936041_2031723	93.55	31	2	0	1	31	31171	31141	2.57e-06	48.2
spacer1_CCRI1023_array1	NZ_CP098795.1_1808700_1856234	93.55	31	2	0	1	31	32690	32660	2.57e-06	48.2
spacer1_CCRI1023_array1	NZ_CP098791.1_948564_997649	93.55	31	2	0	1	31	16395	16425	2.57e-06	48.2
spacer1_CCRI1023_array1	NZ_CP091367.1_2121528_2175243	93.55	31	2	0	1	31	36548	36518	2.57e-06	48.2
spacer1_CCRI1023_array1	NZ_CP091172.1_2804724_2852610	93.55	31	2	0	1	31	29872	29842	2.57e-06	48.2
spacer1_CCRI1023_array1	NZ_CP090607.1_2944176_2992062	93.55	31	2	0	1	31	29872	29842	2.57e-06	48.2
spacer1_CCRI1023_array1	NZ_CP080452.1_2712479_2760365	93.55	31	2	0	1	31	29872	29842	2.57e-06	48.2
spacer1_CCRI1023_array1	NZ_CP077801.1_1087201_1140459	93.55	31	2	0	1	31	14307	14337	2.57e-06	48.2
spacer1_CCRI1023_array1	NZ_CP076821.1_1684136_1732069	93.55	31	2	0	1	31	11276	11306	2.57e-06	48.2
spacer1_CCRI1023_array1	NZ_CP076812.1_4065445_4113267	93.55	31	2	0	1	31	14828	14858	2.57e-06	48.2
spacer1_CCRI1023_array1	NZ_CP076804.1_2402502_2450482	93.55	31	2	0	1	31	35792	35762	2.57e-06	48.2
spacer1_CCRI1023_array1	NZ_CP076804.1_870581_911805	93.55	31	2	0	1	31	12029	12059	2.57e-06	48.2
spacer1_CCRI1023_array1	NZ_CP072398.1_1316613_1356215	93.55	31	2	0	1	31	9834	9864	2.57e-06	48.2
spacer1_CCRI1023_array1	NZ_CP072300.1_1067649_1107251	93.55	31	2	0	1	31	9834	9864	2.57e-06	48.2
spacer1_CCRI1023_array1	NZ_CP072295.1_1067649_1107251	93.55	31	2	0	1	31	9834	9864	2.57e-06	48.2
spacer1_CCRI1023_array1	NZ_CP072290.1_1067649_1107251	93.55	31	2	0	1	31	9834	9864	2.57e-06	48.2
spacer1_CCRI1023_array1	NZ_CP072285.1_1316613_1356215	93.55	31	2	0	1	31	9834	9864	2.57e-06	48.2
spacer1_CCRI1023_array1	NZ_CP072280.1_1068837_1108439	93.55	31	2	0	1	31	9834	9864	2.57e-06	48.2
spacer1_CCRI1023_array1	NZ_CP072275.1_1067649_1107251	93.55	31	2	0	1	31	9834	9864	2.57e-06	48.2
spacer1_CCRI1023_array1	NZ_CP072270.1_1067649_1107251	93.55	31	2	0	1	31	9834	9864	2.57e-06	48.2
spacer1_CCRI1023_array1	NZ_CP072122.1_2721053_2760655	93.55	31	2	0	1	31	29768	29738	2.57e-06	48.2
spacer1_CCRI1023_array1	NZ_CP070362.2_253906_306434	93.55	31	2	0	1	31	17168	17198	2.57e-06	48.2
spacer1_CCRI1023_array1	NZ_CP070358.1_253911_306438	93.55	31	2	0	1	31	17167	17197	2.57e-06	48.2
spacer1_CCRI1023_array1	NZ_CP066016.1_3707247_3759775	93.55	31	2	0	1	31	17168	17198	2.57e-06	48.2
spacer1_CCRI1023_array1	NZ_CP060994.1_2705200_2733393	93.55	31	2	0	1	31	14028	13998	2.57e-06	48.2
spacer1_CCRI1023_array1	NZ_CP059356.1_744767_797295	93.55	31	2	0	1	31	17168	17198	2.57e-06	48.2
spacer1_CCRI1023_array1	NZ_CP059300.1_2363970_2410735	93.55	31	2	0	1	31	32690	32660	2.57e-06	48.2
spacer1_CCRI1023_array1	NZ_CP048849.1_2905145_2950793	93.55	31	2	0	1	31	28145	28115	2.57e-06	48.2
spacer1_CCRI1023_array1	NZ_CP048131.1_1301899_1354124	93.55	31	2	0	1	31	12857	12887	2.57e-06	48.2
spacer1_CCRI1023_array1	NZ_CP044519.1_2765181_2792154	93.55	31	2	0	1	31	10645	10615	2.57e-06	48.2
spacer1_CCRI1023_array1	NZ_CP041035.1_745137_823059	93.55	31	2	0	1	31	17168	17198	2.57e-06	48.2
spacer1_CCRI1023_array1	NZ_CP041035.1_745137_823059	93.55	31	2	0	1	31	67596	67626	2.57e-06	48.2
spacer1_CCRI1023_array1	NZ_CP040050.1_2744430_2782705	93.55	31	2	0	1	31	28441	28411	2.57e-06	48.2
spacer1_CCRI1023_array1	NZ_CP038500.1_661143_725161	93.55	31	2	0	1	31	12073	12103	2.57e-06	48.2
spacer1_CCRI1023_array1	NZ_CP038500.1_661143_725161	93.55	31	2	0	1	31	46168	46198	2.57e-06	48.2
spacer1_CCRI1023_array1	NZ_CP033869.1_2932436_2982274	93.55	31	2	0	1	31	37995	37965	2.57e-06	48.2
spacer1_CCRI1023_array1	NZ_CP029569.1_3387412_3440351	93.55	31	2	0	1	31	17515	17545	2.57e-06	48.2
spacer1_CCRI1023_array1	NZ_CP027611.1_3195400_3237107	93.55	31	2	0	1	31	14054	14084	2.57e-06	48.2
spacer1_CCRI1023_array1	NZ_CP027611.1_2114187_2159600	93.55	31	2	0	1	31	15245	15275	2.57e-06	48.2
spacer1_CCRI1023_array1	NZ_CP027528.1_223496_271382	93.55	31	2	0	1	31	18014	18044	2.57e-06	48.2
spacer1_CCRI1023_array1	NZ_CP027246.2_3125328_3177859	93.55	31	2	0	1	31	35363	35333	2.57e-06	48.2
spacer1_CCRI1023_array1	NZ_CP021782.1_3269177_3321705	93.55	31	2	0	1	31	35360	35330	2.57e-06	48.2
spacer1_CCRI1023_array1	NZ_CP020578.1_3453611_3549293	93.55	31	2	0	1	31	64511	64541	2.57e-06	48.2
spacer1_CCRI1023_array1	NZ_CP010397.1_2989543_3034401	93.55	31	2	0	1	31	26887	26857	2.57e-06	48.2
spacer1_CCRI1023_array1	NZ_CP008706.1_739688_792216	93.55	31	2	0	1	31	17168	17198	2.57e-06	48.2
spacer1_CCRI1023_array1	NZ_AP014649.1_1037169_1075640	93.55	31	2	0	1	31	10029	10059	2.57e-06	48.2
spacer1_CCRI1023_array1	NC_021729.1_3175265_3227793	93.55	31	2	0	1	31	35360	35330	2.57e-06	48.2
spacer1_CCRI1023_array1	NC_011586.2_3316540_3369068	93.55	31	2	0	1	31	35360	35330	2.57e-06	48.2
spacer3_CCRI1023_array2	Ab_SM37212_1_1876793_1909685	93.55	31	2	0	2	32	27639	27669	2.57e-06	48.2
spacer3_CCRI1023_array2	NZ_CP060994.1_2600689_2633231	93.55	31	2	0	2	32	27292	27322	2.57e-06	48.2
spacer3_CCRI1023_array2	NZ_AP022238.1_2707915_2752882	93.55	31	2	0	2	32	31859	31889	2.57e-06	48.2
spacer3_CCRI1023_array2	NC_018706.1_3077256_3108368	93.55	31	2	0	2	32	26529	26559	2.57e-06	48.2
spacer20_CCRI1023_array2	NZ_CP023029.1_3473709_3508627	93.55	31	2	0	2	32	27613	27583	2.57e-06	48.2
spacer33_CCRI1023_array2	NZ_CP017152.1_2168636_2209668	93.55	31	2	0	2	32	17817	17787	2.57e-06	48.2
spacer33_CCRI1023_array2	NC_017162.1_1467979_1501821	93.55	31	2	0	2	32	16025	16055	2.57e-06	48.2
spacer36_CCRI1030_array1	NZ_LS483472.1_710271_762799	93.55	31	2	0	3	33	17198	17168	2.57e-06	48.2
spacer36_CCRI1030_array1	NZ_CP100305.1_1936041_2031723	93.55	31	2	0	3	33	31141	31171	2.57e-06	48.2
spacer36_CCRI1030_array1	NZ_CP098795.1_1808700_1856234	93.55	31	2	0	3	33	32660	32690	2.57e-06	48.2
spacer36_CCRI1030_array1	NZ_CP098791.1_948564_997649	93.55	31	2	0	3	33	16425	16395	2.57e-06	48.2
spacer36_CCRI1030_array1	NZ_CP091367.1_2121528_2175243	93.55	31	2	0	3	33	36518	36548	2.57e-06	48.2
spacer36_CCRI1030_array1	NZ_CP091172.1_2804724_2852610	93.55	31	2	0	3	33	29842	29872	2.57e-06	48.2
spacer36_CCRI1030_array1	NZ_CP090607.1_2944176_2992062	93.55	31	2	0	3	33	29842	29872	2.57e-06	48.2
spacer36_CCRI1030_array1	NZ_CP080452.1_2712479_2760365	93.55	31	2	0	3	33	29842	29872	2.57e-06	48.2
spacer36_CCRI1030_array1	NZ_CP077801.1_1087201_1140459	93.55	31	2	0	3	33	14337	14307	2.57e-06	48.2
spacer36_CCRI1030_array1	NZ_CP076821.1_1684136_1732069	93.55	31	2	0	3	33	11306	11276	2.57e-06	48.2
spacer36_CCRI1030_array1	NZ_CP076812.1_4065445_4113267	93.55	31	2	0	3	33	14858	14828	2.57e-06	48.2
spacer36_CCRI1030_array1	NZ_CP076804.1_2402502_2450482	93.55	31	2	0	3	33	35762	35792	2.57e-06	48.2
spacer36_CCRI1030_array1	NZ_CP076804.1_870581_911805	93.55	31	2	0	3	33	12059	12029	2.57e-06	48.2
spacer36_CCRI1030_array1	NZ_CP072398.1_1316613_1356215	93.55	31	2	0	3	33	9864	9834	2.57e-06	48.2
spacer36_CCRI1030_array1	NZ_CP072300.1_1067649_1107251	93.55	31	2	0	3	33	9864	9834	2.57e-06	48.2
spacer36_CCRI1030_array1	NZ_CP072295.1_1067649_1107251	93.55	31	2	0	3	33	9864	9834	2.57e-06	48.2
spacer36_CCRI1030_array1	NZ_CP072290.1_1067649_1107251	93.55	31	2	0	3	33	9864	9834	2.57e-06	48.2
spacer36_CCRI1030_array1	NZ_CP072285.1_1316613_1356215	93.55	31	2	0	3	33	9864	9834	2.57e-06	48.2
spacer36_CCRI1030_array1	NZ_CP072280.1_1068837_1108439	93.55	31	2	0	3	33	9864	9834	2.57e-06	48.2
spacer36_CCRI1030_array1	NZ_CP072275.1_1067649_1107251	93.55	31	2	0	3	33	9864	9834	2.57e-06	48.2
spacer36_CCRI1030_array1	NZ_CP072270.1_1067649_1107251	93.55	31	2	0	3	33	9864	9834	2.57e-06	48.2
spacer36_CCRI1030_array1	NZ_CP072122.1_2721053_2760655	93.55	31	2	0	3	33	29738	29768	2.57e-06	48.2
spacer36_CCRI1030_array1	NZ_CP070362.2_253906_306434	93.55	31	2	0	3	33	17198	17168	2.57e-06	48.2
spacer36_CCRI1030_array1	NZ_CP070358.1_253911_306438	93.55	31	2	0	3	33	17197	17167	2.57e-06	48.2
spacer36_CCRI1030_array1	NZ_CP066016.1_3707247_3759775	93.55	31	2	0	3	33	17198	17168	2.57e-06	48.2
spacer36_CCRI1030_array1	NZ_CP060994.1_2705200_2733393	93.55	31	2	0	3	33	13998	14028	2.57e-06	48.2
spacer36_CCRI1030_array1	NZ_CP059356.1_744767_797295	93.55	31	2	0	3	33	17198	17168	2.57e-06	48.2
spacer36_CCRI1030_array1	NZ_CP059300.1_2363970_2410735	93.55	31	2	0	3	33	32660	32690	2.57e-06	48.2
spacer36_CCRI1030_array1	NZ_CP048849.1_2905145_2950793	93.55	31	2	0	3	33	28115	28145	2.57e-06	48.2
spacer36_CCRI1030_array1	NZ_CP048131.1_1301899_1354124	93.55	31	2	0	3	33	12887	12857	2.57e-06	48.2
spacer36_CCRI1030_array1	NZ_CP044519.1_2765181_2792154	93.55	31	2	0	3	33	10615	10645	2.57e-06	48.2
spacer36_CCRI1030_array1	NZ_CP041035.1_745137_823059	93.55	31	2	0	3	33	17198	17168	2.57e-06	48.2
spacer36_CCRI1030_array1	NZ_CP041035.1_745137_823059	93.55	31	2	0	3	33	67626	67596	2.57e-06	48.2
spacer36_CCRI1030_array1	NZ_CP040050.1_2744430_2782705	93.55	31	2	0	3	33	28411	28441	2.57e-06	48.2
spacer36_CCRI1030_array1	NZ_CP038500.1_661143_725161	93.55	31	2	0	3	33	12103	12073	2.57e-06	48.2
spacer36_CCRI1030_array1	NZ_CP038500.1_661143_725161	93.55	31	2	0	3	33	46198	46168	2.57e-06	48.2
spacer36_CCRI1030_array1	NZ_CP033869.1_2932436_2982274	93.55	31	2	0	3	33	37965	37995	2.57e-06	48.2
spacer36_CCRI1030_array1	NZ_CP029569.1_3387412_3440351	93.55	31	2	0	3	33	17545	17515	2.57e-06	48.2
spacer36_CCRI1030_array1	NZ_CP027611.1_3195400_3237107	93.55	31	2	0	3	33	14084	14054	2.57e-06	48.2
spacer36_CCRI1030_array1	NZ_CP027611.1_2114187_2159600	93.55	31	2	0	3	33	15275	15245	2.57e-06	48.2
spacer36_CCRI1030_array1	NZ_CP027528.1_223496_271382	93.55	31	2	0	3	33	18044	18014	2.57e-06	48.2
spacer36_CCRI1030_array1	NZ_CP027246.2_3125328_3177859	93.55	31	2	0	3	33	35333	35363	2.57e-06	48.2
spacer36_CCRI1030_array1	NZ_CP021782.1_3269177_3321705	93.55	31	2	0	3	33	35330	35360	2.57e-06	48.2
spacer36_CCRI1030_array1	NZ_CP020578.1_3453611_3549293	93.55	31	2	0	3	33	64541	64511	2.57e-06	48.2
spacer36_CCRI1030_array1	NZ_CP010397.1_2989543_3034401	93.55	31	2	0	3	33	26857	26887	2.57e-06	48.2
spacer36_CCRI1030_array1	NZ_CP008706.1_739688_792216	93.55	31	2	0	3	33	17198	17168	2.57e-06	48.2
spacer36_CCRI1030_array1	NZ_AP014649.1_1037169_1075640	93.55	31	2	0	3	33	10059	10029	2.57e-06	48.2
spacer36_CCRI1030_array1	NC_021729.1_3175265_3227793	93.55	31	2	0	3	33	35330	35360	2.57e-06	48.2
spacer36_CCRI1030_array1	NC_011586.2_3316540_3369068	93.55	31	2	0	3	33	35330	35360	2.57e-06	48.2
spacer32_CCRI1030_array2	NZ_CP017152.1_2168636_2209668	93.55	31	2	0	1	31	17787	17817	2.57e-06	48.2
spacer32_CCRI1030_array2	NC_017162.1_1467979_1501821	93.55	31	2	0	1	31	16055	16025	2.57e-06	48.2
spacer45_CCRI1030_array2	NZ_CP023029.1_3473709_3508627	93.55	31	2	0	1	31	27583	27613	2.57e-06	48.2
spacer62_CCRI1030_array2	Ab_SM37212_1_1876793_1909685	93.55	31	2	0	1	31	27669	27639	2.57e-06	48.2
spacer62_CCRI1030_array2	NZ_CP060994.1_2600689_2633231	93.55	31	2	0	1	31	27322	27292	2.57e-06	48.2
spacer62_CCRI1030_array2	NZ_AP022238.1_2707915_2752882	93.55	31	2	0	1	31	31889	31859	2.57e-06	48.2
spacer62_CCRI1030_array2	NC_018706.1_3077256_3108368	93.55	31	2	0	1	31	26559	26529	2.57e-06	48.2
spacer3_CCRI1032_array1	Ab_SM37212_1_1876793_1909685	93.55	31	2	0	2	32	27639	27669	2.57e-06	48.2
spacer3_CCRI1032_array1	NZ_CP060994.1_2600689_2633231	93.55	31	2	0	2	32	27292	27322	2.57e-06	48.2
spacer3_CCRI1032_array1	NZ_AP022238.1_2707915_2752882	93.55	31	2	0	2	32	31859	31889	2.57e-06	48.2
spacer3_CCRI1032_array1	NC_018706.1_3077256_3108368	93.55	31	2	0	2	32	26529	26559	2.57e-06	48.2
spacer20_CCRI1032_array1	NZ_CP023029.1_3473709_3508627	93.55	31	2	0	2	32	27613	27583	2.57e-06	48.2
spacer1_CCRI1032_array2	NZ_LS483472.1_710271_762799	93.55	31	2	0	1	31	17168	17198	2.57e-06	48.2
spacer1_CCRI1032_array2	NZ_CP100305.1_1936041_2031723	93.55	31	2	0	1	31	31171	31141	2.57e-06	48.2
spacer1_CCRI1032_array2	NZ_CP098795.1_1808700_1856234	93.55	31	2	0	1	31	32690	32660	2.57e-06	48.2
spacer1_CCRI1032_array2	NZ_CP098791.1_948564_997649	93.55	31	2	0	1	31	16395	16425	2.57e-06	48.2
spacer1_CCRI1032_array2	NZ_CP091367.1_2121528_2175243	93.55	31	2	0	1	31	36548	36518	2.57e-06	48.2
spacer1_CCRI1032_array2	NZ_CP091172.1_2804724_2852610	93.55	31	2	0	1	31	29872	29842	2.57e-06	48.2
spacer1_CCRI1032_array2	NZ_CP090607.1_2944176_2992062	93.55	31	2	0	1	31	29872	29842	2.57e-06	48.2
spacer1_CCRI1032_array2	NZ_CP080452.1_2712479_2760365	93.55	31	2	0	1	31	29872	29842	2.57e-06	48.2
spacer1_CCRI1032_array2	NZ_CP077801.1_1087201_1140459	93.55	31	2	0	1	31	14307	14337	2.57e-06	48.2
spacer1_CCRI1032_array2	NZ_CP076821.1_1684136_1732069	93.55	31	2	0	1	31	11276	11306	2.57e-06	48.2
spacer1_CCRI1032_array2	NZ_CP076812.1_4065445_4113267	93.55	31	2	0	1	31	14828	14858	2.57e-06	48.2
spacer1_CCRI1032_array2	NZ_CP076804.1_2402502_2450482	93.55	31	2	0	1	31	35792	35762	2.57e-06	48.2
spacer1_CCRI1032_array2	NZ_CP076804.1_870581_911805	93.55	31	2	0	1	31	12029	12059	2.57e-06	48.2
spacer1_CCRI1032_array2	NZ_CP072398.1_1316613_1356215	93.55	31	2	0	1	31	9834	9864	2.57e-06	48.2
spacer1_CCRI1032_array2	NZ_CP072300.1_1067649_1107251	93.55	31	2	0	1	31	9834	9864	2.57e-06	48.2
spacer1_CCRI1032_array2	NZ_CP072295.1_1067649_1107251	93.55	31	2	0	1	31	9834	9864	2.57e-06	48.2
spacer1_CCRI1032_array2	NZ_CP072290.1_1067649_1107251	93.55	31	2	0	1	31	9834	9864	2.57e-06	48.2
spacer1_CCRI1032_array2	NZ_CP072285.1_1316613_1356215	93.55	31	2	0	1	31	9834	9864	2.57e-06	48.2
spacer1_CCRI1032_array2	NZ_CP072280.1_1068837_1108439	93.55	31	2	0	1	31	9834	9864	2.57e-06	48.2
spacer1_CCRI1032_array2	NZ_CP072275.1_1067649_1107251	93.55	31	2	0	1	31	9834	9864	2.57e-06	48.2
spacer1_CCRI1032_array2	NZ_CP072270.1_1067649_1107251	93.55	31	2	0	1	31	9834	9864	2.57e-06	48.2
spacer1_CCRI1032_array2	NZ_CP072122.1_2721053_2760655	93.55	31	2	0	1	31	29768	29738	2.57e-06	48.2
spacer1_CCRI1032_array2	NZ_CP070362.2_253906_306434	93.55	31	2	0	1	31	17168	17198	2.57e-06	48.2
spacer1_CCRI1032_array2	NZ_CP070358.1_253911_306438	93.55	31	2	0	1	31	17167	17197	2.57e-06	48.2
spacer1_CCRI1032_array2	NZ_CP066016.1_3707247_3759775	93.55	31	2	0	1	31	17168	17198	2.57e-06	48.2
spacer1_CCRI1032_array2	NZ_CP060994.1_2705200_2733393	93.55	31	2	0	1	31	14028	13998	2.57e-06	48.2
spacer1_CCRI1032_array2	NZ_CP059356.1_744767_797295	93.55	31	2	0	1	31	17168	17198	2.57e-06	48.2
spacer1_CCRI1032_array2	NZ_CP059300.1_2363970_2410735	93.55	31	2	0	1	31	32690	32660	2.57e-06	48.2
spacer1_CCRI1032_array2	NZ_CP048849.1_2905145_2950793	93.55	31	2	0	1	31	28145	28115	2.57e-06	48.2
spacer1_CCRI1032_array2	NZ_CP048131.1_1301899_1354124	93.55	31	2	0	1	31	12857	12887	2.57e-06	48.2
spacer1_CCRI1032_array2	NZ_CP044519.1_2765181_2792154	93.55	31	2	0	1	31	10645	10615	2.57e-06	48.2
spacer1_CCRI1032_array2	NZ_CP041035.1_745137_823059	93.55	31	2	0	1	31	17168	17198	2.57e-06	48.2
spacer1_CCRI1032_array2	NZ_CP041035.1_745137_823059	93.55	31	2	0	1	31	67596	67626	2.57e-06	48.2
spacer1_CCRI1032_array2	NZ_CP040050.1_2744430_2782705	93.55	31	2	0	1	31	28441	28411	2.57e-06	48.2
spacer1_CCRI1032_array2	NZ_CP038500.1_661143_725161	93.55	31	2	0	1	31	12073	12103	2.57e-06	48.2
spacer1_CCRI1032_array2	NZ_CP038500.1_661143_725161	93.55	31	2	0	1	31	46168	46198	2.57e-06	48.2
spacer1_CCRI1032_array2	NZ_CP033869.1_2932436_2982274	93.55	31	2	0	1	31	37995	37965	2.57e-06	48.2
spacer1_CCRI1032_array2	NZ_CP029569.1_3387412_3440351	93.55	31	2	0	1	31	17515	17545	2.57e-06	48.2
spacer1_CCRI1032_array2	NZ_CP027611.1_3195400_3237107	93.55	31	2	0	1	31	14054	14084	2.57e-06	48.2
spacer1_CCRI1032_array2	NZ_CP027611.1_2114187_2159600	93.55	31	2	0	1	31	15245	15275	2.57e-06	48.2
spacer1_CCRI1032_array2	NZ_CP027528.1_223496_271382	93.55	31	2	0	1	31	18014	18044	2.57e-06	48.2
spacer1_CCRI1032_array2	NZ_CP027246.2_3125328_3177859	93.55	31	2	0	1	31	35363	35333	2.57e-06	48.2
spacer1_CCRI1032_array2	NZ_CP021782.1_3269177_3321705	93.55	31	2	0	1	31	35360	35330	2.57e-06	48.2
spacer1_CCRI1032_array2	NZ_CP020578.1_3453611_3549293	93.55	31	2	0	1	31	64511	64541	2.57e-06	48.2
spacer1_CCRI1032_array2	NZ_CP010397.1_2989543_3034401	93.55	31	2	0	1	31	26887	26857	2.57e-06	48.2
spacer1_CCRI1032_array2	NZ_CP008706.1_739688_792216	93.55	31	2	0	1	31	17168	17198	2.57e-06	48.2
spacer1_CCRI1032_array2	NZ_AP014649.1_1037169_1075640	93.55	31	2	0	1	31	10029	10059	2.57e-06	48.2
spacer1_CCRI1032_array2	NC_021729.1_3175265_3227793	93.55	31	2	0	1	31	35360	35330	2.57e-06	48.2
spacer1_CCRI1032_array2	NC_011586.2_3316540_3369068	93.55	31	2	0	1	31	35360	35330	2.57e-06	48.2
spacer6_CCRI10907	NZ_CP058729.1_1356555_1400720	93.55	31	2	0	2	32	14646	14616	2.57e-06	48.2
spacer6_CCRI10907	NZ_CP009534.1_3108296_3150387	93.55	31	2	0	2	32	31276	31306	2.57e-06	48.2
spacer31_CCRI10907	Ab_UKA8_1_1799704_1853229	93.55	31	2	0	2	32	10202	10232	2.57e-06	48.2
spacer31_CCRI10907	Ab_UKA2_1_1807785_1865139	93.55	31	2	0	2	32	12082	12112	2.57e-06	48.2
spacer31_CCRI10907	NZ_LT605059.1_2381883_2425229	93.55	31	2	0	2	32	41808	41778	2.57e-06	48.2
spacer31_CCRI10907	NZ_CP100305.1_1936041_2031723	93.55	31	2	0	2	32	47171	47141	2.57e-06	48.2
spacer31_CCRI10907	NZ_CP099989.1_2680486_2771685	93.55	31	2	0	2	32	48227	48257	2.57e-06	48.2
spacer31_CCRI10907	NZ_CP099858.1_1930566_1978691	93.55	31	2	0	2	32	1538	1568	2.57e-06	48.2
spacer31_CCRI10907	NZ_CP099857.1_2437876_2486001	93.55	31	2	0	2	32	46587	46557	2.57e-06	48.2
spacer31_CCRI10907	NZ_CP096766.1_1602672_1647649	93.55	31	2	0	2	32	1538	1568	2.57e-06	48.2
spacer31_CCRI10907	NZ_CP096764.1_2437021_2485134	93.55	31	2	0	2	32	46575	46545	2.57e-06	48.2
spacer31_CCRI10907	NZ_CP096762.1_1511421_1559499	93.55	31	2	0	2	32	1538	1568	2.57e-06	48.2
spacer31_CCRI10907	NZ_CP096759.1_2436561_2484683	93.55	31	2	0	2	32	46584	46554	2.57e-06	48.2
spacer31_CCRI10907	NZ_CP096749.1_2190640_2235037	93.55	31	2	0	2	32	42859	42829	2.57e-06	48.2
spacer31_CCRI10907	NZ_CP096740.1_1681740_1730458	93.55	31	2	0	2	32	1538	1568	2.57e-06	48.2
spacer31_CCRI10907	NZ_CP096731.1_2217578_2261648	93.55	31	2	0	2	32	42532	42502	2.57e-06	48.2
spacer31_CCRI10907	NZ_CP096729.1_1562990_1610648	93.55	31	2	0	2	32	1538	1568	2.57e-06	48.2
spacer31_CCRI10907	NZ_CP096727.1_1610445_1651297	93.55	31	2	0	2	32	1538	1568	2.57e-06	48.2
spacer31_CCRI10907	NZ_CP096727.1_358628_402591	93.55	31	2	0	2	32	1538	1568	2.57e-06	48.2
spacer31_CCRI10907	NZ_CP096720.1_1572427_1617013	93.55	31	2	0	2	32	1538	1568	2.57e-06	48.2
spacer31_CCRI10907	NZ_CP096717.1_1529151_1577208	93.55	31	2	0	2	32	1538	1568	2.57e-06	48.2
spacer31_CCRI10907	NZ_CP096714.1_1519564_1567693	93.55	31	2	0	2	32	1538	1568	2.57e-06	48.2
spacer31_CCRI10907	NZ_CP096710.1_1533849_1581972	93.55	31	2	0	2	32	1538	1568	2.57e-06	48.2
spacer31_CCRI10907	NZ_CP096707.1_723235_760217	93.55	31	2	0	2	32	1538	1568	2.57e-06	48.2
spacer31_CCRI10907	NZ_CP096705.1_1528900_1577024	93.55	31	2	0	2	32	1538	1568	2.57e-06	48.2
spacer31_CCRI10907	NZ_CP096704.1_1529138_1576737	93.55	31	2	0	2	32	1538	1568	2.57e-06	48.2
spacer31_CCRI10907	NZ_CP096700.1_1854557_1911777	93.55	31	2	0	2	32	12599	12629	2.57e-06	48.2
spacer31_CCRI10907	NZ_CP096700.1_1559287_1599682	93.55	31	2	0	2	32	1538	1568	2.57e-06	48.2
spacer31_CCRI10907	NZ_CP096698.1_1852918_1908946	93.55	31	2	0	2	32	12597	12627	2.57e-06	48.2
spacer31_CCRI10907	NZ_CP096698.1_1557658_1598053	93.55	31	2	0	2	32	1538	1568	2.57e-06	48.2
spacer31_CCRI10907	NZ_CP096693.1_1525781_1574500	93.55	31	2	0	2	32	1538	1568	2.57e-06	48.2
spacer31_CCRI10907	NZ_CP096684.1_1593723_1642808	93.55	31	2	0	2	32	1538	1568	2.57e-06	48.2
spacer31_CCRI10907	NZ_CP096682.1_2437338_2486050	93.55	31	2	0	2	32	47174	47144	2.57e-06	48.2
spacer31_CCRI10907	NZ_CP096681.1_1357926_1403289	93.55	31	2	0	2	32	1538	1568	2.57e-06	48.2
spacer31_CCRI10907	NZ_CP094283.1_2220579_2309111	93.55	31	2	0	2	32	43770	43740	2.57e-06	48.2
spacer31_CCRI10907	NZ_CP091378.1_2661783_2726867	93.55	31	2	0	2	32	17292	17322	2.57e-06	48.2
spacer31_CCRI10907	NZ_CP091371.1_3182863_3229394	93.55	31	2	0	2	32	44994	44964	2.57e-06	48.2
spacer31_CCRI10907	NZ_CP091371.1_2077084_2116865	93.55	31	2	0	2	32	38243	38213	2.57e-06	48.2
spacer31_CCRI10907	NZ_CP091370.1_1269617_1309407	93.55	31	2	0	2	32	1538	1568	2.57e-06	48.2
spacer31_CCRI10907	NZ_CP091368.1_1_46922	93.55	31	2	0	2	32	45383	45353	2.57e-06	48.2
spacer31_CCRI10907	NZ_CP091366.1_1804052_1867488	93.55	31	2	0	2	32	46142	46112	2.57e-06	48.2
spacer31_CCRI10907	NZ_CP091365.1_1824910_1889602	93.55	31	2	0	2	32	47400	47370	2.57e-06	48.2
spacer31_CCRI10907	NZ_CP091363.1_238476_285317	93.55	31	2	0	2	32	2865	2895	2.57e-06	48.2
spacer31_CCRI10907	NZ_CP091359.1_2324541_2372623	93.55	31	2	0	2	32	46544	46514	2.57e-06	48.2
spacer31_CCRI10907	NZ_CP091357.1_225314_273143	93.55	31	2	0	2	32	1538	1568	2.57e-06	48.2
spacer31_CCRI10907	NZ_CP091352.1_2189982_2238066	93.55	31	2	0	2	32	1538	1568	2.57e-06	48.2
spacer31_CCRI10907	NZ_CP091351.1_3779683_3830007	93.55	31	2	0	2	32	1538	1568	2.57e-06	48.2
spacer31_CCRI10907	NZ_CP091350.1_1575911_1623074	93.55	31	2	0	2	32	45625	45595	2.57e-06	48.2
spacer31_CCRI10907	NZ_CP091350.1_468591_509188	93.55	31	2	0	2	32	39059	39029	2.57e-06	48.2
spacer31_CCRI10907	NZ_CP091348.1_2157323_2199485	93.55	31	2	0	2	32	40624	40594	2.57e-06	48.2
spacer31_CCRI10907	NZ_CP091342.1_1_26004	93.55	31	2	0	2	32	24465	24435	2.57e-06	48.2
spacer31_CCRI10907	NZ_CP091336.1_1402325_1444485	93.55	31	2	0	2	32	1538	1568	2.57e-06	48.2
spacer31_CCRI10907	NZ_CP091333.1_2195322_2239220	93.55	31	2	0	2	32	43898	43868	2.57e-06	48.2
spacer31_CCRI10907	NZ_CP091328.1_1541114_1586300	93.55	31	2	0	2	32	1538	1568	2.57e-06	48.2
spacer31_CCRI10907	NZ_CP090182.1_1729135_1769389	93.55	31	2	0	2	32	1538	1568	2.57e-06	48.2
spacer31_CCRI10907	NZ_CP088895.1_2567440_2616069	93.55	31	2	0	2	32	48629	48599	2.57e-06	48.2
spacer31_CCRI10907	NZ_CP088894.1_2452497_2501126	93.55	31	2	0	2	32	48629	48599	2.57e-06	48.2
spacer31_CCRI10907	NZ_CP086759.1_3547190_3587585	93.55	31	2	0	2	32	38857	38827	2.57e-06	48.2
spacer31_CCRI10907	NZ_CP077843.1_1512380_1561327	93.55	31	2	0	2	32	1538	1568	2.57e-06	48.2
spacer31_CCRI10907	NZ_CP077837.1_1552218_1599703	93.55	31	2	0	2	32	1538	1568	2.57e-06	48.2
spacer31_CCRI10907	NZ_CP077832.1_1564142_1612227	93.55	31	2	0	2	32	1538	1568	2.57e-06	48.2
spacer31_CCRI10907	NZ_CP077830.1_2637338_2682701	93.55	31	2	0	2	32	43825	43795	2.57e-06	48.2
spacer31_CCRI10907	NZ_CP077828.1_1520338_1568906	93.55	31	2	0	2	32	1538	1568	2.57e-06	48.2
spacer31_CCRI10907	NZ_CP077826.1_730058_767269	93.55	31	2	0	2	32	1538	1568	2.57e-06	48.2
spacer31_CCRI10907	NZ_CP075321.1_726031_764297	93.55	31	2	0	2	32	1538	1568	2.57e-06	48.2
spacer31_CCRI10907	NZ_CP069840.1_1169802_1209597	93.55	31	2	0	2	32	38257	38227	2.57e-06	48.2
spacer31_CCRI10907	NZ_CP066237.1_1208239_1304891	93.55	31	2	0	2	32	51612	51642	2.57e-06	48.2
spacer31_CCRI10907	NZ_CP066235.1_1208154_1304806	93.55	31	2	0	2	32	51612	51642	2.57e-06	48.2
spacer31_CCRI10907	NZ_CP066232.1_2692119_2788769	93.55	31	2	0	2	32	45040	45010	2.57e-06	48.2
spacer31_CCRI10907	NZ_CP066229.1_1200062_1296714	93.55	31	2	0	2	32	51612	51642	2.57e-06	48.2
spacer31_CCRI10907	NZ_CP061525.1_535487_575882	93.55	31	2	0	2	32	1538	1568	2.57e-06	48.2
spacer31_CCRI10907	NZ_CP061523.1_1614136_1653931	93.55	31	2	0	2	32	1538	1568	2.57e-06	48.2
spacer31_CCRI10907	NZ_CP061523.1_509976_554556	93.55	31	2	0	2	32	1538	1568	2.57e-06	48.2
spacer31_CCRI10907	NZ_CP061521.1_1615557_1656153	93.55	31	2	0	2	32	1538	1568	2.57e-06	48.2
spacer31_CCRI10907	NZ_CP061521.1_510003_554863	93.55	31	2	0	2	32	1538	1568	2.57e-06	48.2
spacer31_CCRI10907	NZ_CP061519.1_1666624_1705761	93.55	31	2	0	2	32	1538	1568	2.57e-06	48.2
spacer31_CCRI10907	NZ_CP061519.1_509967_554547	93.55	31	2	0	2	32	1538	1568	2.57e-06	48.2
spacer31_CCRI10907	NZ_CP061517.1_1670068_1710463	93.55	31	2	0	2	32	1538	1568	2.57e-06	48.2
spacer31_CCRI10907	NZ_CP061517.1_509956_530249	93.55	31	2	0	2	32	1538	1568	2.57e-06	48.2
spacer31_CCRI10907	NZ_CP061514.1_1614137_1654532	93.55	31	2	0	2	32	1538	1568	2.57e-06	48.2
spacer31_CCRI10907	NZ_CP061514.1_509976_554556	93.55	31	2	0	2	32	1538	1568	2.57e-06	48.2
spacer31_CCRI10907	NZ_CP060994.1_2162902_2189223	93.55	31	2	0	2	32	22910	22880	2.57e-06	48.2
spacer31_CCRI10907	NZ_CP059358.1_2242313_2290800	93.55	31	2	0	2	32	46949	46919	2.57e-06	48.2
spacer31_CCRI10907	NZ_CP059357.1_2242310_2290799	93.55	31	2	0	2	32	46951	46921	2.57e-06	48.2
spacer31_CCRI10907	NZ_CP059355.1_2235440_2284528	93.55	31	2	0	2	32	47550	47520	2.57e-06	48.2
spacer31_CCRI10907	NZ_CP059353.1_2335102_2380466	93.55	31	2	0	2	32	43826	43796	2.57e-06	48.2
spacer31_CCRI10907	NZ_CP059352.1_2435614_2485130	93.55	31	2	0	2	32	47978	47948	2.57e-06	48.2
spacer31_CCRI10907	NZ_CP059349.1_1515324_1563405	93.55	31	2	0	2	32	1538	1568	2.57e-06	48.2
spacer31_CCRI10907	NZ_CP059041.1_2213159_2259974	93.55	31	2	0	2	32	45277	45247	2.57e-06	48.2
spacer31_CCRI10907	NZ_CP050410.1_1520974_1569059	93.55	31	2	0	2	32	1538	1568	2.57e-06	48.2
spacer31_CCRI10907	NZ_CP050400.1_2101771_2149256	93.55	31	2	0	2	32	45947	45917	2.57e-06	48.2
spacer31_CCRI10907	NZ_CP044519.1_2377277_2419081	93.55	31	2	0	2	32	37730	37700	2.57e-06	48.2
spacer31_CCRI10907	NZ_CP043910.1_3708472_3755288	93.55	31	2	0	2	32	45278	45248	2.57e-06	48.2
spacer31_CCRI10907	NZ_CP043419.1_1516828_1562593	93.55	31	2	0	2	32	1538	1568	2.57e-06	48.2
spacer31_CCRI10907	NZ_CP043418.1_1518239_1564004	93.55	31	2	0	2	32	1538	1568	2.57e-06	48.2
spacer31_CCRI10907	NZ_CP043417.1_1518145_1563910	93.55	31	2	0	2	32	1538	1568	2.57e-06	48.2
spacer31_CCRI10907	NZ_CP042931.1_2564119_2606281	93.55	31	2	0	2	32	1538	1568	2.57e-06	48.2
spacer31_CCRI10907	NZ_CP041148.1_1616392_1655528	93.55	31	2	0	2	32	1538	1568	2.57e-06	48.2
spacer31_CCRI10907	NZ_CP039993.1_1605289_1653735	93.55	31	2	0	2	32	1538	1568	2.57e-06	48.2
spacer31_CCRI10907	NZ_CP039520.1_1559517_1608958	93.55	31	2	0	2	32	1538	1568	2.57e-06	48.2
spacer31_CCRI10907	NZ_CP039518.1_1512478_1554417	93.55	31	2	0	2	32	1538	1568	2.57e-06	48.2
spacer31_CCRI10907	NZ_CP039025.2_3700010_3748593	93.55	31	2	0	2	32	47045	47015	2.57e-06	48.2
spacer31_CCRI10907	NZ_CP035186.1_1528463_1574228	93.55	31	2	0	2	32	1538	1568	2.57e-06	48.2
spacer31_CCRI10907	NZ_CP035185.1_1518260_1564565	93.55	31	2	0	2	32	1538	1568	2.57e-06	48.2
spacer31_CCRI10907	NZ_CP035184.1_1518151_1564456	93.55	31	2	0	2	32	1538	1568	2.57e-06	48.2
spacer31_CCRI10907	NZ_CP035183.1_1522082_1568387	93.55	31	2	0	2	32	1538	1568	2.57e-06	48.2
spacer31_CCRI10907	NZ_CP034243.1_1576185_1620326	93.55	31	2	0	2	32	1538	1568	2.57e-06	48.2
spacer31_CCRI10907	NZ_CP034242.1_1576212_1620353	93.55	31	2	0	2	32	1538	1568	2.57e-06	48.2
spacer31_CCRI10907	NZ_CP032743.1_112666_160751	93.55	31	2	0	2	32	1538	1568	2.57e-06	48.2
spacer31_CCRI10907	NZ_CP031444.1_471591_511985	93.55	31	2	0	2	32	38856	38826	2.57e-06	48.2
spacer31_CCRI10907	NZ_CP030083.1_1516162_1564449	93.55	31	2	0	2	32	1538	1568	2.57e-06	48.2
spacer31_CCRI10907	NZ_CP029569.1_374242_418674	93.55	31	2	0	2	32	1538	1568	2.57e-06	48.2
spacer31_CCRI10907	NZ_CP027607.1_2460268_2506365	93.55	31	2	0	2	32	1538	1568	2.57e-06	48.2
spacer31_CCRI10907	NZ_CP025266.1_3733437_3778496	93.55	31	2	0	2	32	1538	1568	2.57e-06	48.2
spacer31_CCRI10907	NZ_CP024613.1_1585492_1629893	93.55	31	2	0	2	32	1538	1568	2.57e-06	48.2
spacer31_CCRI10907	NZ_CP024612.1_1555061_1603282	93.55	31	2	0	2	32	1538	1568	2.57e-06	48.2
spacer31_CCRI10907	NZ_CP024611.1_1551760_1595292	93.55	31	2	0	2	32	1538	1568	2.57e-06	48.2
spacer31_CCRI10907	NZ_CP024124.1_3422693_3467273	93.55	31	2	0	2	32	43042	43012	2.57e-06	48.2
[truncated: 15,460 more rows]
